# Supplementary material for: Crystal structure and Hirshfeld surface analysis of supra­molecular aggregate of 2,2,6,6-tetra­methyl­piperidin-1-ium bromide with 1,2,3,4-tetra­fluoro-5,6-di­iodo­benzene
Source: Acta Crystallogr E Crystallogr Commun. 2025 Jan 1;81(Pt 1):53–7. doi: 10.1107/S2056989024011502 (PMC11701772; doi:10.1107/S2056989024011502)
Supplement: Supplementary file 1 [file e-81-00053-sup1.cif]

##############################################################################
#                                                                            #
# This CIF contains the data in a paper accepted for publication in          #
# Acta Crystallographica Section E. It conforms to the requirements of       #
# Notes for Authors for Acta Crystallographica Section E, and has been       #
# peer reviewed under the auspices of the IUCr Commission on Journals.       #
#                                                                            #
# Full details of the Crystallographic Information File format               #
# are given in the paper "The Crystallographic Information File (CIF):       #
# a New Standard Archive File for Crystallography" by S. R. Hall, F. H.      #
# Allen and I. D. Brown [Acta Cryst. (1991), A47, 655-685].                  #
#                                                                            #
# The current version of the core CIF dictionary is obtainable from          #
# ftp://ftp.iucr.org/pub/cif_core.dic.                                       #
#                                                                            #
# Software is freely available for graphical display of the structure(s)     #
# in this CIF. For information consult the CIF software page                 #
# http://www.iucr.org/resources/cif/software.                                #
#                                                                            #
# This file may be used for bona fide research purposes within the           #
# scientific community so long as proper attribution is given to the journal # 
# article from which it was obtained.                                        #
#                                                                            #
##############################################################################
data_I
_audit_creation_method     'SHELXL-2018/3'
_journal_date_recd_electronic     2024-10-29
_journal_date_accepted     2024-11-26
_journal_name_full     'Acta Crystallographica, Section E'
_journal_year     2025
_journal_volume     81
_journal_issue      1
_journal_page_first     0
_journal_page_last     0
_journal_paper_category     GO
_journal_paper_doi     10.1107/S2056989024011502
_journal_coeditor_code     YZ2062
_publ_contact_author_name     'Alebel N. Belay'
_publ_contact_author_address
;
Department of Chemistry,
Bahir Dar University,
P. O. Box 79,
Bahir Dar
Ethiopia
;
_publ_contact_author_email     alebel.nibret@bdu.edu.et
_publ_contact_author_fax     ?
_publ_contact_author_phone     ?
_publ_section_title
;
Crystal structure and Hirshfeld surface analysis of supramolecular aggregate of
2,2,6,6-tetramethylpiperidin-1-ium bromide with 1,2,3,4-
tetrafluoro-5,6-diiodobenzene
;
loop_
    _publ_author_name
    _publ_author_footnote
    _publ_author_address
    'Gurbanov, Atash V.' .
;
Excellence Center,
Baku State University,
Z. Xalilov Str. 23,
AZ 1148 Baku,
Azerbaijan
Centro de Quimica Estrutural,
Instituto Superior Tecnico,
Universidade de Lisboa,
Av. Rovisco Pais,
1049-001 Lisbon,
Portugal
Scientific Research Center,
Baku Engineering University,
Hasan Aliyev Str. 120,
Baku,
Absheron AZ0101,
Azerbaijan
;
    'H\"okelek, Tuncer' .
;
Hacettepe University,
Department of Physics,
06800 Beytepe-Ankara,
T\"urkiye
;
    'Mammadova, Gunay Z.' .
;
Department of Chemistry,
Baku State University,
Z. Khalilov Str. 23,
Az 1148 Baku,
Azerbaijan
;
    'Hasanov, Khudayar I.' .
;
Western Caspian University,
Istiglaliyyat Str. 31,
AZ 1001 Baku,
Azerbaijan
Azerbaijan Medical University,
Scientific Research Centre (SRC),
A. Kasumzade Str. 14,
AZ 1022 Baku,
Azerbaijan
;
    'Javadzade, Tahir A.' .
;
Department of Chemistry and Chemical Engineering,
Khazar University,
Mahzati Str. 41,
AZ 1096 Baku,
Azerbaijan
;
    'Belay, Alebel N.' .
;
Department of Chemistry,
Bahir Dar University,
PO Box 79,
Bahir Dar
Ethiopia
;
_publ_section_synopsis
;
The asymmetric unit of the title compound contains one 2,2,6,6
tetramethylpiperidine-1-ium cation, one 1,2,3,4-tetrafluoro-5,6-diiodobenzene
molecule, and one uncoordinated bromide anion. In the crystal, the bromide
anions link the 2,2,6,6-tetramethylpiperidine molecules by intermolecular
C---H...Br and N---H...Br hydrogen bonds, leading to dimers, with the coplanar
1,2,3,4-tetrafluoro-5, 6-diiodobenzene molecules filling the space between
them.
;
_chemical_name_systematic     ?
_chemical_name_common     ?
_chemical_formula_moiety     'C9 H20 N +, Br -, C6 F4 I2'
_chemical_formula_sum     'C15 H20 Br F4 I2 N'
_chemical_formula_iupac     'C9 H20 N +, Br -, C6 F4 I2'
_chemical_formula_weight     624.03
_chemical_melting_point     ?
_space_group_crystal_system     monoclinic
_space_group_name_H-M_alt     'C 2/c'
_space_group_name_Hall     '-C 2yc'
loop_
    _space_group_symop_operation_xyz
    'x, y, z'
    '-x, y, -z+1/2'
    'x+1/2, y+1/2, z'
    '-x+1/2, y+1/2, -z+1/2'
    '-x, -y, -z'
    'x, -y, z-1/2'
    '-x+1/2, -y+1/2, -z'
    'x+1/2, -y+1/2, z-1/2'
_cell_length_a     29.0324(8)
_cell_length_b     9.1477(2)
_cell_length_c     15.0296(4)
_cell_angle_alpha     90
_cell_angle_beta     108.5330(10)
_cell_angle_gamma     90
_cell_volume     3784.56(17)
_cell_formula_units_Z     8
_cell_measurement_reflns_used     8061
_cell_measurement_theta_min     2.35
_cell_measurement_theta_max     26.42
_cell_measurement_temperature     150(2)
_exptl_crystal_description     prism
_exptl_crystal_colour     orange
_exptl_crystal_size_max     0.250
_exptl_crystal_size_mid     0.210
_exptl_crystal_size_min     0.190
_exptl_crystal_density_diffrn     2.190
_exptl_crystal_density_meas     ?
_exptl_crystal_density_method     ?
_exptl_crystal_F_000     2352
_exptl_absorpt_coefficient_mu     5.469
_exptl_absorpt_correction_type     multi-scan
_exptl_absorpt_process_details
;
(SADABS; Krause <i>et al.</i>,  2015)
;
_exptl_absorpt_correction_T_min     0.3418
_exptl_absorpt_correction_T_max     0.4230
_diffrn_ambient_temperature     150(2)
_diffrn_source     ?
_diffrn_radiation_type     MoK\a
_diffrn_radiation_wavelength     0.71073
_diffrn_measurement_device_type     'Bruker APEXII CCD'
_diffrn_measurement_method     '\f and \w scans'
_diffrn_detector_area_resol_mean     ?
_diffrn_reflns_number     14152
_diffrn_reflns_av_R_equivalents     0.0217
_diffrn_reflns_av_unetI/netI     0.0213
_diffrn_reflns_theta_min     2.622
_diffrn_reflns_theta_max     26.456
_diffrn_reflns_theta_full     25.242
_diffrn_measured_fraction_theta_max     0.994
_diffrn_measured_fraction_theta_full     0.996
_diffrn_reflns_limit_h_min     -36
_diffrn_reflns_limit_h_max     33
_diffrn_reflns_limit_k_min     -11
_diffrn_reflns_limit_k_max     11
_diffrn_reflns_limit_l_min     -18
_diffrn_reflns_limit_l_max     18
_refine_special_details     ?
_reflns_number_total     3877
_reflns_number_gt     3480
_reflns_threshold_expression     'I > 2\s(I)'
_refine_ls_structure_factor_coef     Fsqd
_refine_ls_matrix_type     full
_refine_ls_R_factor_all     0.0312
_refine_ls_R_factor_gt     0.0262
_refine_ls_wR_factor_gt     0.0670
_refine_ls_wR_factor_ref     0.0692
_refine_ls_goodness_of_fit_ref     1.100
_refine_ls_restrained_S_all     1.100
_refine_ls_number_reflns     3877
_refine_ls_number_parameters     220
_refine_ls_number_restraints     2
_refine_ls_hydrogen_treatment     mixed
_refine_ls_weighting_scheme     calc
_refine_ls_weighting_details
             'w=1/[\s^2^(Fo^2^)+(0.0297P)^2^+23.4044P] where P=(Fo^2^+2Fc^2^)/3'
_atom_sites_solution_hydrogens     mixed
_atom_sites_solution_primary     ?
_atom_sites_solution_secondary     ?
_refine_ls_shift/su_max     0.003
_refine_ls_shift/su_mean     0.000
_refine_diff_density_max     1.503
_refine_diff_density_min     -0.694
_refine_ls_extinction_method     none
_refine_ls_extinction_coef     .
loop_
    _atom_type_symbol
    _atom_type_description
    _atom_type_scat_dispersion_real
    _atom_type_scat_dispersion_imag
    _atom_type_scat_source
    'C' 'C' 0.0033 0.0016
                         'International Tables Vol C Tables 4.2.6.8 and 6.1.1.4'
    'H' 'H' 0.0000 0.0000
                         'International Tables Vol C Tables 4.2.6.8 and 6.1.1.4'
    'F' 'F' 0.0171 0.0103
                         'International Tables Vol C Tables 4.2.6.8 and 6.1.1.4'
    'Br' 'Br' -0.2901 2.4595
                         'International Tables Vol C Tables 4.2.6.8 and 6.1.1.4'
    'I' 'I' -0.4742 1.8119
                         'International Tables Vol C Tables 4.2.6.8 and 6.1.1.4'
    'N' 'N' 0.0061 0.0033
                         'International Tables Vol C Tables 4.2.6.8 and 6.1.1.4'
_computing_data_collection
;
APEX4 (Bruker, 2014)
;
_computing_cell_refinement
;
SAINT (Bruker, 2014)
;
_computing_data_reduction
;
SAINT (Bruker, 2014)
;
_computing_structure_solution
;
<i>SHELXT2019/1</i> (Sheldrick, 2015a)
;
_computing_structure_refinement
;
<i>SHELXL2019/1</i> (Sheldrick, 2015b)
;
_computing_molecular_graphics
;
SHELXTL (Sheldrick, 2008)
;
_computing_publication_material
;
SHELXTL (Sheldrick, 2008)
;
loop_
    _atom_site_type_symbol
    _atom_site_label
    _atom_site_fract_x
    _atom_site_fract_y
    _atom_site_fract_z
    _atom_site_U_iso_or_equiv
    _atom_site_adp_type
    _atom_site_calc_flag
    _atom_site_occupancy
    _atom_site_disorder_assembly
    _atom_site_disorder_group
    I I1 0.58724(2) 0.50666(3) 0.95416(2) 0.02186(8) Uani d 1 . .
    I I2 0.49598(2) 0.20828(3) 0.88878(2) 0.03147(9) Uani d 1 . .
    Br Br1 0.70229(2) 0.44644(4) 1.06238(3) 0.02025(10) Uani d 1 . .
    F F1 0.39660(9) 0.3559(3) 0.7874(2) 0.0358(6) Uani d 1 . .
    F F2 0.36882(9) 0.6336(3) 0.7483(2) 0.0385(7) Uani d 1 . .
    F F3 0.43515(10) 0.8520(3) 0.7953(2) 0.0402(7) Uani d 1 . .
    F F4 0.52828(10) 0.7943(3) 0.8811(2) 0.0350(6) Uani d 1 . .
    N N1 0.20902(12) 0.4228(4) 0.5387(2) 0.0168(7) Uani d 1 . .
    C C1 0.41559(15) 0.6043(5) 0.7915(3) 0.0273(10) Uani d 1 . .
    C C2 0.43063(15) 0.4616(5) 0.8126(3) 0.0251(9) Uani d 1 . .
    C C3 0.47865(15) 0.4272(5) 0.8587(3) 0.0223(8) Uani d 1 . .
    C C4 0.51296(14) 0.5399(5) 0.8839(3) 0.0208(8) Uani d 1 . .
    C C5 0.49698(15) 0.6813(5) 0.8607(3) 0.0247(9) Uani d 1 . .
    C C6 0.44896(16) 0.7134(5) 0.8155(3) 0.0285(10) Uani d 1 . .
    C C7 0.12586(15) 0.4790(5) 0.5367(3) 0.0258(9) Uani d 1 . .
    H H7A 0.095235 0.529016 0.501617 0.031 Uiso calc 1 . .
    H H7B 0.117866 0.376129 0.546160 0.031 Uiso calc 1 . .
    C C8 0.16011(14) 0.4814(4) 0.4774(3) 0.0203(8) Uani d 1 . .
    C C9 0.23227(14) 0.4809(4) 0.6381(3) 0.0200(8) Uani d 1 . .
    C C10 0.19400(15) 0.4749(5) 0.6869(3) 0.0241(9) Uani d 1 . .
    H H10A 0.207115 0.520952 0.749488 0.029 Uiso calc 1 . .
    H H10B 0.186794 0.371383 0.696339 0.029 Uiso calc 1 . .
    C C11 0.14695(15) 0.5518(5) 0.6321(3) 0.0270(9) Uani d 1 . .
    H H11A 0.123373 0.545906 0.667202 0.032 Uiso calc 1 . .
    H H11B 0.153481 0.656302 0.623706 0.032 Uiso calc 1 . .
    C C12 0.25235(15) 0.6339(5) 0.6354(3) 0.0261(9) Uani d 1 . .
    H H12A 0.273188 0.661239 0.698410 0.039 Uiso calc 1 . .
    H H12B 0.225401 0.703502 0.614153 0.039 Uiso calc 1 . .
    H H12C 0.271380 0.635554 0.592027 0.039 Uiso calc 1 . .
    C C13 0.27448(14) 0.3797(5) 0.6841(3) 0.0249(9) Uani d 1 . .
    H H13A 0.289234 0.407421 0.750087 0.037 Uiso calc 1 . .
    H H13B 0.298770 0.387430 0.651613 0.037 Uiso calc 1 . .
    H H13C 0.262726 0.278711 0.680484 0.037 Uiso calc 1 . .
    C C14 0.16547(16) 0.6325(5) 0.4403(3) 0.0290(10) Uani d 1 . .
    H H14A 0.191404 0.631076 0.411518 0.043 Uiso calc 1 . .
    H H14B 0.173643 0.702913 0.492089 0.043 Uiso calc 1 . .
    H H14C 0.134833 0.661096 0.393177 0.043 Uiso calc 1 . .
    C C15 0.14272(15) 0.3773(5) 0.3950(3) 0.0245(9) Uani d 1 . .
    H H15A 0.165817 0.377765 0.359601 0.037 Uiso calc 1 . .
    H H15B 0.110710 0.408459 0.354083 0.037 Uiso calc 1 . .
    H H15C 0.140398 0.278296 0.418190 0.037 Uiso calc 1 . .
    H H1A 0.2074(14) 0.330(2) 0.544(3) 0.010(10) Uiso d 1 . .
    H H1B 0.2309(15) 0.451(6) 0.517(4) 0.040(15) Uiso d 1 . .
loop_
    _atom_site_aniso_label
    _atom_site_aniso_U_11
    _atom_site_aniso_U_22
    _atom_site_aniso_U_33
    _atom_site_aniso_U_12
    _atom_site_aniso_U_13
    _atom_site_aniso_U_23
    I1 0.01724(13) 0.02663(16) 0.02143(14) -0.00053(10) 0.00575(10) -0.00051(11)
    I2 0.03171(16) 0.02433(16) 0.03802(18) -0.00134(12) 0.01060(13) 0.00187(12)
    Br1 0.01935(19) 0.0180(2) 0.0230(2) 0.00066(15) 0.00620(16) -0.00154(16)
    F1 0.0249(13) 0.0378(16) 0.0414(16) -0.0114(12) 0.0058(12) 0.0024(13)
    F2 0.0188(12) 0.0524(18) 0.0406(16) 0.0086(12) 0.0040(11) 0.0072(14)
    F3 0.0398(15) 0.0286(15) 0.0507(18) 0.0130(12) 0.0121(14) 0.0063(14)
    F4 0.0361(14) 0.0235(14) 0.0428(16) -0.0082(11) 0.0091(12) -0.0004(12)
    N1 0.0200(17) 0.0119(17) 0.0199(17) -0.0013(13) 0.0083(14) 0.0011(13)
    C1 0.020(2) 0.041(3) 0.022(2) 0.0036(18) 0.0077(17) 0.0035(19)
    C2 0.020(2) 0.035(2) 0.021(2) -0.0069(18) 0.0077(17) 0.0000(18)
    C3 0.025(2) 0.023(2) 0.019(2) 0.0004(17) 0.0087(17) 0.0012(17)
    C4 0.0174(19) 0.026(2) 0.020(2) -0.0006(16) 0.0067(16) -0.0018(17)
    C5 0.025(2) 0.029(2) 0.022(2) -0.0012(18) 0.0087(17) -0.0022(18)
    C6 0.029(2) 0.032(3) 0.026(2) 0.0066(19) 0.0115(19) 0.0037(19)
    C7 0.020(2) 0.026(2) 0.030(2) 0.0017(17) 0.0072(18) 0.0010(19)
    C8 0.0186(19) 0.017(2) 0.025(2) 0.0028(15) 0.0069(16) 0.0021(17)
    C9 0.0211(19) 0.020(2) 0.0185(19) -0.0034(16) 0.0057(16) -0.0031(16)
    C10 0.026(2) 0.026(2) 0.024(2) -0.0024(17) 0.0127(18) -0.0027(18)
    C11 0.025(2) 0.029(2) 0.030(2) 0.0013(18) 0.0128(18) -0.0042(19)
    C12 0.022(2) 0.024(2) 0.034(2) -0.0055(17) 0.0112(18) -0.0086(19)
    C13 0.021(2) 0.029(2) 0.023(2) 0.0007(17) 0.0048(17) -0.0022(18)
    C14 0.031(2) 0.020(2) 0.034(2) 0.0040(18) 0.0088(19) 0.0077(19)
    C15 0.024(2) 0.023(2) 0.023(2) -0.0002(17) 0.0030(17) 0.0022(17)
_geom_special_details
;
 All esds (except the esd in the dihedral angle between two l.s. planes)
 are estimated using the full covariance matrix.  The cell esds are taken
 into account individually in the estimation of esds in distances, angles
 and torsion angles; correlations between esds in cell parameters are only
 used when they are defined by crystal symmetry.  An approximate (isotropic)
 treatment of cell esds is used for estimating esds involving l.s. planes.
;
loop_
    _geom_bond_atom_site_label_1
    _geom_bond_atom_site_label_2
    _geom_bond_site_symmetry_2
    _geom_bond_distance
    _geom_bond_publ_flag
    I1 C4 . 2.100(4) ?
    I2 C3 . 2.080(4) ?
    F1 C2 . 1.348(5) ?
    F2 C1 . 1.333(5) ?
    F3 C6 . 1.335(5) ?
    F4 C5 . 1.346(5) ?
    N1 C8 . 1.523(5) ?
    N1 C9 . 1.526(5) ?
    N1 H1A . 0.860(19) ?
    N1 H1B . 0.846(19) ?
    C1 C6 . 1.357(7) ?
    C1 C2 . 1.381(7) ?
    C2 C3 . 1.382(6) ?
    C3 C4 . 1.399(6) ?
    C4 C5 . 1.381(6) ?
    C5 C6 . 1.375(6) ?
    C7 C11 . 1.522(6) ?
    C7 C8 . 1.531(6) ?
    C7 H7A . 0.9900 ?
    C7 H7B . 0.9900 ?
    C8 C15 . 1.516(6) ?
    C8 C14 . 1.517(6) ?
    C9 C10 . 1.514(5) ?
    C9 C13 . 1.516(6) ?
    C9 C12 . 1.522(6) ?
    C10 C11 . 1.525(6) ?
    C10 H10A . 0.9900 ?
    C10 H10B . 0.9900 ?
    C11 H11A . 0.9900 ?
    C11 H11B . 0.9900 ?
    C12 H12A . 0.9800 ?
    C12 H12B . 0.9800 ?
    C12 H12C . 0.9800 ?
    C13 H13A . 0.9800 ?
    C13 H13B . 0.9800 ?
    C13 H13C . 0.9800 ?
    C14 H14A . 0.9800 ?
    C14 H14B . 0.9800 ?
    C14 H14C . 0.9800 ?
    C15 H15A . 0.9800 ?
    C15 H15B . 0.9800 ?
    C15 H15C . 0.9800 ?
loop_
    _geom_contact_atom_site_label_1
    _geom_contact_atom_site_label_2
    _geom_contact_distance
    _geom_contact_site_symmetry_1
    _geom_contact_site_symmetry_2
    _geom_contact_publ_flag
    I1 F4 3.138(3) . . yes
    I1 I2 3.7118(4) . . yes
    I2 F1 3.111(3) . . yes
    H1A Br1 2.56 . 8_455 yes
    H13C Br1 2.91 . 8_455 yes
    H1B Br1 2.58(5) . 2_656 yes
    F1 F2 2.670(4) . . yes
    F2 F3 2.709(4) . . yes
    F3 F4 2.654(4) . . yes
    F2 H12A 2.65 . . yes
    H11A F3 2.63 . 4_546 yes
    C12 C14 3.203(6) . . yes
    C11 H12B 2.76 . . yes
    C11 H14B 2.83 . . yes
    C12 H11B 2.83 . . yes
    C12 H14B 2.67 . . yes
    C14 H12B 2.72 . . yes
    C14 H11B 2.90 . . yes
    H1A H13C 2.22 . . yes
    H1A H15C 2.30 . . yes
    H1B H12C 2.16 . . yes
    H1B H14A 2.32 . . yes
    H7B H15C 2.40 . . yes
    H11B H12B 2.19 . . yes
    H11B H14B 2.27 . . yes
    H12B H14B 1.97 . . yes
loop_
    _geom_angle_atom_site_label_1
    _geom_angle_atom_site_label_2
    _geom_angle_atom_site_label_3
    _geom_angle_site_symmetry_1
    _geom_angle_site_symmetry_3
    _geom_angle
    _geom_angle_publ_flag
    C8 N1 C9 . . 120.4(3) ?
    C8 N1 H1A . . 110(3) ?
    C9 N1 H1A . . 106(3) ?
    C8 N1 H1B . . 109(4) ?
    C9 N1 H1B . . 97(4) ?
    H1A N1 H1B . . 114(5) ?
    F2 C1 C6 . . 120.8(4) ?
    F2 C1 C2 . . 120.1(4) ?
    C6 C1 C2 . . 119.2(4) ?
    F1 C2 C1 . . 117.6(4) ?
    F1 C2 C3 . . 120.7(4) ?
    C1 C2 C3 . . 121.7(4) ?
    C2 C3 C4 . . 119.1(4) ?
    C2 C3 I2 . . 117.7(3) ?
    C4 C3 I2 . . 123.3(3) ?
    C5 C4 C3 . . 117.9(4) ?
    C5 C4 I1 . . 118.1(3) ?
    C3 C4 I1 . . 124.0(3) ?
    F4 C5 C6 . . 117.0(4) ?
    F4 C5 C4 . . 120.9(4) ?
    C6 C5 C4 . . 122.1(4) ?
    F3 C6 C1 . . 120.0(4) ?
    F3 C6 C5 . . 119.9(4) ?
    C1 C6 C5 . . 120.0(4) ?
    C11 C7 C8 . . 113.6(4) ?
    C11 C7 H7A . . 108.8 ?
    C8 C7 H7A . . 108.8 ?
    C11 C7 H7B . . 108.8 ?
    C8 C7 H7B . . 108.8 ?
    H7A C7 H7B . . 107.7 ?
    C15 C8 C14 . . 108.6(4) ?
    C15 C8 N1 . . 106.1(3) ?
    C14 C8 N1 . . 111.0(3) ?
    C15 C8 C7 . . 110.9(3) ?
    C14 C8 C7 . . 112.9(3) ?
    N1 C8 C7 . . 107.2(3) ?
    C10 C9 C13 . . 111.6(3) ?
    C10 C9 C12 . . 113.1(3) ?
    C13 C9 C12 . . 108.2(3) ?
    C10 C9 N1 . . 107.3(3) ?
    C13 C9 N1 . . 106.0(3) ?
    C12 C9 N1 . . 110.4(3) ?
    C9 C10 C11 . . 113.0(4) ?
    C9 C10 H10A . . 109.0 ?
    C11 C10 H10A . . 109.0 ?
    C9 C10 H10B . . 109.0 ?
    C11 C10 H10B . . 109.0 ?
    H10A C10 H10B . . 107.8 ?
    C7 C11 C10 . . 109.3(3) ?
    C7 C11 H11A . . 109.8 ?
    C10 C11 H11A . . 109.8 ?
    C7 C11 H11B . . 109.8 ?
    C10 C11 H11B . . 109.8 ?
    H11A C11 H11B . . 108.3 ?
    C9 C12 H12A . . 109.5 ?
    C9 C12 H12B . . 109.5 ?
    H12A C12 H12B . . 109.5 ?
    C9 C12 H12C . . 109.5 ?
    H12A C12 H12C . . 109.5 ?
    H12B C12 H12C . . 109.5 ?
    C9 C13 H13A . . 109.5 ?
    C9 C13 H13B . . 109.5 ?
    H13A C13 H13B . . 109.5 ?
    C9 C13 H13C . . 109.5 ?
    H13A C13 H13C . . 109.5 ?
    H13B C13 H13C . . 109.5 ?
    C8 C14 H14A . . 109.5 ?
    C8 C14 H14B . . 109.5 ?
    H14A C14 H14B . . 109.5 ?
    C8 C14 H14C . . 109.5 ?
    H14A C14 H14C . . 109.5 ?
    H14B C14 H14C . . 109.5 ?
    C8 C15 H15A . . 109.5 ?
    C8 C15 H15B . . 109.5 ?
    H15A C15 H15B . . 109.5 ?
    C8 C15 H15C . . 109.5 ?
    H15A C15 H15C . . 109.5 ?
    H15B C15 H15C . . 109.5 ?
loop_
    _geom_torsion_atom_site_label_1
    _geom_torsion_atom_site_label_2
    _geom_torsion_atom_site_label_3
    _geom_torsion_atom_site_label_4
    _geom_torsion_site_symmetry_1
    _geom_torsion_site_symmetry_2
    _geom_torsion_site_symmetry_3
    _geom_torsion_site_symmetry_4
    _geom_torsion
    _geom_torsion_publ_flag
    F2 C1 C2 F1 . . . . 0.4(6) ?
    C6 C1 C2 F1 . . . . -179.7(4) ?
    F2 C1 C2 C3 . . . . -178.9(4) ?
    C6 C1 C2 C3 . . . . 1.0(6) ?
    F1 C2 C3 C4 . . . . -179.9(4) ?
    C1 C2 C3 C4 . . . . -0.6(6) ?
    F1 C2 C3 I2 . . . . -0.7(5) ?
    C1 C2 C3 I2 . . . . 178.6(3) ?
    C2 C3 C4 C5 . . . . -0.4(6) ?
    I2 C3 C4 C5 . . . . -179.5(3) ?
    C2 C3 C4 I1 . . . . 180.0(3) ?
    I2 C3 C4 I1 . . . . 0.9(5) ?
    C3 C4 C5 F4 . . . . -178.6(4) ?
    I1 C4 C5 F4 . . . . 1.1(5) ?
    C3 C4 C5 C6 . . . . 1.0(6) ?
    I1 C4 C5 C6 . . . . -179.4(3) ?
    F2 C1 C6 F3 . . . . -0.4(6) ?
    C2 C1 C6 F3 . . . . 179.7(4) ?
    F2 C1 C6 C5 . . . . 179.5(4) ?
    C2 C1 C6 C5 . . . . -0.4(6) ?
    F4 C5 C6 F3 . . . . -1.2(6) ?
    C4 C5 C6 F3 . . . . 179.3(4) ?
    F4 C5 C6 C1 . . . . 179.0(4) ?
    C4 C5 C6 C1 . . . . -0.6(7) ?
    C9 N1 C8 C15 . . . . -166.9(3) ?
    C9 N1 C8 C14 . . . . 75.4(4) ?
    C9 N1 C8 C7 . . . . -48.4(4) ?
    C11 C7 C8 C15 . . . . 166.3(4) ?
    C11 C7 C8 C14 . . . . -71.7(5) ?
    C11 C7 C8 N1 . . . . 50.9(5) ?
    C8 N1 C9 C10 . . . . 49.8(4) ?
    C8 N1 C9 C13 . . . . 169.1(3) ?
    C8 N1 C9 C12 . . . . -73.8(4) ?
    C13 C9 C10 C11 . . . . -169.0(4) ?
    C12 C9 C10 C11 . . . . 68.7(5) ?
    N1 C9 C10 C11 . . . . -53.2(4) ?
    C8 C7 C11 C10 . . . . -58.9(5) ?
    C9 C10 C11 C7 . . . . 60.2(5) ?
loop_
    _geom_hbond_atom_site_label_D
    _geom_hbond_atom_site_label_H
    _geom_hbond_atom_site_label_A
    _geom_hbond_site_symmetry_A
    _geom_hbond_distance_DH
    _geom_hbond_distance_HA
    _geom_hbond_distance_DA
    _geom_hbond_angle_DHA
    _geom_hbond_publ_flag
    N1 H1A Br1 8_455 0.860(19) 2.55(2) 3.409(3) 179(4) yes
    N1 H1B Br1 2_656 0.846(19) 2.58(3) 3.387(3) 161(5) yes
    C13 H13C Br1 8_455 0.98 2.91 3.769(4) 146.3 yes
_shelx_space_group_comment
;
The symmetry employed for this shelxl refinement is uniquely defined
by the following loop, which should always be used as a source of
symmetry information in preference to the above space-group names.
They are only intended as comments.
;
_shelx_estimated_absorpt_T_min     0.342
_shelx_estimated_absorpt_T_max     0.423
_shelx_hkl_file
;
   2   0   0   -0.50    0.10
   2   0   0   -0.60    0.10
   2   0   0   -0.60    0.10
  -2   0   0   -0.60    0.10
  -2   0   0   -0.60    0.10
  -2   0   0   -0.60    0.10
  -4   0   0  401.26    7.50
   4   0   0  311.77    7.50
   4   0   0  339.17    7.40
   4   0   0  388.06    7.50
  -4   0   0  399.46    7.60
   6   0   0   25.90    0.90
  -6   0   0   25.90    0.90
  -6   0   0   30.20    1.10
  -6   0   0   25.90    0.90
   6   0   0   26.70    1.10
   8   0   0  162.88    3.80
  -8   0   0  163.18    3.80
   8   0   0  158.98    3.50
  -8   0   0  153.48    3.50
  -8   0   0  154.78    3.50
 -10   0   0 2834.62   55.89
  10   0   0 2831.32   55.39
 -10   0   0 2687.13   55.99
 -10   0   0 2757.32   55.99
  10   0   0 2817.72   56.19
 -10   0   0 2707.53   55.79
 -12   0   0  727.13   16.00
 -12   0   0  743.53   15.70
 -12   0   0  775.32   15.70
  12   0   0  781.42   15.70
 -12   0   0  775.72   16.00
  12   0   0  789.72   16.10
 -14   0   0 1209.28   24.70
 -14   0   0 1232.28   25.10
  14   0   0 1245.08   24.70
  14   0   0 1229.58   25.10
 -14   0   0 1225.08   24.70
 -14   0   0 1143.69   25.00
 -16   0   0    7.50    0.80
 -16   0   0    7.20    1.10
  16   0   0    7.50    1.10
 -16   0   0    5.20    0.90
 -18   0   0  104.59    3.00
  18   0   0  107.89    3.60
 -18   0   0  105.59    3.10
 -20   0   0  433.86    9.60
 -20   0   0  434.86    9.70
  20   0   0  439.66   10.30
 -22   0   0  166.28    4.40
  22   0   0  158.78    5.00
 -22   0   0  162.68    4.50
 -24   0   0  612.64   13.20
  24   0   0  592.54   14.00
 -24   0   0  615.94   13.30
 -26   0   0   22.40    1.80
 -26   0   0   19.10    1.90
 -28   0   0   74.79    3.30
 -28   0   0   74.79    3.20
 -30   0   0   33.10    2.60
 -30   0   0   31.80    2.80
 -32   0   0    5.20    1.80
 -32   0   0    1.30    1.60
 -34   0   0  219.88    6.30
  -1   1   0   -1.70    0.20
  -1   1   0   -1.70    0.20
   3  -1   0   13.00    0.60
  -3  -1   0   12.00    0.50
   3  -1   0   12.20    0.70
  -3  -1   0   14.30    0.70
   3  -1   0   15.20    0.60
   3  -1   0   12.10    0.60
  -3   1   0   12.50    0.70
   3   1   0   12.70    0.50
  -3   1   0   11.00    0.70
  -3   1   0   15.20    0.70
   3   1   0   13.70    0.70
  -3   1   0   13.70    0.60
   5  -1   0  547.65   11.00
  -5  -1   0  520.65   10.80
   5  -1   0  524.05   11.00
   5  -1   0  533.15   11.00
   5  -1   0  548.25   10.90
  -5  -1   0  536.35   11.00
   5   1   0  517.55   10.80
  -5   1   0  546.65   11.00
  -5   1   0  531.35   11.00
  -5   1   0  559.64   10.90
  -5   1   0  536.85   10.90
   5   1   0  531.15   11.00
   7  -1   0 1983.70   38.60
   7  -1   0 1981.50   39.10
   7  -1   0 1897.01   39.00
   7  -1   0 1899.31   38.90
  -7  -1   0 1940.51   38.90
  -7  -1   0 1843.72   38.40
   7   1   0 1922.81   38.90
  -7   1   0 1850.11   38.40
  -7   1   0 1923.81   38.80
   7   1   0 1900.41   38.40
  -7   1   0 1958.90   38.90
  -7   1   0 1897.81   38.70
   9  -1   0  208.28    4.80
  -9  -1   0  209.68    4.90
  -9  -1   0  206.88    4.50
   9  -1   0  210.18    4.80
   9  -1   0  206.18    4.70
   9  -1   0  207.88    4.60
  -9   1   0  216.58    4.60
  -9   1   0  212.08    4.80
   9   1   0  205.28    4.90
  -9   1   0  199.18    4.80
  -9   1   0  206.58    4.70
   9   1   0  210.78    4.50
  11  -1   0  639.34   13.40
 -11  -1   0  645.54   13.30
  11  -1   0  656.83   13.60
 -11  -1   0  636.04   13.40
  11  -1   0  665.93   13.40
 -11  -1   0  648.34   13.70
 -11   1   0  654.33   13.40
 -11   1   0  622.94   13.60
 -11   1   0  651.63   13.60
 -11   1   0  650.03   13.50
  11   1   0  643.94   13.30
  11   1   0  665.43   13.70
  13  -1   0    2.00    0.60
 -13  -1   0    3.30    0.70
 -13  -1   0    2.00    0.70
 -13  -1   0    1.70    0.80
  13  -1   0    2.40    0.60
  13  -1   0    2.20    0.90
 -13   1   0    2.50    0.70
 -13   1   0    2.50    0.80
 -13   1   0    2.00    0.80
 -13   1   0    3.30    0.80
  13   1   0    2.30    0.60
  13   1   0    4.30    1.00
  15  -1   0    2.80    0.90
 -15  -1   0    2.80    0.70
 -15  -1   0    2.40    0.90
 -15   1   0    3.20    0.70
  15   1   0    2.90    0.60
  15   1   0    4.20    1.00
 -17  -1   0  962.50   19.70
  17  -1   0  959.90   20.30
 -17  -1   0  961.00   19.80
  17  -1   0  964.30   19.90
 -17   1   0  955.10   19.90
 -17   1   0  964.60   19.80
  17   1   0  951.10   20.40
 -19  -1   0   85.99    2.60
  19  -1   0   80.39    3.10
 -19  -1   0   82.69    2.70
  19   1   0   80.79    3.20
 -19   1   0   81.19    2.70
 -19   1   0   80.39    2.80
 -21  -1   0   23.80    1.80
 -21  -1   0   25.30    1.70
  21  -1   0   28.70    2.20
 -21   1   0   25.80    1.90
  21   1   0   24.50    2.30
 -21   1   0   22.90    1.80
 -23  -1   0   76.89    2.90
 -23  -1   0   72.09    2.70
  23   1   0   72.69    3.50
 -23   1   0   77.59    2.90
 -23   1   0   79.29    3.00
 -25  -1   0   69.89    2.90
 -25  -1   0   67.99    2.80
 -25   1   0   71.09    2.90
  25   1   0   67.19    3.70
 -25   1   0   69.79    3.10
 -27  -1   0  265.77    6.70
 -27  -1   0  260.97    6.50
 -27   1   0  250.47    6.80
 -27   1   0  263.07    6.60
 -29  -1   0   65.49    3.00
 -29  -1   0   63.09    3.20
 -29   1   0   60.69    3.30
 -29   1   0   67.59    3.10
 -31  -1   0   31.50    2.60
 -31  -1   0   32.30    2.80
 -31   1   0   30.90    2.90
 -31   1   0   34.70    2.80
 -33  -1   0    3.50    1.70
 -33   1   0    1.30    1.80
 -33   1   0    3.50    1.80
   0  -2   0  877.41   18.30
   0  -2   0  868.71   18.00
   0   2   0  888.01   17.80
   0   2   0  885.21   17.80
   2  -2   0 1101.59   23.00
   2  -2   0 1173.18   23.10
  -2  -2   0 1174.08   23.00
  -2   2   0 1097.09   22.80
  -2   2   0 1087.59   22.90
   4  -2   0 1529.55   30.10
   4  -2   0 1458.85   30.10
  -4  -2   0 1472.75   29.70
   4  -2   0 1477.35   30.00
  -4  -2   0 1465.95   30.00
  -4   2   0 1467.85   30.00
  -4   2   0 1462.55   29.90
   4   2   0 1479.65   29.90
   6  -2   0 1897.01   37.30
   6  -2   0 1867.01   37.50
   6  -2   0 1810.52   37.40
   6  -2   0 1884.81   37.70
  -6  -2   0 1857.91   37.20
  -6  -2   0 1815.22   37.40
  -6   2   0 1856.01   37.40
  -6   2   0 1829.42   37.60
   6   2   0 1811.62   37.60
  -6   2   0 1889.31   37.30
  -6   2   0 1869.21   37.20
   6   2   0 1826.92   36.90
   8  -2   0 1326.77   26.40
  -8  -2   0 1267.07   26.50
  -8  -2   0 1312.07   26.10
   8  -2   0 1323.47   26.30
   8  -2   0 1304.37   26.50
   8  -2   0 1295.17   26.40
   8   2   0 1282.37   26.50
   8   2   0 1310.47   26.10
  -8   2   0 1284.27   26.50
  -8   2   0 1323.27   26.50
  -8   2   0 1310.37   26.40
  -8   2   0 1323.87   26.30
  10  -2   0  127.19    3.30
  10  -2   0  132.39    3.40
 -10  -2   0  129.79    3.00
  10  -2   0  134.39    3.20
  10  -2   0  133.49    3.30
 -10  -2   0  132.09    3.40
 -10   2   0  133.79    3.30
 -10   2   0  126.79    3.40
 -10   2   0  130.99    3.40
  10   2   0  132.59    3.00
  10   2   0  128.89    3.50
 -12  -2   0   26.30    1.50
  12  -2   0   24.50    1.30
  12  -2   0   24.30    1.50
  12  -2   0   23.20    1.30
  12  -2   0   23.20    1.60
 -12  -2   0   24.10    1.10
 -12   2   0   23.60    1.50
  12   2   0   24.40    1.10
 -12   2   0   26.20    1.40
 -12   2   0   23.20    1.50
 -12   2   0   24.70    1.40
  12   2   0   23.00    1.60
  14  -2   0    3.20    0.80
  14  -2   0    2.50    0.90
 -14  -2   0    3.70    0.90
 -14  -2   0    2.50    0.60
 -14   2   0    3.00    0.80
 -14   2   0    3.00    0.90
  14   2   0    2.20    0.60
 -14   2   0    1.70    0.90
  14   2   0    1.60    1.00
 -14   2   0    2.30    0.90
  16  -2   0  722.73   15.40
 -16  -2   0  721.23   15.00
  16  -2   0  741.83   15.60
 -16  -2   0  737.73   15.30
 -16   2   0  734.83   15.50
 -16   2   0  715.03   15.40
  16   2   0  735.53   15.80
 -16   2   0  725.43   15.20
  16   2   0  714.13   15.00
 -18  -2   0 1141.59   23.10
  18  -2   0 1126.79   23.50
 -18  -2   0 1123.59   22.90
  18   2   0 1118.29   23.70
 -18   2   0 1114.29   23.30
 -18   2   0 1102.29   23.10
 -20  -2   0   16.90    1.50
 -20  -2   0   15.90    1.70
  20   2   0   16.90    1.80
 -20   2   0   18.20    1.50
 -20   2   0   17.50    1.90
 -22  -2   0   21.50    1.70
 -22  -2   0   23.10    1.90
  22   2   0   24.80    2.50
 -22   2   0   24.00    2.00
 -22   2   0   22.10    2.10
 -24  -2   0   50.49    2.30
 -24  -2   0   52.69    2.50
  24   2   0   48.10    3.20
 -24   2   0   45.50    2.70
 -24   2   0   48.00    2.50
 -26  -2   0   59.29    2.80
 -26  -2   0   55.59    2.60
 -26   2   0   53.79    3.00
 -26   2   0   57.69    2.90
 -28  -2   0  436.26   10.00
 -28  -2   0  451.75   10.20
 -28   2   0  439.66   10.50
 -28   2   0  423.46   10.20
 -30  -2   0   64.89    3.10
 -30  -2   0   66.99    3.80
 -30   2   0   65.79    3.30
 -30   2   0   61.69    3.40
 -32  -2   0   44.70    2.80
 -32   2   0   46.80    3.30
 -32   2   0   48.10    3.20
  -1  -3   0 1730.33   35.00
  -1  -3   0 1708.13   35.40
   1  -3   0 1710.13   35.20
   1  -3   0 1713.13   35.60
  -1   3   0 1683.63   35.00
  -1   3   0 1747.63   34.90
   1   3   0 1729.43   35.00
  -3  -3   0  492.75   10.20
  -3  -3   0  491.75   10.50
   3  -3   0  482.25   10.30
   3  -3   0  501.85   10.10
   3  -3   0  497.05   10.30
  -3   3   0  496.65   10.30
  -3   3   0  470.65   10.30
  -5  -3   0   32.10    1.20
  -5  -3   0   34.00    1.20
  -5  -3   0   31.70    0.90
   5  -3   0   34.30    1.20
   5  -3   0   31.00    1.40
   5  -3   0   32.10    1.30
   5   3   0   31.70    1.30
  -5   3   0   31.20    1.40
  -5   3   0   31.00    1.40
   7  -3   0   95.09    2.60
   7  -3   0   92.69    2.60
   7  -3   0   94.39    2.40
  -7  -3   0   91.59    2.10
  -7  -3   0   90.89    2.50
  -7   3   0   90.99    2.60
   7   3   0   95.39    2.20
   7   3   0   92.09    2.60
  -7   3   0   93.99    2.70
   9  -3   0  134.09    3.50
  -9  -3   0  134.29    3.00
   9  -3   0  130.49    3.40
  -9  -3   0  133.09    3.50
   9  -3   0  140.59    3.30
  -9   3   0  133.49    3.50
  -9   3   0  136.39    3.60
   9   3   0  133.99    3.00
   9   3   0  134.79    3.50
  11  -3   0 1418.26   27.70
  11  -3   0 1341.57   27.90
 -11  -3   0 1309.17   27.90
 -11  -3   0 1343.37   27.40
  11  -3   0 1378.76   27.90
 -11   3   0 1346.67   27.90
 -11   3   0 1384.16   27.90
 -11   3   0 1398.26   27.80
  11   3   0 1361.96   27.40
  11   3   0 1349.77   28.00
 -11   3   0 1369.66   27.70
 -13  -3   0  445.96    9.50
  13  -3   0  457.75   10.10
 -13  -3   0  443.66   10.10
  13  -3   0  452.05   10.00
  13   3   0  463.75    9.60
 -13   3   0  474.65    9.90
 -13   3   0  464.65    9.90
 -13   3   0  460.15   10.10
  13   3   0  457.05   10.20
 -13   3   0  447.86   10.10
 -15  -3   0  143.19    3.40
  15  -3   0  139.79    4.00
 -15   3   0  140.59    3.80
  15   3   0  137.49    4.10
  15   3   0  141.99    3.40
 -15   3   0  139.49    3.80
 -15   3   0  142.99    4.00
 -17  -3   0  203.38    4.70
  17  -3   0  200.68    5.40
  17   3   0  203.98    4.80
 -17   3   0  206.68    5.10
 -17   3   0  205.98    5.30
  17   3   0  207.48    5.60
 -17   3   0  208.48    5.20
 -19  -3   0    2.80    0.80
 -19   3   0    4.40    1.20
 -19   3   0    3.80    1.10
  19   3   0    4.30    1.40
 -21  -3   0   95.09    2.80
 -21  -3   0   97.19    3.20
 -21   3   0   90.19    3.20
 -21   3   0   92.39    3.40
  21   3   0   87.69    3.80
 -23  -3   0  204.28    5.10
 -23  -3   0  214.48    5.40
 -23   3   0  204.28    5.50
 -23   3   0  206.28    5.80
  23   3   0  206.68    6.30
 -25  -3   0  156.38    4.50
 -25  -3   0  149.49    4.20
 -25   3   0  150.88    4.60
 -25   3   0  146.39    4.80
  25   3   0  148.39    5.40
 -27  -3   0   20.40    1.90
 -27  -3   0   24.50    2.10
 -27   3   0   25.00    2.60
 -27   3   0   24.10    2.20
 -29  -3   0    4.00    1.40
 -29   3   0    3.50    1.70
 -29   3   0    4.80    1.80
 -31  -3   0    0.30    1.50
 -31   3   0    0.50    1.80
 -33  -3   0   60.39    3.10
 -33   3   0   61.89    3.90
   0  -4   0  712.33   14.70
   0  -4   0  691.03   14.60
   0   4   0  715.93   14.70
   0   4   0  705.33   14.80
  -2  -4   0  429.76    9.10
   2  -4   0  429.66    9.20
   2  -4   0  420.56    9.10
  -2  -4   0  424.26    9.20
  -2   4   0  420.66    9.20
  -2   4   0  420.06    9.10
   4  -4   0   38.10    1.60
  -4  -4   0   40.80    1.50
   4  -4   0   40.70    1.70
   4  -4   0   41.70    1.40
  -4  -4   0   39.40    2.00
  -4   4   0   36.60    1.70
  -4   4   0   39.30    1.60
  -6  -4   0   35.00    1.10
   6  -4   0   37.00    1.70
  -6  -4   0   36.80    1.40
   6  -4   0   37.90    1.40
   6  -4   0   35.00    1.60
  -6   4   0   34.80    1.70
  -8  -4   0    3.10    0.60
  -8  -4   0    2.30    0.40
   8  -4   0    2.80    0.90
   8  -4   0    3.30    0.60
  -8  -4   0    4.00    0.80
   8  -4   0    2.30    0.70
  -8   4   0    3.00    0.80
  -8   4   0    3.50    0.90
   8   4   0    4.50    0.90
  10  -4   0  567.64   12.30
 -10  -4   0  568.24   12.30
 -10  -4   0  571.04   11.70
  10  -4   0  571.84   12.30
  10  -4   0  579.74   12.10
 -10   4   0  576.54   12.40
 -10   4   0  578.94   12.30
  10   4   0  573.24   12.30
 -12  -4   0  459.85    9.60
  12  -4   0  468.75   10.30
 -12  -4   0  450.05   10.20
  12   4   0  468.65   10.30
 -12   4   0  467.25   10.40
  12   4   0  479.25    9.70
  14  -4   0  104.59    3.30
 -14  -4   0  101.39    2.60
 -14  -4   0  109.19    3.50
 -14   4   0  106.39    3.40
 -14   4   0  105.39    3.00
  14   4   0  104.99    2.70
  14   4   0  103.89    3.40
 -16  -4   0   49.20    1.70
  16  -4   0   47.10    2.40
  16   4   0   48.00    2.60
 -16   4   0   48.80    2.10
 -16   4   0   49.50    2.50
  16   4   0   44.90    1.70
 -18  -4   0   81.79    2.40
  18  -4   0   80.69    3.20
 -18   4   0   79.39    3.20
 -18   4   0   84.49    3.20
  18   4   0   83.89    3.40
 -20  -4   0   36.80    1.80
 -20   4   0   33.30    2.50
  20   4   0   35.90    2.70
 -22  -4   0  169.78    4.30
  22   4   0  168.58    5.50
 -22   4   0  167.48    5.10
 -24  -4   0  209.58    5.20
 -24  -4   0  206.98    5.60
 -24   4   0  209.28    6.00
 -26  -4   0   26.60    2.00
 -26  -4   0   24.60    2.40
 -26   4   0   21.40    2.20
 -28  -4   0   91.29    3.30
 -28   4   0   90.89    4.10
 -30  -4   0   11.50    1.70
 -30   4   0   11.50    2.10
 -32  -4   0   10.90    1.70
 -32   4   0    7.40    2.10
   1  -5   0   55.09    2.00
   1  -5   0   57.09    2.00
  -1  -5   0   54.49    2.10
  -1  -5   0   55.09    2.00
  -1   5   0   52.99    2.10
  -1   5   0   55.09    2.20
   1   5   0   54.89    2.10
  -3  -5   0  265.37    6.20
   3  -5   0  259.07    6.10
   3  -5   0  261.27    5.70
  -3  -5   0  261.87    6.00
   3  -5   0  268.07    6.10
  -3   5   0  255.87    6.10
  -3   5   0  259.57    6.20
   5  -5   0 1343.77   27.80
  -5  -5   0 1392.56   28.40
  -5  -5   0 1397.16   27.60
   5  -5   0 1403.36   28.30
   5  -5   0 1373.06   28.10
  -5  -5   0 1394.26   28.10
  -5   5   0 1351.06   28.10
  -5   5   0 1344.57   28.30
   7  -5   0  851.81   18.00
   7  -5   0  861.21   17.60
  -7  -5   0  868.11   17.30
  -7  -5   0  860.61   17.80
  -7   5   0  851.51   18.10
  -7   5   0  857.71   18.00
  -9  -5   0  263.27    5.90
  -9  -5   0  257.57    6.00
  -9  -5   0  257.37    5.50
   9  -5   0  255.17    6.20
  -9   5   0  252.97    6.20
  -9   5   0  261.77    6.40
   9   5   0  261.27    6.10
 -11  -5   0    5.40    1.00
  11  -5   0    5.60    1.10
 -11  -5   0    5.70    0.60
 -11  -5   0    5.60    0.70
  11   5   0    5.10    1.10
 -11   5   0    5.10    1.10
 -13  -5   0    3.90    1.00
 -13  -5   0    3.50    0.60
  13  -5   0    4.40    1.10
 -13   5   0    3.20    1.10
  13   5   0    3.30    1.20
 -15  -5   0  223.88    5.00
  15  -5   0  229.68    5.90
  15   5   0  225.88    6.00
 -15   5   0  224.98    6.00
  15   5   0  227.98    5.10
  17  -5   0  466.25   10.80
 -17  -5   0  468.25    9.90
  17   5   0  473.95   11.00
 -17   5   0  461.75   10.40
 -17   5   0  474.35   10.90
  17   5   0  475.45   10.00
 -19  -5   0  139.29    3.50
  19  -5   0  139.69    4.50
  19   5   0  142.49    4.70
 -19   5   0  136.89    4.50
 -21  -5   0    2.10    0.90
  21  -5   0    2.30    1.40
 -21   5   0    3.10    1.40
 -23  -5   0   23.20    1.70
 -23   5   0   26.40    2.60
 -25  -5   0   14.10    1.40
 -25   5   0   13.00    2.00
 -27  -5   0   90.59    3.20
 -27   5   0   90.99    4.10
 -29  -5   0  136.59    4.10
 -29   5   0  127.69    5.00
 -31  -5   0   60.49    4.50
   0  -6   0  252.87    6.00
   0   6   0  257.27    6.20
   2  -6   0  179.78    4.50
  -2  -6   0  176.48    4.60
  -2  -6   0  160.58    4.70
   2  -6   0  175.18    4.10
  -2   6   0  179.88    4.70
  -2   6   0  178.38    4.70
   4  -6   0  160.58    4.30
   4  -6   0  156.78    3.80
  -4  -6   0  162.18    4.10
  -4  -6   0  161.78    4.40
  -4   6   0  157.68    4.40
  -4   6   0  152.48    4.30
  -6  -6   0  277.47    6.50
   6  -6   0  274.87    6.60
  -6  -6   0  281.97    6.90
   6  -6   0  278.47    6.20
  -6   6   0  278.27    6.80
 -10  -6   0   26.90    1.50
  10  -6   0   28.40    1.90
 -10  -6   0   27.60    1.70
 -10  -6   0   24.20    1.00
 -10   6   0   26.20    2.10
 -12  -6   0  379.06    8.00
 -12  -6   0  378.66    8.60
  12  -6   0  398.36    9.00
 -12  -6   0  375.56    8.80
 -12   6   0  392.76    9.20
 -14  -6   0    1.00    0.70
  14  -6   0    0.60    1.10
 -14  -6   0    0.80    0.60
 -14   6   0    1.00    1.30
  16  -6   0   53.79    2.70
 -16  -6   0   50.09    2.00
 -16  -6   0   50.89    1.70
 -16   6   0   54.49    2.90
  18  -6   0   37.70    2.60
 -18  -6   0   38.90    1.60
 -18   6   0   41.30    2.80
 -20  -6   0   13.30    1.10
  20  -6   0   11.90    1.70
 -20   6   0   12.70    1.80
  22  -6   0  143.69    4.90
 -22  -6   0  145.39    3.80
 -22   6   0  139.79    5.00
 -24  -6   0   32.80    2.00
 -24   6   0   30.10    3.00
 -26  -6   0    0.80    1.70
 -26   6   0    0.80    1.70
 -28   6   0   35.50    3.30
   1  -7   0  467.85   10.40
  -1  -7   0  455.25   10.40
   1  -7   0  475.15    9.90
  -1   7   0  472.45   10.70
   3  -7   0  314.07    7.30
  -3  -7   0  304.27    7.40
   3  -7   0  309.57    6.80
  -3   7   0  312.87    7.60
   5  -7   0   44.00    2.20
  -5  -7   0   43.30    2.40
  -5   7   0   40.50    2.40
   7  -7   0   87.19    3.00
  -7  -7   0   86.59    3.40
  -7   7   0   85.69    3.40
   9  -7   0  292.27    7.10
  -9  -7   0  294.37    7.70
  -9   7   0  291.67    7.50
  11  -7   0  451.85   10.20
 -11  -7   0  427.86   10.80
 -11   7   0  448.26   10.50
  13  -7   0  400.46    9.50
 -13   7   0  407.46    9.90
  15  -7   0    1.70    1.20
 -15   7   0    2.20    1.40
  17  -7   0    0.10    1.30
 -17  -7   0    1.20    0.70
 -17   7   0   -0.40    1.40
 -19  -7   0    2.10    0.80
  19  -7   0    1.50    1.40
 -19   7   0    1.10    1.60
  21  -7   0  126.39    4.60
 -21   7   0  125.19    4.90
  23  -7   0  319.27    8.60
 -23   7   0  320.57    8.80
 -25   7   0   17.10    2.50
 -27   7   0   19.60    2.60
   0  -8   0    3.20    1.10
   2  -8   0    3.70    1.20
  -2  -8   0    4.10    1.20
   2  -8   0    3.40    0.70
  -2   8   0    3.40    1.30
   4  -8   0  356.86    8.40
  -4  -8   0  353.16    8.50
  -4   8   0  350.86    8.70
   6  -8   0  406.96    9.60
  -6  -8   0  417.46    9.80
  -6   8   0  415.16   10.00
   8  -8   0    7.90    1.40
  -8  -8   0    9.90    1.70
  -8   8   0    5.30    1.60
 -10  -8   0   65.59    3.40
  10  -8   0   62.19    2.90
 -10   8   0   59.39    3.20
 -12  -8   0  124.59    4.80
  12  -8   0  121.09    4.10
 -12   8   0  133.39    4.60
  14  -8   0   50.69    2.80
 -14  -8   0   53.39    3.70
 -14   8   0   52.69    3.20
 -16  -8   0  107.19    5.00
  16  -8   0  119.59    4.20
 -16   8   0  120.79    4.70
  18  -8   0   46.70    3.00
 -18   8   0   50.09    3.50
  20  -8   0   88.29    4.00
 -20   8   0   90.19    4.40
  22  -8   0   90.69    4.20
 -22   8   0   90.29    4.50
  24  -8   0    0.50    1.70
 -24   8   0    0.50    1.90
  -1  -9   0   12.20    1.70
   1  -9   0   11.30    1.60
   3  -9   0   10.40    1.50
  -3  -9   0   10.30    1.60
   5  -9   0  553.94   12.70
  -5  -9   0  557.54   12.80
  -5   9   0  580.14   13.20
  -7  -9   0   99.39    3.80
   7  -9   0   92.89    3.50
  -7   9   0   97.69    4.10
  -9  -9   0   69.29    3.50
   9  -9   0   66.29    3.00
  -9   9   0   66.79    3.60
 -11  -9   0    0.20    1.70
  11  -9   0    0.90    1.30
 -11   9   0   -0.50    1.50
  13  -9   0   23.20    2.40
 -13  -9   0   20.80    2.50
 -13   9   0   22.10    2.40
 -15  -9   0  171.08    6.30
  15  -9   0  181.88    5.50
 -15   9   0  182.88    6.10
 -17  -9   0   42.10    3.90
  17  -9   0   45.30    3.00
 -17   9   0   48.10    3.60
  19  -9   0  112.29    4.50
 -19  -9   0  108.69    5.40
 -19   9   0  114.99    5.00
  21  -9   0    0.10    1.70
 -21  -9   0    1.70    2.30
 -21   9   0    0.60    1.90
   0 -10   0   58.59    3.00
   2 -10   0  261.17    6.90
  -2 -10   0  256.67    6.90
  -4 -10   0    6.00    1.50
   4 -10   0    4.60    1.40
   6 -10   0   -0.20    1.20
  -6 -10   0    1.30    1.40
  -6  10   0    1.70    1.50
   8 -10   0   78.79    3.40
  -8 -10   0   79.29    3.80
  -8  10   0   78.79    4.10
  10 -10   0   37.40    2.70
 -10 -10   0   38.70    3.20
 -10  10   0   38.20    3.40
  12 -10   0  276.87    7.50
 -12 -10   0  282.77    8.20
 -12  10   0  282.47    8.30
  14 -10   0   12.80    1.90
 -14 -10   0   15.50    2.60
 -14  10   0   15.70    2.40
 -16 -10   0    1.70    2.30
  16 -10   0    2.50    1.60
 -16  10   0    1.20    2.00
  -1 -11   0   31.40    2.70
   1 -11   0   32.30    2.70
   3 -11   0   25.90    2.60
  -3 -11   0   28.30    2.70
   5 -11   0   64.29    3.30
  -5 -11   0   64.99    3.50
  -7 -11   0    7.00    1.80
   7 -11   0    7.70    1.70
   9 -11   0   -0.50    1.50
  -9 -11   0    1.00    1.70
  -9  11   0    0.10    1.90
 -34   0   1    2.30    1.80
 -32   0   1    1.20    1.50
 -32   0   1    0.80    1.50
 -30   0   1   -1.00    1.40
 -30   0   1   -0.70    1.40
 -28   0   1   -1.70    1.20
 -28   0   1   -2.00    1.20
 -26   0   1    0.10    1.20
 -26   0   1   -1.00    1.20
 -24   0   1    1.40    1.10
 -24   0   1    0.90    1.10
 -22   0   1   -0.20    1.00
 -22   0   1   -0.10    1.00
 -20   0   1   -0.40    0.90
 -20   0   1    0.90    0.90
 -18   0   1   -0.50    0.70
 -18   0   1   -0.80    0.70
 -16   0   1    0.30    0.80
 -16   0   1   -0.10    0.60
 -16   0   1    0.10    0.70
  16   0  -1   -1.00    0.90
 -14   0   1   -1.00    0.60
  14   0  -1   -0.90    0.80
  14   0  -1   -0.60    0.60
 -14   0   1   -0.30    0.60
 -14   0   1   -0.30    0.70
 -14   0   1   -0.50    0.80
 -12   0   1    0.10    0.70
 -12   0   1   -0.10    0.70
  12   0  -1   -0.70    0.50
  12   0  -1   -0.50    0.50
 -12   0   1   -0.90    0.50
 -12   0   1   -0.10    0.60
  12   0  -1   -0.60    0.80
  10   0  -1   -0.40    0.50
  10   0  -1   -1.70    0.70
   8   0  -1   -0.40    0.40
   8   0  -1   -0.20    0.40
  -8   0   1    1.00    0.40
  -8   0   1    0.10    0.50
  -8   0   1    0.80    0.50
  -8   0   1   -0.10    0.40
  -6   0   1    0.30    0.30
  -6   0   1   -0.60    0.40
   6   0  -1   -0.60    0.30
   6   0  -1   -0.20    0.30
  -6   0   1   -0.60    0.40
   6   0  -1   -0.30    0.50
  -6   0   1    0.00    0.30
  -4   0   1    0.20    0.30
  -4   0   1    0.10    0.20
   4   0  -1    0.10    0.30
   4   0  -1    0.00    0.20
   2   0  -1   -0.70    0.10
   2   0  -1   -0.70    0.10
  -2   0   1   -0.70    0.10
  -2   0   1   -0.60    0.10
  -2   0  -1   -0.20    0.30
   2   0   1   -0.10    0.30
   4   0   1   -0.20    0.30
   4   0   1   -0.20    0.40
  -4   0  -1    0.10    0.30
  -4   0  -1    0.10    0.40
   6   0   1    0.40    0.40
  -6   0  -1    0.50    0.60
  -6   0  -1    0.10    0.40
  -6   0  -1   -0.10    0.40
   6   0   1    0.10    0.60
  -8   0  -1   -0.40    0.50
  -8   0  -1   -0.50    0.50
  -8   0  -1    0.40    0.60
   8   0   1   -0.70    0.50
   8   0   1   -0.40    0.60
  10   0   1   -1.00    0.80
 -10   0  -1    0.60    0.50
  10   0   1    0.80    0.50
 -10   0  -1   -0.80    0.70
 -10   0  -1    0.50    0.60
  12   0   1    1.00    0.90
  12   0   1   -0.80    0.60
 -12   0  -1   -0.20    0.80
 -12   0  -1    0.10    0.60
 -12   0  -1   -0.50    0.70
  14   0   1    0.30    0.90
 -14   0  -1   -0.40    0.70
 -14   0  -1    0.20    0.60
  14   0   1    1.40    0.60
 -14   0  -1    0.50    0.80
 -16   0  -1    0.20    0.80
  16   0   1   -1.00    1.00
 -16   0  -1    0.10    0.80
 -18   0  -1   -0.90    0.90
 -18   0  -1    0.10    0.90
  18   0   1    0.10    1.20
  20   0   1    0.10    1.20
 -20   0  -1   -0.50    1.00
 -20   0  -1    0.50    1.00
 -22   0  -1    0.80    1.00
 -22   0  -1   -0.10    1.10
  22   0   1   -0.50    1.30
 -24   0  -1    2.00    1.30
 -24   0  -1    1.70    1.30
  24   0   1   -1.20    1.50
 -26   0  -1   -2.20    1.40
 -26   0  -1   -0.10    1.20
  26   0   1   -0.30    1.70
 -28   0  -1   -1.70    1.60
 -28   0  -1   -1.50    1.30
  28   0   1    1.20    1.80
 -30   0  -1   -0.80    1.60
 -30   0  -1    2.00    1.50
 -32   0  -1    2.80    1.60
 -32   0  -1    1.90    1.80
 -33  -1   1   14.90    2.00
 -33   1   1   12.20    2.00
 -33   1   1   12.80    2.00
 -31  -1   1    1.40    1.50
 -31   1   1    4.50    1.60
 -31   1   1    0.10    1.50
 -29  -1   1    3.50    1.40
 -29  -1   1    3.40    1.50
 -29   1   1    1.10    1.50
 -29   1   1    4.50    1.60
 -27  -1   1   20.30    1.70
 -27  -1   1   23.20    2.10
 -27   1   1   17.20    1.90
 -27   1   1   20.60    1.90
 -25  -1   1    2.00    1.20
 -25  -1   1    1.10    1.10
 -25   1   1    1.40    1.20
 -25   1   1    1.20    1.20
 -23  -1   1    1.10    1.00
 -23  -1   1    0.90    1.00
 -23   1   1    1.30    1.10
 -23   1   1    1.80    1.20
 -21  -1   1   49.00    2.10
 -21  -1   1   50.19    2.10
  21  -1  -1   50.69    2.10
 -21   1   1   47.20    2.20
 -21   1   1   48.60    2.20
 -19  -1   1   11.40    1.10
 -19  -1   1   12.70    1.10
  19  -1  -1   12.90    1.30
 -19   1   1   11.70    1.20
 -19   1   1   12.00    1.20
  17  -1  -1   28.60    1.50
 -17  -1   1   28.50    1.40
 -17  -1   1   29.00    1.50
 -17   1   1   28.70    1.60
 -17   1   1   28.90    1.60
  17   1  -1   26.20    2.00
 -17   1   1   30.50    1.80
 -15  -1   1    2.30    0.90
  15  -1  -1    2.90    0.70
 -15  -1   1    2.40    0.70
  15  -1  -1    2.50    0.70
 -15  -1   1    1.70    0.60
 -15  -1   1    2.00    0.90
 -15   1   1    3.00    0.80
 -15   1   1    2.40    1.00
 -15   1   1    3.20    0.90
  15   1  -1    2.80    1.00
  15   1  -1    2.20    0.60
 -15   1   1    2.10    0.70
 -13  -1   1    5.80    0.90
  13  -1  -1    6.50    0.70
 -13  -1   1    7.20    0.70
  13  -1  -1    6.90    0.70
 -13  -1   1    6.10    0.70
 -13   1   1    5.60    0.90
 -13   1   1    6.90    0.80
 -13   1   1    6.30    0.90
  13   1  -1    6.80    1.00
 -13   1   1    6.60    0.80
  13   1  -1    6.90    0.80
 -11  -1   1  203.88    4.60
  11  -1  -1  210.38    4.90
  11  -1  -1  212.68    4.70
 -11  -1   1  201.78    4.90
  11  -1  -1  209.28    4.60
 -11   1   1  208.98    4.80
 -11   1   1  211.08    4.70
 -11   1   1  201.88    4.90
  11   1  -1  211.58    4.60
  11   1  -1  205.88    5.00
   9  -1  -1   45.60    1.70
  -9  -1   1   44.40    1.60
   9  -1  -1   43.30    1.40
   9  -1  -1   44.90    1.40
  -9  -1   1   43.60    1.30
   9   1  -1   43.90    1.70
  -9   1   1   43.90    1.60
   9   1  -1   43.60    1.30
  -9   1   1   46.00    1.50
  -9   1   1   44.00    1.60
  -7  -1   1  233.98    5.00
   7  -1  -1  239.88    5.30
  -7  -1   1  240.68    5.30
   7  -1  -1  234.08    5.10
   7  -1  -1  242.78    5.10
  -7   1   1  237.38    5.20
  -7   1   1  238.88    5.30
  -7   1   1  245.08    5.10
   7   1  -1  239.78    5.00
   7   1  -1  237.68    5.30
  -7   1   1  237.28    5.10
   5  -1  -1   70.69    1.80
  -5  -1   1   69.89    1.60
  -5  -1   1   70.69    1.80
   5  -1  -1   70.49    1.70
   5  -1  -1   72.59    1.90
  -5   1   1   71.69    1.70
  -5   1   1   66.49    1.80
  -5   1   1   70.79    1.90
   5   1  -1   71.59    1.70
   3  -1  -1   32.90    0.80
  -3  -1   1   34.10    0.80
   3  -1  -1   34.90    1.10
   3  -1  -1   33.20    0.90
   3   1  -1   32.60    0.80
  -3   1   1   28.60    1.00
  -3   1   1   34.10    0.90
  -3   1   1   28.10    0.90
   1  -1  -1  107.69    2.20
  -1  -1   1   86.39    2.10
   1  -1  -1   98.79    2.20
  -1   1   1   94.29    2.00
   1  -1   1    3.90    0.40
  -1  -1  -1    3.30    0.50
   1   1   1    3.00    0.40
  -1   1  -1    2.00    0.30
   3  -1   1  372.36    7.60
  -3  -1  -1  349.17    7.30
   3  -1   1  376.86    7.50
   3  -1   1  363.06    7.50
  -3  -1  -1  366.76    7.60
  -3   1  -1  356.16    7.50
  -3   1  -1  368.66    7.50
   3   1   1  364.86    7.60
   3   1   1  356.66    7.30
  -3   1  -1  359.16    7.50
   5  -1   1  238.28    4.90
  -5  -1  -1  227.98    5.10
   5  -1   1  235.08    5.00
   5  -1   1  230.48    5.00
  -5  -1  -1  223.98    4.80
  -5   1  -1  227.48    5.00
   5   1   1  230.68    5.10
   5   1   1  227.18    4.80
  -5   1  -1  232.48    5.00
  -5   1  -1  227.18    5.00
   7  -1   1  414.26    8.40
   7  -1   1  405.76    8.50
   7  -1   1  397.06    8.40
  -7  -1  -1  400.06    8.60
  -7  -1  -1  388.46    8.20
  -7   1  -1  410.06    8.50
  -7   1  -1  388.06    8.50
  -7   1  -1  393.06    8.40
   7   1   1  391.66    8.60
  -7   1  -1  416.76    8.40
   7   1   1  399.06    8.20
  -9  -1  -1  834.92   17.40
   9  -1   1  870.31   17.20
   9  -1   1  857.11   17.30
   9  -1   1  831.52   17.40
  -9  -1  -1  835.22   17.00
  -9   1  -1  825.62   17.30
   9   1   1  851.71   17.50
  -9   1  -1  851.21   17.20
  -9   1  -1  820.82   17.30
   9   1   1  850.31   17.10
  -9   1  -1  837.62   17.40
 -11  -1  -1  213.88    5.20
  11  -1   1  222.38    5.00
  11  -1   1  222.48    4.90
 -11  -1  -1  219.48    4.80
  11  -1   1  216.38    5.20
 -11   1  -1  213.18    5.00
 -11   1  -1  216.58    4.90
 -11   1  -1  206.48    5.10
  11   1   1  219.78    4.80
 -11   1  -1  217.58    5.10
  11   1   1  216.88    5.30
  13  -1   1  732.93   15.40
 -13  -1  -1  739.43   15.20
  13  -1   1  749.33   15.20
 -13  -1  -1  716.63   14.90
  13  -1   1  734.03   15.10
 -13  -1  -1  722.43   15.40
 -13   1  -1  718.83   15.30
  13   1   1  730.23   15.50
 -13   1  -1  732.13   15.10
 -13   1  -1  696.73   15.30
  13   1   1  721.43   14.90
 -13   1  -1  721.43   15.20
  15  -1   1   59.49    2.10
 -15  -1  -1   68.59    2.60
 -15  -1  -1   61.89    2.30
  15  -1   1   61.69    2.50
 -15  -1  -1   58.69    2.00
 -15   1  -1   61.79    2.40
 -15   1  -1   57.59    2.20
 -15   1  -1   60.89    2.10
  15   1   1   60.09    2.00
  15   1   1   57.39    2.50
  17  -1   1  145.49    4.40
 -17  -1  -1  151.68    3.80
 -17  -1  -1  158.48    4.10
  17   1   1  150.68    4.50
 -17   1  -1  151.08    4.10
 -17   1  -1  151.98    3.90
  19  -1   1  275.37    7.00
 -19  -1  -1  275.57    6.30
 -19  -1  -1  277.17    6.60
 -19   1  -1  273.27    6.60
 -19   1  -1  272.37    6.40
  19   1   1  276.07    7.10
 -21  -1  -1   73.99    2.60
 -21  -1  -1   75.59    2.90
  21  -1   1   77.79    3.30
  21   1   1   70.69    3.30
 -21   1  -1   71.29    2.70
 -21   1  -1   75.99    2.90
  23  -1   1   90.49    3.80
 -23  -1  -1   95.49    3.10
 -23  -1  -1   91.79    3.40
  23   1   1   89.79    3.90
 -23   1  -1   93.89    3.20
 -23   1  -1   89.49    3.40
 -25  -1  -1   29.80    2.50
  25  -1   1   29.10    2.90
 -25  -1  -1   26.50    2.20
 -25   1  -1   27.90    2.50
  25   1   1   29.70    3.00
 -25   1  -1   30.30    2.30
  27  -1   1  100.69    4.50
 -27  -1  -1   95.99    3.80
 -27  -1  -1   98.79    3.60
 -27   1  -1   98.39    3.70
  27   1   1  102.89    4.70
 -27   1  -1   95.39    4.00
 -29  -1  -1   53.69    3.20
 -29  -1  -1   57.69    2.90
  29   1   1   57.19    4.00
 -29   1  -1   52.29    3.00
 -29   1  -1   61.29    3.40
 -31  -1  -1   10.40    2.00
 -31  -1  -1    7.60    1.70
 -31   1  -1   14.00    2.20
 -31   1  -1   12.50    2.10
 -33  -1  -1   39.50    3.00
 -33   1  -1   36.50    3.50
 -34  -2   1   12.50    1.90
 -34   2   1   10.90    2.10
 -34   2   1   20.30    2.30
 -32  -2   1   17.10    2.00
 -32   2   1   16.80    2.10
 -32   2   1   12.40    2.00
 -30  -2   1    3.70    1.40
 -30   2   1    2.60    1.60
 -30   2   1    3.00    1.60
 -28  -2   1    4.10    1.30
 -28  -2   1    3.70    1.30
 -28   2   1    4.00    1.60
 -28   2   1    1.00    1.40
 -26  -2   1   14.80    1.50
 -26  -2   1   16.10    1.60
 -26   2   1   15.30    1.70
 -26   2   1   19.40    1.90
 -24  -2   1  143.69    3.90
 -24  -2   1  130.69    3.80
 -24   2   1  135.99    4.10
 -24   2   1  137.49    4.20
 -22  -2   1    7.50    1.10
 -22  -2   1    6.40    1.10
 -22   2   1    6.00    1.30
 -22   2   1    7.60    1.30
 -20  -2   1   13.00    1.40
 -20  -2   1   16.40    1.20
 -20   2   1   12.50    1.40
 -20   2   1   13.70    1.30
  18  -2  -1    1.20    0.80
 -18  -2   1    0.60    0.80
 -18  -2   1    0.50    0.70
  18   2  -1   -0.30    1.10
 -18   2   1    1.30    0.90
 -18   2   1    1.20    1.00
 -16  -2   1    6.50    0.80
  16  -2  -1    6.70    1.20
  16  -2  -1    7.60    0.90
 -16   2   1    7.20    1.10
  16   2  -1    5.60    1.20
 -16   2   1    6.70    1.00
 -16   2   1    6.10    1.00
  16   2  -1    6.30    0.80
  14  -2  -1  195.98    4.80
  14  -2  -1  204.48    5.10
  14  -2  -1  229.88    5.10
 -14  -2   1  202.78    5.10
 -14  -2   1  201.58    4.60
 -14   2   1  210.28    5.00
  14   2  -1  205.38    4.60
 -14   2   1  197.88    4.90
  14   2  -1  201.68    5.20
 -14   2   1  196.98    5.00
 -14   2   1  207.28    4.80
  12  -2  -1    1.30    0.50
 -12  -2   1    1.20    0.50
 -12  -2   1    0.80    0.70
  12  -2  -1    1.60    0.80
  12  -2  -1    1.40    0.60
 -12   2   1    0.30    0.70
  12   2  -1    1.40    0.50
 -12   2   1    0.50    0.70
 -12   2   1    1.10    0.70
  12   2  -1    1.00    0.80
 -12   2   1    0.60    0.70
  10  -2  -1   17.60    1.10
 -10  -2   1   17.40    1.20
 -10  -2   1   17.70    0.90
  10  -2  -1   18.70    1.40
  10  -2  -1   18.00    1.00
 -10   2   1   19.40    1.30
  10   2  -1   17.50    0.90
  10   2  -1   16.30    1.30
 -10   2   1   18.90    1.20
 -10   2   1   18.40    1.20
 -10   2   1   18.20    1.20
   8  -2  -1  162.08    3.90
  -8  -2   1  161.18    3.80
   8  -2  -1  162.08    3.60
  -8  -2   1  162.88    3.50
   8  -2  -1  157.08    3.80
   8   2  -1  163.08    3.90
  -8   2   1  162.48    3.90
  -8   2   1  159.18    3.70
  -8   2   1  160.08    3.80
   8   2  -1  163.58    3.60
  -8   2   1  163.28    3.70
   6  -2  -1   10.90    1.00
   6  -2  -1    9.00    0.80
  -6  -2   1   10.20    0.80
   6  -2  -1   10.20    0.70
  -6  -2   1    9.40    0.60
   6   2  -1    9.30    0.70
  -6   2   1    8.50    0.90
  -6   2   1    9.60    0.90
  -6   2   1   12.10    0.70
   4  -2  -1  231.68    5.10
  -4  -2   1  243.18    4.90
   4  -2  -1  246.38    5.20
  -4  -2   1  235.08    5.00
  -4  -2   1  237.48    5.00
   4  -2  -1  234.58    5.00
  -4   2   1  232.48    5.20
  -4   2   1  236.68    5.20
  -4   2   1  239.28    5.00
   2  -2  -1    3.40    0.30
  -2  -2   1    3.70    0.40
   2  -2  -1    3.70    0.50
   2  -2  -1    3.10    0.60
  -2   2   1    3.20    0.60
  -2   2   1    3.60    0.60
   2   2  -1    3.30    0.50
   0  -2  -1  119.39    2.70
   0  -2   1  115.79    2.60
   0  -2   1  113.09    2.70
   0  -2  -1  116.59    2.80
   0   2   1  114.49    2.80
   0   2  -1  112.49    2.70
   2  -2   1   28.60    1.10
  -2  -2  -1   30.20    1.20
   2  -2   1   30.70    1.00
  -2   2  -1   29.60    1.00
   2   2   1   28.70    1.10
  -2   2  -1   30.40    1.20
  -4  -2  -1   28.20    1.20
   4  -2   1   28.50    1.10
   4  -2   1   29.20    1.10
  -4   2  -1   28.10    1.10
  -4   2  -1   28.20    1.20
   4   2   1   26.00    1.20
  -6  -2  -1  545.55   11.60
   6  -2   1  554.64   11.40
   6  -2   1  562.54   11.60
  -6  -2  -1  538.55   11.20
   6  -2   1  565.04   11.50
   6  -2   1  553.14   11.50
   6   2   1  549.45   11.60
   6   2   1  549.54   11.20
  -6   2  -1  554.74   11.50
  -6   2  -1  570.44   11.60
  -6   2  -1  565.24   11.50
   8  -2   1  211.08    4.90
   8  -2   1  211.68    4.80
   8  -2   1  215.78    4.80
  -8  -2  -1  206.88    4.90
   8  -2   1  213.78    4.90
  -8  -2  -1  210.78    4.50
  -8   2  -1  221.58    4.90
  -8   2  -1  211.58    4.80
  -8   2  -1  213.58    4.80
   8   2   1  204.58    5.00
   8   2   1  206.78    4.50
 -10  -2  -1   47.10    1.40
 -10  -2  -1   47.80    1.90
  10  -2   1   46.90    1.70
  10  -2   1   46.00    1.80
  10  -2   1   47.40    1.60
  10  -2   1   44.10    1.80
  10   2   1   44.80    2.00
 -10   2  -1   46.80    1.80
 -10   2  -1   44.50    1.80
  10   2   1   46.10    1.40
 -10   2  -1   44.90    1.80
 -10   2  -1   47.50    1.70
 -12  -2  -1  109.09    3.20
  12  -2   1  109.49    3.10
  12  -2   1  107.49    3.00
  12  -2   1  109.39    2.90
 -12  -2  -1  106.69    2.60
 -12   2  -1  107.19    3.10
 -12   2  -1  110.19    3.10
 -12   2  -1  106.69    2.90
  12   2   1  104.49    3.30
 -12   2  -1  103.79    3.00
  12   2   1  106.59    2.60
 -14  -2  -1   46.60    2.10
  14  -2   1   48.10    2.10
 -14  -2  -1   45.60    1.60
  14  -2   1   47.10    1.90
  14   2   1   47.60    2.30
 -14   2  -1   44.60    2.20
 -14   2  -1   47.40    1.90
 -14   2  -1   44.10    2.00
  14   2   1   47.00    1.60
 -14   2  -1   43.90    2.00
 -16  -2  -1  190.38    4.40
  16  -2   1  189.48    5.00
  16  -2   1  192.38    4.80
 -16   2  -1  187.18    4.90
 -16   2  -1  183.48    4.70
 -16   2  -1  186.08    4.90
  16   2   1  186.58    4.40
  16   2   1  184.38    5.20
 -18  -2  -1   16.30    1.50
  18  -2   1   17.80    1.70
 -18  -2  -1   16.00    1.40
  18   2   1   17.70    1.80
 -18   2  -1   18.80    1.40
 -18   2  -1   17.00    1.50
 -20  -2  -1  125.39    3.80
 -20  -2  -1  120.69    3.40
  20  -2   1  118.89    4.00
 -20   2  -1  121.29    3.90
  20   2   1  121.39    4.30
 -20   2  -1  121.79    3.60
 -22  -2  -1   67.99    2.60
 -22  -2  -1   75.29    3.00
  22  -2   1   74.09    3.30
  22   2   1   70.19    3.50
 -22   2  -1   67.89    3.10
 -22   2  -1   67.79    2.80
 -24  -2  -1   47.20    2.70
  24  -2   1   43.80    3.00
 -24  -2  -1   46.80    2.40
 -24   2  -1   44.80    2.80
 -24   2  -1   47.10    2.60
  24   2   1   43.00    3.30
 -26  -2  -1   59.19    3.10
 -26  -2  -1   57.49    2.70
 -26   2  -1   57.09    3.20
  26   2   1   55.79    3.80
 -26   2  -1   56.39    3.00
 -28  -2  -1   -0.50    1.50
 -28  -2  -1    1.70    1.30
 -28   2  -1    0.60    1.50
  28   2   1   -1.00    1.90
 -28   2  -1    0.10    1.60
 -30  -2  -1   11.80    2.00
 -30  -2  -1   11.80    1.80
 -30   2  -1   11.00    2.10
 -32  -2  -1   10.90    1.90
 -32   2  -1   10.30    2.20
 -33  -3   1    6.00    1.70
 -33   3   1    6.60    1.90
 -33   3   1    3.10    1.80
 -31  -3   1   36.60    2.60
 -31   3   1   41.00    3.00
 -31   3   1   35.70    3.10
 -29  -3   1   27.20    2.20
 -29   3   1   25.50    2.30
 -29   3   1   21.10    2.20
 -27  -3   1   18.80    1.70
 -27   3   1   20.30    2.10
 -27   3   1   18.40    2.00
 -25  -3   1   22.80    1.90
 -25   3   1   17.80    1.90
 -25   3   1   22.10    1.90
 -23  -3   1   73.89    2.60
 -23   3   1   77.79    3.20
 -23   3   1   73.59    3.00
 -21  -3   1   25.20    1.70
 -21   3   1   23.40    2.10
 -21   3   1   24.40    2.00
  19  -3  -1   50.69    2.60
 -19  -3   1   52.99    2.00
 -19   3   1   51.49    2.30
 -19   3   1   51.99    2.50
 -17  -3   1    3.00    0.70
  17  -3  -1    2.70    1.10
 -17   3   1    3.90    1.00
  17   3  -1    3.90    0.90
  17   3  -1    0.60    1.20
 -17   3   1    4.20    1.00
 -17   3   1    3.90    1.10
  15  -3  -1   90.29    2.70
  15  -3  -1   89.19    3.00
 -15  -3   1   87.29    2.40
 -15  -3   1   89.89    2.90
 -15   3   1   89.19    2.70
  15   3  -1   87.09    2.40
  15   3  -1   84.79    3.00
 -15   3   1   89.99    2.80
 -15   3   1   89.09    2.90
 -13  -3   1  244.78    5.90
  13  -3  -1  244.38    5.80
 -13  -3   1  248.08    5.40
  13  -3  -1  246.28    6.00
 -13   3   1  252.27    6.00
 -13   3   1  242.58    5.70
 -13   3   1  243.98    5.70
  13   3  -1  245.28    6.00
 -13   3   1  250.07    5.90
  13   3  -1  242.98    5.40
  11  -3  -1   24.40    1.60
 -11  -3   1   23.50    1.50
  11  -3  -1   22.90    1.30
 -11  -3   1   23.20    1.00
  11  -3  -1   22.30    1.20
 -11   3   1   23.80    1.30
  11   3  -1   24.50    1.10
 -11   3   1   21.70    1.50
  11   3  -1   19.70    1.60
 -11   3   1   22.60    1.40
 -11   3   1   24.00    1.50
   9  -3  -1  353.16    7.50
   9  -3  -1  355.26    7.90
  -9  -3   1  351.96    7.70
   9  -3  -1  347.47    7.70
  -9  -3   1  354.66    7.40
  -9   3   1  350.66    7.80
   9   3  -1  363.56    7.40
   9   3  -1  351.76    7.80
  -9   3   1  363.66    7.60
  -9   3   1  351.36    7.50
  -9   3   1  355.76    7.80
   7  -3  -1   37.10    1.50
  -7  -3   1   38.10    1.10
   7  -3  -1   39.20    1.70
  -7  -3   1   38.40    1.40
   7  -3  -1   38.10    1.30
  -7  -3   1   37.80    1.20
  -7   3   1   37.10    1.60
  -7   3   1   37.10    1.60
  -7   3   1   38.90    1.50
  -5  -3   1  138.99    3.10
   5  -3  -1  136.99    3.40
  -5  -3   1  138.69    3.20
   5  -3  -1  136.29    3.10
  -5  -3   1  137.19    3.00
   5  -3  -1  135.09    3.40
  -5   3   1  136.19    3.40
  -5   3   1  137.39    3.40
   3  -3  -1  238.18    5.30
  -3  -3   1  241.38    5.30
   3  -3  -1  230.78    5.00
   3  -3  -1  232.58    5.30
  -3  -3   1  242.18    5.20
  -3   3   1  235.88    5.30
  -3   3   1  236.48    5.30
   3   3  -1  241.08    5.20
   1  -3  -1   25.60    1.30
  -1  -3   1   25.70    1.10
   1  -3  -1   24.40    0.80
  -1  -3   1   27.90    1.10
   1  -3  -1   27.10    1.20
  -1   3   1   24.10    1.20
   1   3  -1   22.70    1.20
  -1   3   1   24.40    1.30
   1  -3   1  620.94   12.40
  -1  -3  -1  617.74   12.60
   1  -3   1  598.84   12.50
  -1  -3  -1  597.74   12.70
  -1   3  -1  598.94   12.40
  -1   3  -1  596.64   12.50
   3  -3   1   73.09    2.00
  -3  -3  -1   71.59    2.40
  -3  -3  -1   74.79    2.10
   3  -3   1   72.19    2.10
  -3   3  -1   72.29    2.00
  -3   3  -1   72.69    2.20
   3   3   1   71.49    2.00
   5  -3   1  215.28    4.80
   5  -3   1  217.08    4.90
   5  -3   1  218.38    4.80
  -5  -3  -1  211.28    4.90
  -5   3  -1  220.58    5.00
   5   3   1  207.68    4.90
  -5   3  -1  213.78    4.80
  -7  -3  -1  151.68    3.80
   7  -3   1  153.88    3.80
  -7  -3  -1  150.68    3.30
   7  -3   1  154.78    3.70
   7  -3   1  158.28    3.70
  -7   3  -1  157.28    3.90
  -7   3  -1  157.88    3.70
   7   3   1  149.88    3.80
   7   3   1  154.38    3.30
   9  -3   1   24.40    1.50
  -9  -3  -1   25.00    0.90
   9  -3   1   23.50    1.30
   9  -3   1   23.40    1.20
   9  -3   1   22.40    1.30
  -9  -3  -1   22.30    1.50
   9   3   1   22.30    1.00
  -9   3  -1   23.60    1.30
  -9   3  -1   24.80    1.40
  -9   3  -1   24.10    1.50
   9   3   1   23.30    1.60
  11  -3   1  774.12   16.10
  11  -3   1  777.82   16.00
 -11  -3  -1  759.92   16.20
 -11  -3  -1  756.52   15.60
  11  -3   1  783.72   16.00
  11  -3   1  749.23   16.10
 -11   3  -1  778.62   16.20
  11   3   1  779.42   15.60
 -11   3  -1  761.82   16.10
  11   3   1  753.52   16.20
 -11   3  -1  766.62   16.00
  13  -3   1    5.90    1.00
  13  -3   1    6.30    1.10
 -13  -3  -1    4.80    1.00
  13  -3   1    5.90    0.90
 -13  -3  -1    5.40    0.70
 -13   3  -1    5.80    1.00
 -13   3  -1    5.40    0.90
  13   3   1    5.20    1.20
  13   3   1    6.20    0.70
 -13   3  -1    5.60    1.00
  15  -3   1  295.37    6.90
 -15  -3  -1  299.27    6.40
 -15   3  -1  291.07    7.00
 -15   3  -1  291.07    6.90
  15   3   1  297.07    6.40
  15   3   1  292.97    7.30
  17  -3   1   71.49    2.70
 -17  -3  -1   68.19    2.10
 -17   3  -1   69.49    3.90
 -17   3  -1   70.29    2.80
  17   3   1   68.99    2.20
  17   3   1   67.99    3.10
  19  -3   1    5.20    1.30
 -19  -3  -1    6.00    1.00
  19   3   1    6.10    1.60
 -19   3  -1    5.60    1.30
  21  -3   1  235.58    6.30
 -21  -3  -1  234.88    5.60
 -21  -3  -1  244.88    6.20
  21   3   1  235.08    6.80
 -21   3  -1  233.58    6.30
 -23  -3  -1    2.20    1.10
 -23  -3  -1    2.40    1.40
 -23   3  -1    1.90    1.40
  23   3   1    0.80    1.70
 -25  -3  -1  118.59    3.70
 -25  -3  -1  122.89    4.20
  25   3   1  119.79    5.00
 -25   3  -1  125.79    4.40
 -27  -3  -1    0.00    1.60
 -27  -3  -1    4.10    1.30
 -27   3  -1    1.50    1.60
  27   3   1    1.60    1.90
 -29  -3  -1    3.10    1.40
 -29  -3  -1    1.80    1.90
 -29   3  -1    0.30    1.70
 -31  -3  -1   93.19    3.60
 -31   3  -1   88.49    4.30
 -32  -4   1   17.00    1.90
 -32   4   1    9.70    2.10
 -30  -4   1    4.10    1.40
 -30   4   1    3.00    1.80
 -28  -4   1   18.00    1.70
 -28   4   1   13.70    2.00
 -28   4   1   15.80    2.00
 -26  -4   1   20.80    1.60
 -26   4   1   20.90    2.20
 -26   4   1   20.00    1.90
 -24  -4   1   45.80    2.20
 -24   4   1   40.70    2.60
 -24   4   1   41.10    2.80
 -22  -4   1   81.79    2.70
  22  -4  -1   80.49    3.60
 -22   4   1   79.69    3.40
 -22   4   1   79.19    3.10
 -20  -4   1    4.20    0.90
  20  -4  -1    2.20    1.30
 -20   4   1    2.40    1.30
 -20   4   1    3.70    1.20
  18  -4  -1   -1.00    1.10
 -18  -4   1   -0.70    0.70
 -18   4   1    0.70    0.90
 -18   4   1    0.60    1.10
 -18   4   1   -0.20    1.10
 -16  -4   1  187.08    4.40
  16  -4  -1  185.68    5.10
 -16   4   1  188.58    4.70
  16   4  -1  190.98    4.40
 -16   4   1  187.68    5.10
 -16   4   1  189.48    4.80
 -14  -4   1   84.49    2.90
  14  -4  -1   85.09    3.00
 -14  -4   1   83.69    2.30
  14   4  -1   82.19    2.30
 -14   4   1   84.49    2.60
 -14   4   1   85.59    2.70
 -14   4   1   86.49    3.00
 -12  -4   1   87.89    2.80
  12  -4  -1   88.39    2.90
 -12  -4   1   89.49    2.20
  12   4  -1   84.09    2.30
 -12   4   1   88.29    2.70
 -12   4   1   85.99    2.90
  10  -4  -1    0.60    0.90
  10  -4  -1    1.10    0.70
  10  -4  -1    2.20    0.60
 -10  -4   1    2.10    0.50
 -10  -4   1    2.10    0.80
 -10  -4   1    2.30    0.50
 -10   4   1    0.40    0.90
 -10   4   1    0.70    0.80
   8  -4  -1   16.30    1.30
   8  -4  -1   17.80    1.50
  -8  -4   1   20.00    1.20
  -8  -4   1   19.30    1.00
  -8  -4   1   17.40    0.80
   8  -4  -1   18.90    1.00
  -8   4   1   17.90    1.40
  -8   4   1   15.90    1.50
   6  -4  -1  259.17    6.00
  -6  -4   1  261.67    5.70
  -6  -4   1  261.17    5.50
   6  -4  -1  262.77    6.00
   6  -4  -1  253.37    5.60
  -6   4   1  260.27    6.00
  -6   4   1  250.37    6.00
  -4  -4   1    1.70    0.50
   4  -4  -1    1.50    0.80
   4  -4  -1    2.10    0.40
   4  -4  -1    1.60    0.70
  -4  -4   1    3.90    0.80
  -4   4   1    1.30    0.80
  -4   4   1    2.00    0.70
   2  -4  -1  177.48    4.30
   2  -4  -1  175.98    3.90
  -2  -4   1  180.78    4.20
   2  -4  -1  180.78    4.30
  -2  -4   1  180.88    4.20
  -2   4   1  172.58    4.40
  -2   4   1  182.08    4.40
   2   4  -1  181.88    4.30
   0  -4  -1   36.90    1.70
   0  -4   1   36.90    1.40
   0  -4  -1   35.20    1.50
   0  -4   1   35.00    1.40
   0   4  -1   34.70    1.60
   0   4   1   32.30    1.70
   0   4  -1   36.10    1.50
   2  -4   1  183.98    4.30
   2  -4   1  179.88    4.40
  -2  -4  -1  188.58    4.60
  -2  -4  -1  187.88    4.40
  -2   4  -1  181.88    4.30
  -2   4  -1  174.68    4.40
  -4  -4  -1  909.41   18.80
   4  -4   1  872.41   18.40
  -4  -4  -1  900.11   18.40
   4  -4   1  903.71   18.30
  -4   4  -1  882.11   18.50
  -4   4  -1  886.81   18.30
  -6  -4  -1   47.50    1.80
   6  -4   1   49.99    1.80
   6  -4   1   50.79    1.90
   6  -4   1   52.99    1.70
  -6   4  -1   47.50    1.80
  -6   4  -1   51.29    2.00
   6   4   1   47.50    1.90
   8  -4   1  564.24   12.00
   8  -4   1  592.64   12.00
  -8  -4  -1  546.15   12.10
   8  -4   1  566.34   12.20
  -8   4  -1  566.54   12.10
   8   4   1  561.24   12.10
  -8   4  -1  576.54   12.30
 -10  -4  -1   64.69    2.40
 -10  -4  -1   65.89    1.70
  10  -4   1   66.29    2.30
  10  -4   1   71.49    2.60
  10   4   1   64.19    2.50
 -10   4  -1   63.99    2.30
 -10   4  -1   69.99    2.50
  10   4   1   66.89    1.80
 -12  -4  -1  140.89    4.00
 -12  -4  -1  143.39    3.20
  12  -4   1  137.29    3.90
 -12   4  -1  152.38    4.20
  12   4   1  143.79    3.30
  12   4   1  138.09    4.00
 -12   4  -1  140.29    4.00
 -14  -4  -1  518.25   10.70
  14  -4   1  512.85   11.40
 -14   4  -1  516.45   11.50
  14   4   1  514.45   11.60
 -14   4  -1  520.55   11.20
  14   4   1  519.35   10.80
 -16  -4  -1   58.89    1.90
  16  -4   1   59.59    2.60
 -16   4  -1   61.89    2.70
  16   4   1   61.09    2.90
  16   4   1   57.89    1.90
 -16   4  -1   61.09    2.40
 -18  -4  -1  432.06    9.30
  18   4   1  461.15    9.90
 -18   4  -1  421.66   10.10
  18   4   1  434.36   10.50
 -20  -4  -1   13.90    1.20
  20   4   1   12.30    2.00
 -20   4  -1   12.40    1.70
 -22  -4  -1   53.49    2.10
  22   4   1   48.10    3.40
 -22   4  -1   49.60    3.00
 -24  -4  -1  153.68    4.90
 -24  -4  -1  157.38    4.20
 -24   4  -1  160.28    5.10
  24   4   1  157.58    5.70
 -26  -4  -1   17.80    2.10
 -26  -4  -1   17.00    1.60
 -26   4  -1   15.60    2.20
  26   4   1   17.50    2.70
 -28  -4  -1  134.09    4.10
 -28   4  -1  127.49    5.00
 -30  -4  -1    0.30    1.40
 -30   4  -1   -0.40    1.90
 -31  -5   1   46.90    2.70
 -31   5   1   46.60    3.50
 -29  -5   1   27.90    2.30
 -29   5   1   25.50    2.60
 -27  -5   1    6.30    1.30
 -27   5   1    5.40    1.90
 -25  -5   1    1.70    1.10
 -25   5   1   -0.10    1.50
  23  -5  -1   46.50    3.10
 -23  -5   1   44.80    2.10
 -23   5   1   42.30    2.90
 -21  -5   1   50.59    2.00
  21  -5  -1   50.79    3.00
 -21   5   1   51.09    2.90
  19  -5  -1   70.89    3.20
 -19  -5   1   67.79    2.20
 -19   5   1   67.89    3.10
  17  -5  -1   44.10    2.50
 -17  -5   1   46.60    1.70
 -17   5   1   47.00    2.60
  17   5  -1   51.19    2.20
  15  -5  -1    0.40    1.10
 -15  -5   1    1.10    0.60
 -15  -5   1    1.90    0.60
 -15   5   1    0.60    1.10
 -13  -5   1    7.70    1.10
 -13  -5   1    6.10    0.80
  13  -5  -1    4.90    1.10
 -13  -5   1    6.90    0.70
 -13   5   1    6.20    1.20
 -11  -5   1   70.49    1.90
 -11  -5   1   71.79    2.40
 -11  -5   1   70.99    2.10
  11  -5  -1   66.59    2.70
 -11   5   1   67.69    2.70
  -9  -5   1  149.19    3.80
  -9  -5   1  151.68    3.40
  -9  -5   1  147.99    3.60
   9  -5  -1  149.79    4.10
   9  -5  -1  145.99    3.60
  -9   5   1  143.49    4.20
   7  -5  -1  193.38    4.50
   7  -5  -1  203.08    5.00
  -7  -5   1  205.78    4.40
  -7  -5   1  201.48    4.70
  -7   5   1  199.88    5.00
  -7   5   1  201.48    5.10
  -5  -5   1   27.20    1.70
  -5  -5   1   25.00    1.30
   5  -5  -1   26.00    1.50
   5  -5  -1   24.90    1.10
   5  -5  -1   28.20    1.70
  -5   5   1   26.50    1.60
  -5   5   1   23.70    1.70
   3  -5  -1   52.99    2.10
   3  -5  -1   58.29    2.10
  -3  -5   1   57.19    2.00
  -3  -5   1   56.19    1.90
   3  -5  -1   55.39    1.50
  -3   5   1   55.49    2.10
  -3   5   1   52.29    2.20
   3   5  -1   54.79    2.10
   1  -5  -1  259.37    5.60
  -1  -5   1  268.07    6.00
   1  -5  -1  262.67    6.20
  -1  -5   1  271.77    6.10
   1  -5  -1  273.57    6.20
  -1   5   1  261.57    6.30
  -1   5   1  266.77    6.30
   1   5  -1  268.17    6.20
  -1  -5  -1   77.29    2.60
  -1  -5  -1   80.59    2.50
   1  -5   1   83.19    2.40
   1  -5   1   80.99    2.50
  -1   5  -1   81.19    2.50
  -1   5  -1   81.59    2.60
   3  -5   1  505.35   10.80
  -3  -5  -1  500.15   11.00
   3  -5   1  501.05   10.70
  -3  -5  -1  491.35   10.70
  -3   5  -1  493.75   10.70
  -3   5  -1  502.55   10.90
   5  -5   1    0.40    0.70
  -5  -5  -1    0.80    1.10
   5  -5   1    1.50    0.70
   5  -5   1    0.60    0.70
  -5  -5  -1    0.30    0.60
  -5   5  -1   -0.20    0.70
  -5   5  -1    0.80    0.80
  -7  -5  -1   10.50    1.10
  -7  -5  -1    9.80    1.10
   7  -5   1   12.40    1.00
   7  -5   1   12.50    1.20
   7   5   1   10.70    1.20
  -7   5  -1   10.60    1.20
  -7   5  -1   12.00    1.10
  -9  -5  -1   21.10    1.50
  -9  -5  -1   20.70    1.30
   9  -5   1   18.90    1.60
  -9   5  -1   20.40    1.70
   9   5   1   20.40    1.70
  -9   5  -1   20.00    1.50
  11  -5   1  109.89    3.30
 -11  -5  -1  106.79    3.30
 -11   5  -1  107.99    3.50
  11   5   1  108.09    3.40
  13  -5   1  288.07    6.90
 -13  -5  -1  289.07    6.20
  13   5   1  285.27    7.10
 -13   5  -1  296.57    7.20
  15  -5   1   58.79    2.60
 -15  -5  -1   58.89    1.80
  15   5   1   56.79    1.90
  15   5   1   53.79    2.90
 -15   5  -1   57.79    2.80
 -17  -5  -1   55.39    1.80
  17  -5   1   51.09    2.70
 -17   5  -1   53.49    2.40
 -17   5  -1   54.49    2.90
  17   5   1   54.09    3.10
  17   5   1   54.79    1.90
 -19  -5  -1   19.40    1.40
 -19   5  -1   16.40    1.90
  19   5   1   19.20    2.20
 -21  -5  -1   85.49    2.60
  21   5   1   88.89    4.10
 -21   5  -1   86.09    3.70
 -23  -5  -1  119.29    3.40
  23   5   1  115.79    4.90
 -23   5  -1  115.09    4.50
 -25  -5  -1    4.20    1.20
  25   5   1    2.50    2.10
 -25   5  -1    4.00    1.80
 -27  -5  -1   14.30    1.60
 -27   5  -1   11.80    2.10
 -29  -5  -1   45.30    3.70
 -29   5  -1   38.90    3.50
 -28  -6   1   15.00    2.20
 -28   6   1   11.70    2.30
 -26  -6   1   -0.20    1.10
 -26   6   1    0.20    1.80
  24  -6  -1   49.00    3.40
 -24  -6   1   45.90    2.20
 -24   6   1   52.29    3.40
 -22  -6   1   19.50    1.60
  22  -6  -1   18.80    2.10
 -22   6   1   19.60    2.20
  20  -6  -1   18.30    2.00
 -20  -6   1   17.10    1.40
 -20   6   1   17.00    2.00
 -18  -6   1  129.09    3.30
  18  -6  -1  129.69    4.30
 -18   6   1  132.39    4.50
  16  -6  -1   14.40    1.70
 -16  -6   1   14.30    1.30
 -16  -6   1   13.50    1.10
 -16   6   1   10.90    1.70
 -14  -6   1  285.67    6.80
 -14  -6   1  300.57    6.50
  14  -6  -1  304.57    7.50
 -14   6   1  308.07    7.60
  12  -6  -1    3.30    1.20
 -12  -6   1    2.50    0.70
 -12  -6   1    3.30    0.60
 -12  -6   1    3.10    1.00
 -12   6   1    1.90    1.20
  10  -6  -1   47.50    2.30
 -10  -6   1   49.00    2.00
 -10  -6   1   46.40    1.50
 -10  -6   1   46.30    1.80
 -10   6   1   45.30    2.50
   8  -6  -1   13.30    1.00
  -8  -6   1   15.80    0.90
   8  -6  -1   14.80    1.40
  -8  -6   1   13.90    1.60
  -8  -6   1   16.00    1.20
  -8   6   1   10.10    1.40
  -6  -6   1    1.00    0.50
   6  -6  -1    1.90    0.50
   6  -6  -1    1.90    1.00
  -6  -6   1    1.90    0.70
  -6  -6   1    3.10    1.00
  -6   6   1    1.00    1.10
  -4  -6   1  354.66    7.90
   4  -6  -1  345.67    8.00
   4  -6  -1  329.57    7.30
  -4  -6   1  355.16    7.80
  -4   6   1  346.67    8.10
  -2  -6   1   53.79    2.00
  -2  -6   1   52.19    2.10
   2  -6  -1   49.60    1.50
   2  -6  -1   51.39    2.20
   2   6  -1   50.09    2.20
  -2   6   1   49.10    2.30
   0  -6   1  217.48    5.20
   0  -6  -1  219.28    5.50
   0  -6  -1  214.88    4.70
   0   6  -1  219.38    5.50
   2  -6   1  133.19    3.60
  -2  -6  -1  136.49    3.90
  -2   6  -1  130.39    3.90
  -2   6  -1  127.99    3.70
   4  -6   1   12.90    1.00
   4  -6   1   14.20    1.40
  -4  -6  -1   12.80    1.50
  -4   6  -1   10.60    1.40
  -4   6  -1   10.50    1.20
  -6  -6  -1  455.85    9.80
  -6  -6  -1  422.16   10.00
   6  -6   1  423.16    9.40
  -6   6  -1  415.16    9.70
  -6   6  -1  407.86    9.40
  -8  -6  -1   40.60    1.90
   8  -6   1   33.90    1.90
  -8  -6  -1   34.80    2.60
  -8  -6  -1   33.80    1.90
   8   6   1   34.90    1.90
  -8   6  -1   34.40    2.20
 -10  -6  -1  437.36   10.20
  10  -6   1  458.35   10.20
  10   6   1  474.95   10.30
 -10   6  -1  464.15   10.60
 -12  -6  -1  152.98    4.60
  12  -6   1  155.08    4.30
  12   6   1  143.89    4.50
 -12   6  -1  154.38    4.70
  14  -6   1    3.80    1.20
  14   6   1    3.30    1.40
 -14   6  -1    5.70    1.40
  16  -6   1  200.78    5.60
 -16  -6  -1  204.38    4.60
  16   6   1  198.48    5.80
 -16   6  -1  210.18    5.90
  18  -6   1   47.10    2.70
 -18  -6  -1   49.99    1.80
  18   6   1   46.20    3.10
 -18   6  -1   46.10    3.00
  20  -6   1  250.67    6.80
 -20  -6  -1  250.97    5.70
 -20   6  -1  246.58    7.00
  20   6   1  247.28    7.20
 -22  -6  -1  123.19    3.30
 -22   6  -1  120.39    4.60
  22   6   1  121.49    5.00
 -24   6  -1    6.60    1.90
 -26   6  -1   49.00    3.50
 -28   6  -1    0.90    1.90
 -27   7   1    3.60    2.00
  25  -7  -1    3.60    1.90
 -25   7   1    3.30    2.00
  23  -7  -1   11.30    2.10
 -23   7   1   11.50    2.10
 -21  -7   1   46.40    2.00
  21  -7  -1   44.80    3.10
 -21   7   1   49.40    3.40
  19  -7  -1    0.60    1.40
 -19  -7   1    1.50    0.80
 -19   7   1    2.00    1.60
 -17  -7   1   11.50    1.00
  17  -7  -1   11.80    1.70
 -17   7   1   12.80    1.90
 -15  -7   1   19.20    1.20
  15  -7  -1   19.90    1.90
 -15   7   1   16.90    2.10
 -13  -7   1   13.60    1.00
 -13  -7   1   14.70    1.50
  13  -7  -1   18.20    1.80
 -13   7   1   13.30    1.90
  11  -7  -1   39.80    2.40
 -11  -7   1   37.50    1.40
 -11  -7   1   39.50    2.80
 -11   7   1   36.00    2.60
  -9  -7   1   22.00    2.20
  -9  -7   1   20.70    1.10
   9  -7  -1   21.90    2.00
  -9   7   1   20.00    2.20
   7  -7  -1   95.69    3.30
  -7  -7   1   96.69    2.50
  -7  -7   1   96.49    3.40
  -7   7   1   92.19    3.50
   5  -7  -1   25.60    1.20
   5  -7  -1   28.50    2.00
  -5  -7   1   30.10    1.90
  -5   7   1   23.50    2.10
   3  -7  -1   32.70    2.00
   3  -7  -1   32.30    1.20
  -3  -7   1   34.60    1.90
  -3   7   1   32.00    2.20
  -1  -7   1   27.00    1.70
   1  -7  -1   24.10    1.90
   1  -7  -1   20.30    1.00
   1   7  -1   21.50    1.90
   1  -7   1   28.10    1.70
  -1  -7  -1   26.80    2.00
  -1   7  -1   23.50    2.10
   3  -7   1  162.48    4.30
  -3  -7  -1  156.18    4.60
  -3   7  -1  156.28    4.60
  -5  -7  -1    0.70    1.20
   5  -7   1    0.00    0.90
  -5   7  -1   -2.20    1.00
   7  -7   1    0.90    1.00
  -7  -7  -1    0.70    1.30
  -7   7  -1   -0.30    1.20
  -9  -7  -1    0.10    1.50
   9  -7   1    2.50    1.10
  -9   7  -1    3.10    1.30
 -11  -7  -1   23.50    2.00
  11  -7   1   20.60    1.90
 -11  -7  -1   19.70    2.30
 -11   7  -1   22.80    2.30
  11   7   1   18.20    1.70
  13  -7   1   82.59    3.20
  13   7   1   84.89    3.30
 -13   7  -1   83.99    3.60
  15  -7   1   15.50    1.70
  15   7   1   14.20    1.80
 -15   7  -1   13.80    1.90
  17  -7   1    7.30    1.50
  17   7   1    9.10    1.80
 -17   7  -1    7.10    1.70
  19  -7   1    6.20    1.60
 -19   7  -1    4.50    1.70
  21  -7   1   31.60    2.90
 -21   7  -1   31.80    3.10
 -23   7  -1   45.20    3.40
 -25   7  -1   -0.40    1.70
  24  -8  -1   19.90    2.40
 -24   8   1   16.10    2.50
  22  -8  -1   11.00    2.10
 -22   8   1    8.50    2.10
  20  -8  -1   18.40    2.20
 -20   8   1   22.20    2.50
  18  -8  -1    3.00    1.50
 -18   8   1    0.90    1.80
 -16  -8   1   25.10    2.70
  16  -8  -1   33.90    2.70
 -16   8   1   33.50    3.10
 -14  -8   1   17.60    2.30
 -14  -8   1   15.10    1.20
  14  -8  -1   19.30    2.00
 -14   8   1   18.20    2.10
  12  -8  -1   21.80    2.00
 -12  -8   1   18.60    1.20
 -12  -8   1   25.20    2.70
 -12   8   1   19.60    2.10
  10  -8  -1   22.60    1.90
 -10  -8   1   22.50    2.40
 -10  -8   1   17.00    1.10
 -10   8   1   21.60    2.10
  -8  -8   1   13.10    1.70
  -8  -8   1   10.60    0.90
   8  -8  -1    9.90    1.50
  -8   8   1    4.80    1.70
   6  -8  -1   36.60    2.30
  -6  -8   1   32.50    1.40
  -6  -8   1   39.40    2.30
  -6   8   1   33.30    2.60
   4  -8  -1   16.90    1.70
  -4  -8   1   16.60    1.80
   4  -8  -1   13.00    1.00
  -4   8   1   12.00    1.70
   2  -8  -1   18.50    1.00
  -2  -8   1   20.00    1.80
   2  -8  -1   19.60    2.00
   0  -8   1   39.90    2.10
   0  -8  -1   35.60    2.30
   0  -8  -1   36.20    1.30
   0   8  -1   40.90    2.40
   2  -8   1  122.59    3.70
  -2  -8  -1  117.19    4.00
  -2   8  -1  124.29    4.20
   4  -8   1  185.08    4.90
  -4  -8  -1  184.38    5.30
  -4   8  -1  176.18    5.40
   6  -8   1    4.10    1.10
  -6  -8  -1    6.60    1.60
  -6   8  -1    1.30    1.40
  -8  -8  -1   32.60    2.80
   8  -8   1   29.20    2.10
  -8   8  -1   24.20    2.50
  10  -8   1   12.60    1.50
 -10  -8  -1   11.50    2.00
 -10   8  -1   12.10    1.80
  12  -8   1   58.69    2.80
 -12  -8  -1   56.69    3.70
 -12   8  -1   58.79    3.30
  14  -8   1  167.88    5.00
 -14  -8  -1  152.78    6.00
 -14   8  -1  178.78    5.60
  16  -8   1   49.00    2.90
 -16  -8  -1   46.50    3.90
 -16   8  -1   46.80    3.30
  18  -8   1  122.59    4.40
 -18   8  -1  120.59    4.90
  20  -8   1    5.10    1.70
 -20   8  -1    3.50    1.80
  22  -8   1   22.20    2.40
 -22   8  -1   19.00    2.50
  21  -9  -1   -1.10    1.60
 -21  -9   1    2.10    2.20
 -21   9   1   -1.90    2.00
 -19  -9   1    5.40    2.30
  19  -9  -1    4.80    1.70
 -19   9   1    7.30    2.10
 -17  -9   1    2.40    2.10
  17  -9  -1    4.00    1.60
 -17   9   1    0.90    1.90
  15  -9  -1   32.60    2.80
 -15  -9   1   30.80    3.40
 -15   9   1   29.10    2.80
  13  -9  -1   33.90    2.70
 -13  -9   1   34.70    3.10
 -13   9   1   30.40    3.10
 -11  -9   1    2.70    1.60
  11  -9  -1    0.70    1.30
 -11   9   1   -0.40    1.60
  -9  -9   1    3.60    1.40
   9  -9  -1    1.90    1.30
  -9   9   1    1.10    1.60
   7  -9  -1    1.80    1.20
  -7  -9   1    2.20    1.20
  -7  -9   1    0.40    0.70
  -7   9   1    1.90    1.40
  -5  -9   1   37.60    1.50
  -5  -9   1   37.00    2.40
   5  -9  -1   35.10    2.50
  -3  -9   1   36.60    2.30
   3  -9  -1   33.00    2.50
   1  -9  -1   35.90    2.50
  -1  -9   1   32.50    2.20
  -1  -9  -1   21.70    2.00
   1  -9   1   18.70    2.00
  -1   9  -1   16.90    1.90
   3  -9   1    1.70    1.10
  -3  -9  -1    3.80    1.40
  -3   9  -1    0.80    1.40
   5  -9   1   15.30    1.60
  -5  -9  -1   14.70    1.90
  -5   9  -1   13.00    2.10
   7  -9   1   46.70    2.60
  -7  -9  -1   50.89    3.10
  -7   9  -1   47.70    3.20
  -9  -9  -1   83.69    4.00
   9  -9   1   80.39    3.30
  -9   9  -1   76.69    3.80
 -11  -9  -1   51.39    3.70
  11  -9   1   49.10    2.70
 -11   9  -1   47.50    3.40
 -13  -9  -1    5.70    2.20
  13  -9   1    6.50    1.50
 -13   9  -1    5.60    1.90
  15  -9   1   12.70    1.80
 -15  -9  -1   11.30    2.50
 -15   9  -1    9.80    2.20
  17  -9   1   23.00    2.20
 -17  -9  -1   17.80    2.90
 -17   9  -1   21.10    2.60
 -19  -9  -1   21.10    3.00
  19  -9   1   20.20    2.20
 -19   9  -1   16.90    2.50
  16 -10  -1    7.40    1.80
 -16 -10   1    6.20    2.20
 -16  10   1    5.80    2.30
 -14 -10   1   10.20    2.20
  14 -10  -1    9.30    1.90
 -14  10   1    5.70    2.20
  12 -10  -1   11.60    1.90
 -12 -10   1    9.90    2.00
 -12  10   1    8.90    2.20
  10 -10  -1    3.30    1.40
 -10 -10   1    2.50    1.60
 -10  10   1    2.30    1.70
  -8 -10   1    0.60    1.40
   8 -10  -1   -0.40    1.30
  -6 -10   1    0.90    1.30
   6 -10  -1   -0.10    1.20
  -4 -10   1    7.70    1.50
   4 -10  -1    6.90    1.60
   2 -10  -1   74.89    3.40
  -2 -10   1   72.69    3.10
   0 -10  -1   10.60    1.70
   0 -10   1   10.60    1.60
  -2 -10  -1    2.50    1.50
   2 -10   1    0.60    1.20
   4 -10   1   -0.10    1.10
  -4 -10  -1    0.90    1.50
  -4  10  -1    0.50    1.50
   6 -10   1   14.60    1.80
  -6 -10  -1   12.30    2.00
  -6  10  -1   12.50    2.10
   8 -10   1   53.49    2.90
  -8 -10  -1   48.00    3.50
  -8  10  -1   51.69    3.60
  10 -10   1   21.50    2.40
 -10 -10  -1   19.60    2.50
 -10  10  -1   21.40    2.50
 -12 -10  -1   18.40    2.70
  12 -10   1   19.00    2.00
 -12  10  -1   14.20    2.40
 -14 -10  -1    2.00    2.20
  14 -10   1    1.00    1.50
 -14  10  -1    1.00    1.90
  16 -10   1   -1.20    1.50
   9 -11  -1   73.29    3.60
   7 -11  -1    6.50    1.70
   5 -11  -1    4.80    1.60
   3 -11  -1    2.60    1.60
   1 -11  -1    0.70    1.50
  -1 -11  -1   33.90    2.90
  -3 -11  -1   17.70    2.20
  -5 -11  -1   70.39    3.80
  -7 -11  -1   20.90    2.50
  -7  11  -1   22.00    2.60
 -34   0   2  236.88    6.60
 -32   0   2   85.29    3.60
 -30   0   2   72.79    3.20
 -30   0   2   73.79    3.00
 -28   0   2  156.48    4.60
 -28   0   2  154.48    4.40
 -26   0   2   30.90    2.20
 -26   0   2   31.30    2.00
 -24   0   2  276.37    6.50
 -24   0   2  271.27    6.60
 -22   0   2  404.56    8.90
 -22   0   2  403.56    9.00
 -20   0   2  875.41   18.00
 -20   0   2  867.61   18.10
 -18   0   2   86.79    2.60
 -18   0   2   91.69    2.60
 -16   0   2   31.60    1.40
 -16   0   2   31.10    1.50
  16   0  -2   33.00    1.30
 -16   0   2   30.20    1.70
 -14   0   2   84.29    2.70
 -14   0   2   87.69    2.40
  14   0  -2   85.49    2.20
 -14   0   2   84.29    2.70
 -14   0   2   87.99    2.30
 -12   0   2  315.27    6.80
  12   0  -2  322.77    6.80
  12   0  -2  314.07    6.70
 -12   0   2  315.37    7.10
 -12   0   2  330.17    6.70
 -12   0   2  315.27    7.10
 -10   0   2 1761.42   35.00
  10   0  -2 1749.92   35.20
  10   0  -2 1775.52   35.00
 -10   0   2 1732.23   35.50
 -10   0   2 1705.43   35.20
 -10   0   2 1753.82   35.00
  -8   0   2   80.49    2.20
  -8   0   2   83.29    2.00
   8   0  -2   82.09    2.00
   8   0  -2   79.69    2.20
   6   0  -2  466.95    9.70
  -6   0   2  467.25    9.50
  -6   0   2  459.95    9.60
   6   0  -2  476.15    9.50
   4   0  -2  436.96    8.80
   4   0  -2  442.16    8.90
  -4   0   2  431.06    8.80
  -4   0   2  432.66    8.90
  -2   0   2   -8.50    0.40
   0   0   2  784.12   15.90
   2   0   2   49.30    1.60
  -4   0  -2  159.58    3.90
   4   0   2  165.28    3.90
   4   0   2  158.18    3.60
   6   0   2  525.95   10.70
  -6   0  -2  489.05   10.60
   6   0   2  494.95   10.40
  -8   0  -2  117.79    3.20
  -8   0  -2  111.49    3.10
  -8   0  -2  118.99    2.90
   8   0   2  123.89    3.30
   8   0   2  123.89    2.90
 -10   0  -2  199.58    4.90
 -10   0  -2  201.28    4.60
  10   0   2  209.48    5.10
 -10   0  -2  199.08    4.80
  10   0   2  202.98    4.60
  12   0   2   72.69    2.20
 -12   0  -2   68.49    2.40
  12   0   2   70.69    2.60
 -12   0  -2   71.79    2.10
 -12   0  -2   73.59    2.50
 -14   0  -2  632.34   13.30
  14   0   2  638.34   13.90
 -14   0  -2  633.94   13.80
 -14   0  -2  628.54   13.50
  14   0   2  643.24   13.30
 -16   0  -2  503.35   11.30
  16   0   2  527.05   11.70
 -16   0  -2  515.95   11.00
 -18   0  -2  375.66    8.40
  18   0   2  378.96    9.10
 -18   0  -2  374.66    8.70
 -20   0  -2   80.69    2.80
  20   0   2   79.19    3.50
 -20   0  -2   82.89    3.10
 -22   0  -2  107.39    3.40
 -22   0  -2  109.49    3.80
  22   0   2  102.59    4.20
 -24   0  -2  437.16   10.20
 -24   0  -2  424.06    9.70
  24   0   2  423.36   10.80
  26   0   2   20.90    2.50
 -26   0  -2   22.10    1.90
 -26   0  -2   18.70    2.20
 -28   0  -2   87.99    3.60
  28   0   2   92.99    4.60
 -28   0  -2   90.79    4.10
 -30   0  -2  157.68    5.40
  30   0   2  156.48    6.20
 -32   0  -2  112.39    4.80
 -35  -1   2   82.09    3.70
 -35   1   2   73.99    3.70
 -33  -1   2    5.90    1.70
 -33   1   2    5.70    2.50
 -33   1   2    6.20    1.80
 -31  -1   2   19.70    2.00
 -31   1   2   15.80    1.90
 -31   1   2   21.10    2.20
 -29  -1   2  128.09    3.80
 -29  -1   2  132.39    4.10
 -29   1   2  123.79    4.20
 -29   1   2  120.69    4.10
 -27  -1   2  311.17    7.50
 -27  -1   2  318.27    7.30
 -27   1   2  306.57    7.50
 -27   1   2  321.57    7.60
 -25  -1   2    8.30    1.20
 -25  -1   2    7.70    1.20
 -25   1   2    9.40    1.40
 -25   1   2   10.10    1.40
 -23  -1   2   11.10    1.20
  23  -1  -2   13.00    1.40
 -23  -1   2   13.30    1.30
 -23   1   2   11.40    1.30
 -23   1   2   12.30    1.40
 -21  -1   2  430.86    9.40
  21  -1  -2  428.76    9.50
 -21   1   2  428.76    9.50
 -21   1   2  431.56    9.50
  19  -1  -2   29.20    1.50
 -19  -1   2   28.30    1.60
 -19   1   2   29.30    1.70
 -19   1   2   29.80    1.60
 -17  -1   2  600.94   12.50
  17  -1  -2  592.44   12.50
 -17   1   2  585.04   12.90
 -17   1   2  589.44   12.50
 -17   1   2  606.34   12.60
 -15  -1   2   44.00    1.90
  15  -1  -2   43.90    1.60
 -15  -1   2   42.30    1.90
 -15  -1   2   44.40    1.60
  15  -1  -2   44.80    1.70
  15  -1  -2   44.20    2.10
 -15   1   2   42.50    1.70
 -15   1   2   43.80    2.00
  15   1  -2   45.50    1.60
 -15   1   2   45.00    1.70
 -15   1   2   44.20    1.90
 -13  -1   2  125.59    3.40
 -13  -1   2  127.79    3.50
  13  -1  -2  130.69    3.50
  13  -1  -2  129.49    3.20
  13  -1  -2  133.59    3.20
 -13  -1   2  130.19    3.10
 -13   1   2  134.09    3.20
 -13   1   2  123.59    3.40
 -13   1   2  130.09    3.20
  13   1  -2  126.99    3.10
 -13   1   2  126.89    3.50
  11  -1  -2 1185.48   23.90
  11  -1  -2 1201.08   24.20
  11  -1  -2 1183.58   23.90
 -11  -1   2 1201.78   23.90
 -11  -1   2 1177.18   24.20
 -11  -1   2 1134.59   24.10
 -11   1   2 1155.08   24.10
 -11   1   2 1197.78   23.90
 -11   1   2 1196.78   24.10
  11   1  -2 1194.68   23.90
 -11   1   2 1172.38   23.90
   9  -1  -2   23.60    1.30
   9  -1  -2   24.10    1.00
  -9  -1   2   23.40    1.00
  -9  -1   2   21.70    1.20
   9  -1  -2   22.20    1.00
  -9  -1   2   24.00    1.20
  -9   1   2   22.60    1.00
  -9   1   2   22.10    1.20
  -9   1   2   24.60    1.10
   9   1  -2   24.80    1.00
  -7  -1   2  160.88    3.50
   7  -1  -2  159.98    3.80
   7  -1  -2  155.38    3.50
   7  -1  -2  162.58    3.50
  -7  -1   2  157.88    3.60
  -7   1   2  159.88    3.70
  -7   1   2  159.48    3.60
   7   1  -2  163.48    3.50
  -7   1   2  161.58    3.50
  -5  -1   2  239.38    5.20
  -5  -1   2  251.67    5.20
   5  -1  -2  246.78    5.20
   5  -1  -2  247.18    5.30
   5  -1  -2  246.78    5.40
   5   1  -2  246.38    5.20
  -5   1   2  252.97    5.30
  -5   1   2  245.78    5.20
  -5   1   2  241.18    5.40
   3  -1  -2  196.48    4.30
   3  -1  -2  191.68    4.00
  -3   1   2  199.68    4.30
  -3   1   2  189.78    4.00
  -1  -1   2   50.39    1.30
   1  -1  -2   48.30    1.40
  -1   1   2   48.90    1.10
  -1   1   2   50.69    1.40
   1   1  -2   49.90    1.30
  -1  -1  -2  239.98    5.70
   1  -1   2  253.07    5.40
   1  -1   2  274.67    5.60
   1   1   2  240.18    5.70
  -1   1  -2  276.77    5.50
  -1   1  -2  248.78    5.40
  -3  -1  -2   92.99    2.50
   3  -1   2   89.59    2.20
   3  -1   2   89.29    2.40
  -3   1  -2   86.99    2.20
   3   1   2   89.99    2.50
  -3   1  -2   93.09    2.50
   3   1   2   90.69    2.00
   5  -1   2   10.60    0.90
  -5  -1  -2   10.80    1.10
   5  -1   2   10.40    0.90
   5  -1   2    9.50    0.80
  -5  -1  -2   10.70    0.70
   5   1   2   10.20    0.70
   5   1   2   10.80    1.20
  -5   1  -2    9.60    1.10
  -5   1  -2   11.10    0.90
  -7  -1  -2 1991.80   42.10
   7  -1   2 2126.79   42.10
  -7  -1  -2 2117.99   42.40
   7  -1   2 2104.49   42.40
   7  -1   2 2227.98   43.00
   7   1   2 2097.49   42.00
  -7   1  -2 2024.20   42.40
  -7   1  -2 2140.19   42.50
   7   1   2 2101.69   42.80
  -7   1  -2 2044.40   42.10
   9  -1   2   10.10    0.80
  -9  -1  -2   12.30    0.90
   9  -1   2   12.30    1.30
  -9  -1  -2   11.60    1.30
   9  -1   2   13.60    1.10
  -9   1  -2   12.40    1.10
  -9   1  -2   13.40    1.20
  -9   1  -2   11.60    1.10
   9   1   2   13.40    1.40
   9   1   2   12.40    0.90
  11  -1   2  113.49    3.30
  11  -1   2  115.69    3.00
 -11  -1  -2  110.79    2.80
 -11  -1  -2  109.39    3.20
  11   1   2  112.89    2.80
 -11   1  -2  105.69    3.10
 -11   1  -2  106.99    3.10
 -11   1  -2  116.09    3.20
  11   1   2  109.89    3.40
 -11   1  -2  115.19    3.00
 -13  -1  -2  244.38    6.00
  13  -1   2  250.47    6.00
 -13  -1  -2  243.28    5.50
  13  -1   2  256.67    5.70
  13   1   2  248.58    6.10
  13   1   2  244.68    5.50
 -13   1  -2  247.08    5.90
 -13   1  -2  229.48    5.80
 -13   1  -2  250.47    5.60
 -13   1  -2  237.98    5.80
  15  -1   2  111.39    3.60
 -15  -1  -2  111.59    3.00
 -15  -1  -2  112.09    3.40
  15   1   2  109.79    3.00
 -15   1  -2  113.39    3.50
  15   1   2  111.79    3.70
 -15   1  -2  109.09    3.30
 -15   1  -2  117.99    3.20
 -17  -1  -2  387.96    8.80
 -17  -1  -2  378.06    8.30
  17  -1   2  383.86    9.00
 -17   1  -2  365.36    8.70
 -17   1  -2  377.76    8.40
  17   1   2  379.76    9.10
  19  -1   2   19.40    2.00
 -19  -1  -2   21.10    1.60
 -19  -1  -2   21.00    2.00
 -19   1  -2   18.50    1.40
  19   1   2   20.00    2.30
 -19   1  -2   20.80    1.90
 -21  -1  -2   11.10    1.60
 -21  -1  -2   12.70    1.30
  21  -1   2   12.60    1.80
  21   1   2   12.90    1.90
 -21   1  -2   12.70    1.40
 -21   1  -2   12.70    1.60
 -23  -1  -2  174.38    5.20
 -23  -1  -2  178.48    4.70
  23  -1   2  171.08    5.60
  23   1   2  177.78    5.80
 -23   1  -2  175.68    4.90
 -23   1  -2  174.58    5.20
  25  -1   2  202.48    6.40
 -25  -1  -2  203.98    5.40
 -25  -1  -2  208.38    5.90
 -25   1  -2  204.68    5.90
 -25   1  -2  205.28    5.60
  25   1   2  203.08    6.60
  27  -1   2    6.00    2.10
 -27  -1  -2    8.10    1.90
 -27  -1  -2    4.90    1.50
  27   1   2    4.90    2.20
 -27   1  -2    2.50    1.80
 -29  -1  -2    4.70    1.70
  29  -1   2    5.00    2.10
 -29  -1  -2    5.70    1.90
 -29   1  -2    5.90    2.00
  29   1   2    7.10    2.30
 -31  -1  -2  124.89    4.90
 -31  -1  -2  125.09    4.30
 -31   1  -2  120.49    5.00
  31   1   2  118.39    5.70
 -34  -2   2    9.50    1.80
 -34   2   2    6.90    1.90
 -34   2   2    3.50    1.90
 -32  -2   2    0.50    1.50
 -32   2   2   -0.20    1.50
 -32   2   2    1.10    1.50
 -30  -2   2   21.60    1.90
 -30   2   2   19.90    2.10
 -30   2   2   19.20    2.00
 -28  -2   2  629.04   13.80
 -28   2   2  629.44   14.00
 -28   2   2  639.64   14.10
 -26  -2   2  188.88    5.00
 -26   2   2  186.18    5.20
 -26   2   2  191.48    5.20
 -24  -2   2   18.00    1.50
 -24   2   2   14.90    1.60
 -24   2   2   18.00    1.70
 -22  -2   2    6.10    1.10
 -22   2   2    5.60    1.20
 -22   2   2    5.10    1.20
  20  -2  -2   30.10    1.70
 -20  -2   2   30.60    1.70
 -20   2   2   30.70    1.80
 -20   2   2   29.30    1.90
  18  -2  -2  491.35   11.00
 -18  -2   2  486.75   10.40
  18  -2  -2  484.65   10.60
 -18   2   2  481.15   10.50
 -18   2   2  499.75   10.70
  16  -2  -2  355.26    8.10
 -16  -2   2  339.37    8.00
 -16  -2   2  347.57    7.50
  16  -2  -2  345.27    7.70
 -16   2   2  350.86    7.90
 -16   2   2  350.36    7.70
  16   2  -2  346.37    7.60
 -16   2   2  351.36    7.80
  14  -2  -2  309.17    7.20
  14  -2  -2  305.47    6.80
 -14  -2   2  307.57    6.70
  14  -2  -2  312.47    6.90
 -14  -2   2  305.97    7.10
  14   2  -2  316.77    6.70
 -14   2   2  301.47    7.10
 -14   2   2  311.87    7.00
 -14   2   2  313.67    6.80
 -14   2   2  309.27    7.00
  12  -2  -2    0.60    0.80
  12  -2  -2    0.60    0.50
 -12  -2   2    1.40    0.50
 -12  -2   2    0.30    0.70
  12  -2  -2   -0.10    0.50
  12   2  -2    0.80    0.50
 -12   2   2    1.60    0.60
 -12   2   2    0.50    0.80
 -12   2   2    0.30    0.60
 -12   2   2    0.30    0.60
  10  -2  -2  751.22   15.10
 -10  -2   2  735.23   15.10
  10  -2  -2  718.23   15.20
  10  -2  -2  736.93   15.40
 -10  -2   2  736.63   15.40
 -10   2   2  746.73   15.40
  10   2  -2  743.83   15.10
 -10   2   2  736.93   15.30
 -10   2   2  746.23   15.30
 -10   2   2  741.83   15.10
   8  -2  -2  110.59    2.90
   8  -2  -2  107.79    2.70
   8  -2  -2  108.59    2.60
  -8  -2   2  107.99    2.80
  -8  -2   2  107.09    2.50
   8   2  -2  108.69    2.50
  -8   2   2  105.99    2.80
  -8   2   2  107.89    2.60
  -8   2   2  109.29    2.90
   6  -2  -2  138.69    3.10
  -6  -2   2  139.89    3.10
   6  -2  -2  136.19    3.30
   6  -2  -2  140.89    3.40
  -6   2   2  140.59    3.40
  -6   2   2  145.99    3.10
  -6   2   2  139.89    3.40
  -4  -2   2 1778.12   36.40
   4  -2  -2 1819.22   37.00
   4  -2  -2 1773.62   36.50
   4  -2  -2 1810.32   36.70
  -4   2   2 1833.92   36.40
  -4   2   2 1836.62   36.80
   4   2  -2 1776.62   36.50
  -4   2   2 1870.11   37.30
   2  -2  -2   16.20    0.90
  -2  -2   2   15.60    0.80
   2  -2  -2   17.40    1.10
   2  -2  -2   14.70    0.50
  -2   2   2   16.20    1.10
   2   2  -2   15.90    0.80
  -2   2   2   15.30    0.60
   0  -2  -2 1175.68   23.70
   0  -2   2 1170.88   23.60
   0   2   2 1134.19   23.60
   0   2   2 1145.29   23.60
   0   2  -2 1196.68   23.80
   4  -2   2   69.19    2.00
  -4  -2  -2   66.09    2.20
   4  -2   2   68.49    2.00
   4  -2   2   68.99    1.80
   4   2   2   69.69    2.20
  -4   2  -2   67.59    2.00
  -4   2  -2   63.79    2.10
  -4   2  -2   67.29    1.80
  -6  -2  -2  996.00   20.50
   6  -2   2 1002.70   20.40
   6  -2   2 1020.10   20.30
  -6  -2  -2  970.20   20.00
   6  -2   2  994.90   20.30
  -6   2  -2 1001.00   20.40
   6   2   2  989.30   20.00
  -6   2  -2 1023.70   20.40
  -6   2  -2  978.60   20.30
   6   2   2 1006.70   20.60
  -8  -2  -2  230.48    5.10
   8  -2   2  245.58    5.50
   8  -2   2  244.08    5.40
   8  -2   2  243.78    5.50
  -8  -2  -2  231.38    5.60
   8   2   2  241.48    5.10
  -8   2  -2  244.88    5.50
   8   2   2  247.38    5.80
  -8   2  -2  241.38    5.50
  -8   2  -2  235.88    5.40
 -10  -2  -2   39.60    1.30
 -10  -2  -2   42.10    1.90
  10  -2   2   44.30    1.60
  10  -2   2   42.10    1.70
  10  -2   2   42.40    1.80
 -10   2  -2   39.30    1.70
 -10   2  -2   41.60    1.80
  10   2   2   44.70    2.10
  10   2   2   42.70    1.40
 -10   2  -2   43.50    1.80
 -12  -2  -2  124.29    3.60
  12  -2   2  124.89    3.40
 -12  -2  -2  124.59    3.00
  12  -2   2  127.79    3.50
  12   2   2  126.79    3.00
 -12   2  -2  125.99    3.50
  12   2   2  125.99    3.80
 -12   2  -2  128.09    3.50
 -12   2  -2  119.79    3.40
 -14  -2  -2  556.74   11.50
  14  -2   2  551.24   12.00
  14  -2   2  561.84   12.10
 -14   2  -2  550.44   12.10
  14   2   2  546.25   11.50
  14   2   2  548.95   12.30
 -14   2  -2  548.15   12.00
  16  -2   2  107.59    3.50
 -16  -2  -2  105.09    2.80
  16   2   2  103.89    3.70
 -16   2  -2  101.59    3.30
  16   2   2  101.89    2.80
 -18  -2  -2   98.89    3.50
  18  -2   2  100.79    3.50
 -18  -2  -2   96.49    2.90
 -18   2  -2   98.29    3.40
  18   2   2  100.69    3.80
 -20  -2  -2    4.50    1.40
 -20  -2  -2    4.20    1.00
  20  -2   2    6.00    1.50
 -20   2  -2    2.80    1.20
  20   2   2    5.50    1.70
 -22  -2  -2   24.00    2.40
 -22  -2  -2   28.20    2.00
  22  -2   2   30.50    2.60
  22   2   2   27.50    2.80
 -22   2  -2   24.50    2.40
  24  -2   2  694.63   16.20
 -24  -2  -2  709.23   15.10
 -24  -2  -2  727.23   15.70
  24   2   2  709.73   16.50
 -24   2  -2  701.33   15.80
 -26  -2  -2   32.10    2.30
  26  -2   2   25.40    2.70
 -26  -2  -2   29.60    2.90
 -26   2  -2   31.80    2.90
  26   2   2   28.00    3.00
  28  -2   2    1.40    1.80
 -28  -2  -2    1.50    1.70
 -28  -2  -2    4.10    1.50
  28   2   2   -0.40    2.00
 -28   2  -2   -0.50    1.70
 -30  -2  -2   12.90    1.80
 -30  -2  -2   12.50    2.20
  30   2   2   12.50    2.70
 -30   2  -2   11.40    2.20
 -32  -2  -2    4.60    1.70
 -32   2  -2    2.70    2.10
 -33  -3   2   82.29    3.50
 -33   3   2   80.29    3.80
 -33   3   2   77.99    3.80
 -31  -3   2   49.90    2.80
 -31   3   2   49.60    3.10
 -31   3   2   50.09    3.10
 -29  -3   2    6.90    1.40
 -29   3   2    5.60    1.60
 -29   3   2    6.40    1.60
 -27  -3   2   96.99    3.30
 -27   3   2   93.39    3.70
 -27   3   2   99.89    3.70
 -25  -3   2   41.80    2.20
 -25   3   2   40.80    2.50
 -25   3   2   42.80    2.60
 -23  -3   2  122.19    3.50
 -23   3   2  126.39    3.90
 -23   3   2  123.59    4.00
  21  -3  -2  683.73   15.30
 -21  -3   2  686.33   14.50
 -21   3   2  700.53   14.80
 -21   3   2  692.93   15.00
 -19  -3   2   42.60    1.80
  19  -3  -2   42.40    2.50
 -19   3   2   43.60    2.20
 -19   3   2   40.00    2.10
 -17  -3   2  135.39    3.40
  17  -3  -2  138.79    4.10
 -17   3   2  136.29    3.80
 -17   3   2  143.39    3.90
 -17   3   2  135.29    3.70
 -15  -3   2   65.59    2.40
  15  -3  -2   59.79    2.20
  15  -3  -2   58.89    2.50
 -15  -3   2   61.59    1.90
 -15   3   2   60.59    2.20
  15   3  -2   64.79    2.00
 -15   3   2   61.99    2.20
 -15   3   2   59.89    2.40
 -13  -3   2   14.10    1.30
  13  -3  -2   13.00    1.00
 -13  -3   2   12.80    1.00
  13  -3  -2   13.90    1.60
  13  -3  -2   10.60    1.10
 -13   3   2   14.90    1.10
 -13   3   2   13.20    1.40
 -13   3   2   10.90    1.20
  13   3  -2   13.90    1.00
 -11  -3   2  630.54   13.00
  11  -3  -2  635.34   13.40
  11  -3  -2  637.34   13.50
  11  -3  -2  623.94   13.10
 -11  -3   2  637.34   13.40
 -11   3   2  642.74   13.50
  11   3  -2  627.24   13.00
 -11   3   2  649.83   13.20
 -11   3   2  633.74   13.20
 -11   3   2  624.84   13.40
   9  -3  -2  442.26    9.70
   9  -3  -2  448.36    9.40
   9  -3  -2  459.25    9.80
  -9  -3   2  448.86    9.40
  -9  -3   2  447.36    9.60
  -9   3   2  457.45    9.80
  -9   3   2  460.75    9.50
  -9   3   2  451.55    9.80
   7  -3  -2   30.60    1.40
   7  -3  -2   31.00    1.10
  -7  -3   2   31.00    1.10
   7  -3  -2   31.90    1.60
  -7  -3   2   32.20    1.30
  -7   3   2   31.20    1.50
  -7   3   2   33.40    1.30
  -7   3   2   31.20    1.60
  -5  -3   2   81.59    2.00
   5  -3  -2   77.89    2.40
   5  -3  -2   77.99    1.90
   5   3  -2   84.99    2.10
  -5   3   2   72.89    2.30
  -5   3   2   80.49    2.40
  -5   3   2   88.39    2.10
   3  -3  -2  738.33   15.60
  -3  -3   2  756.22   15.40
   3  -3  -2  787.42   15.60
   3  -3  -2  745.33   15.20
  -3   3   2  754.52   15.30
  -3   3   2  758.72   15.70
   3   3  -2  746.03   15.40
  -3   3   2  761.62   15.60
  -1  -3   2  373.26    7.90
   1  -3  -2  368.96    8.10
   1  -3  -2  381.06    8.00
  -1   3   2  376.26    8.20
   1   3  -2  371.06    7.90
  -1  -3  -2  859.01   17.40
  -1  -3  -2  797.32   17.20
   1  -3   2  864.41   17.10
  -1   3  -2  848.02   17.10
   1   3   2  803.42   17.10
   3  -3   2  133.79    3.10
  -3  -3  -2  128.19    3.70
   3  -3   2  134.69    3.30
  -3  -3  -2  127.19    3.50
  -3   3  -2  131.79    3.30
   3   3   2  134.39    3.40
   5  -3   2  113.59    3.00
   5  -3   2  116.59    2.90
  -5  -3  -2  113.19    3.20
  -5   3  -2  121.49    3.20
   5   3   2  118.79    3.20
  -5   3  -2  113.69    2.90
   7  -3   2  569.84   11.90
  -7  -3  -2  547.15   12.00
   7  -3   2  565.94   11.80
   7  -3   2  550.04   11.80
   7   3   2  566.64   12.10
  -7   3  -2  571.74   11.80
  -7   3  -2  563.84   12.00
   9  -3   2   84.59    2.50
   9  -3   2   84.69    2.50
   9  -3   2   85.59    2.60
  -9  -3  -2   80.09    2.70
   9  -3   2   84.89    2.40
  -9  -3  -2   82.69    2.00
   9   3   2   84.19    2.00
  -9   3  -2   83.19    2.70
  -9   3  -2   84.29    2.50
   9   3   2   82.69    2.80
  -9   3  -2   81.29    2.50
 -11  -3  -2  179.88    4.00
 -11  -3  -2  175.18    4.70
  11  -3   2  182.08    4.60
  11  -3   2  181.78    4.50
 -11   3  -2  179.68    4.70
  11   3   2  187.08    4.90
  11   3   2  183.88    4.00
 -11   3  -2  175.78    4.50
 -11   3  -2  184.08    4.50
  13  -3   2  215.28    5.30
 -13  -3  -2  217.78    4.80
 -13  -3  -2  237.88    7.00
  13   3   2  218.18    4.80
 -13   3  -2  220.38    5.40
 -13   3  -2  216.08    5.50
  13   3   2  216.78    5.70
 -13   3  -2  209.88    5.40
 -15  -3  -2   21.10    1.20
  15  -3   2   20.60    1.80
 -15   3  -2   19.60    1.90
  15   3   2   20.50    2.20
  15   3   2   22.00    1.20
 -15   3  -2   21.10    1.70
 -17  -3  -2  426.96    9.00
  17  -3   2  423.76    9.70
  17   3   2  407.16    9.00
  17   3   2  433.16   10.20
 -17   3  -2  416.56    9.70
 -19  -3  -2  153.78    3.90
  19  -3   2  152.38    4.60
 -19   3  -2  150.28    4.60
  19   3   2  156.38    5.10
 -21  -3  -2   17.60    1.90
  21  -3   2   18.30    1.90
 -21  -3  -2   19.20    1.50
 -21   3  -2   17.90    1.90
  21   3   2   16.20    2.20
 -23  -3  -2  145.59    3.90
 -23  -3  -2  130.29    4.60
  23  -3   2  138.49    4.70
 -23   3  -2  137.89    4.70
  23   3   2  137.89    5.30
  25  -3   2   52.99    3.20
 -25  -3  -2   48.80    3.20
 -25  -3  -2   56.79    2.50
 -25   3  -2   47.90    3.20
  25   3   2   52.09    3.80
 -27  -3  -2   32.50    2.30
 -27  -3  -2   31.30    3.00
 -27   3  -2   29.40    3.10
  27   3   2   31.50    3.60
 -29  -3  -2   64.89    3.00
 -29  -3  -2   69.89    3.70
 -29   3  -2   62.69    3.90
  29   3   2   71.39    4.60
 -31  -3  -2  108.39    4.00
 -31   3  -2  105.39    4.80
  31   3   2  108.69    5.80
 -32  -4   2  101.29    3.80
 -32   4   2  101.29    4.40
 -32   4   2  102.99    4.30
 -30  -4   2    5.50    1.40
 -30   4   2    7.70    1.90
 -30   4   2    5.80    1.80
 -28  -4   2   65.89    2.80
 -28   4   2   66.89    3.30
 -28   4   2   66.19    3.40
 -26  -4   2    8.80    1.30
 -26   4   2    8.70    1.70
 -26   4   2    9.70    1.60
  24  -4  -2   66.99    3.50
 -24  -4   2   64.99    2.50
 -24   4   2   65.99    2.90
 -24   4   2   66.39    3.10
 -22  -4   2  300.87    6.80
  22  -4  -2  295.87    7.70
 -22   4   2  282.87    7.10
 -22   4   2  301.57    7.50
  20  -4  -2   77.39    3.40
 -20  -4   2   78.39    2.50
 -20   4   2   82.79    3.20
 -20   4   2   78.89    2.90
 -18  -4   2   19.30    1.30
  18  -4  -2   20.50    1.80
 -18   4   2   21.10    1.50
 -18   4   2   18.30    1.70
 -18   4   2   18.30    1.60
  16  -4  -2  122.79    3.90
 -16  -4   2  127.69    3.20
  16   4  -2  121.39    3.20
 -16   4   2  126.09    3.80
 -16   4   2  124.09    3.50
 -16   4   2  123.19    3.50
  14  -4  -2    9.90    1.30
 -14  -4   2    9.80    1.10
 -14  -4   2   13.70    1.00
  14   4  -2   12.70    1.10
 -14   4   2    8.70    1.20
 -14   4   2   11.70    1.20
 -14   4   2   11.80    1.10
  12  -4  -2   80.99    2.60
  12  -4  -2   79.49    2.30
 -12  -4   2   81.89    2.60
  12  -4  -2   78.79    2.90
 -12  -4   2   82.59    2.20
 -12   4   2   84.69    2.50
 -12   4   2   81.29    2.80
  10  -4  -2  678.33   14.20
  10  -4  -2  655.13   13.70
 -10  -4   2  661.33   14.00
 -10  -4   2  678.43   13.60
 -10  -4   2  670.93   13.70
  10  -4  -2  660.73   14.10
 -10   4   2  662.93   14.20
 -10   4   2  658.53   14.20
 -10   4   2  657.83   13.80
  -8  -4   2   95.39    2.50
   8  -4  -2   89.49    2.70
   8  -4  -2   89.69    2.30
   8  -4  -2   91.49    2.90
  -8  -4   2   91.59    2.30
  -8  -4   2   93.89    2.40
  -8   4   2   91.69    2.90
  -8   4   2   90.59    2.90
  -8   4   2   94.49    2.60
  -6  -4   2  201.48    4.60
   6  -4  -2  205.28    5.00
  -6  -4   2  206.68    4.50
   6  -4  -2  203.98    4.90
   6  -4  -2  200.18    4.40
  -6   4   2  205.88    5.00
  -6   4   2  198.58    4.90
  -4  -4   2 1012.20   20.50
   4  -4  -2  979.80   20.70
   4  -4  -2 1010.90   20.70
   4  -4  -2  998.70   20.20
  -4  -4   2 1009.20   20.50
  -4   4   2  996.60   20.80
  -4   4   2 1008.70   20.80
   4   4  -2 1012.30   20.50
   2  -4  -2   15.90    1.50
  -2  -4   2   19.70    1.10
   2  -4  -2   20.20    1.20
   2   4  -2   17.90    1.20
  -2   4   2   14.50    1.40
   0  -4  -2  925.91   19.50
   0  -4   2  944.51   19.30
   0  -4  -2  943.61   19.40
   0   4  -2  946.81   19.40
   2  -4   2  311.17    6.90
  -2  -4  -2  306.27    7.20
  -2  -4  -2  307.87    6.90
   2  -4   2  313.17    6.60
  -2   4  -2  308.17    6.90
  -2   4  -2  301.57    6.60
   4  -4   2   14.00    1.20
  -4  -4  -2   14.30    1.50
   4  -4   2   14.20    1.10
  -4  -4  -2   10.80    1.50
   4   4   2   15.60    1.40
  -4   4  -2   12.50    1.10
  -4   4  -2   15.80    1.40
   6  -4   2  483.55   10.20
  -6  -4  -2  473.45   10.50
   6  -4   2  488.25   10.50
   6  -4   2  477.45   10.30
  -6   4  -2  489.75   10.20
   6   4   2  476.85   10.40
  -6   4  -2  484.25   10.50
   8  -4   2   99.19    2.90
   8  -4   2  111.99    3.20
   8  -4   2  102.89    3.00
  -8  -4  -2   97.39    3.10
   8   4   2  100.89    3.20
  -8   4  -2  102.49    2.90
  -8   4  -2  105.89    3.20
 -10  -4  -2    6.50    1.10
  10  -4   2    7.80    1.00
 -10   4  -2    8.70    1.10
 -10   4  -2    9.00    1.00
 -12  -4  -2  295.77    7.20
 -12  -4  -2  290.27    6.30
  12  -4   2  294.77    6.90
  12  -4   2  291.07    6.80
 -12   4  -2  298.57    6.90
  12   4   2  305.57    6.40
 -12   4  -2  302.87    7.00
  12   4   2  309.17    7.30
 -12   4  -2  297.77    7.20
 -14  -4  -2  157.58    3.70
  14  -4   2  163.28    4.20
  14   4   2  159.18    3.80
  14   4   2  162.78    4.80
 -14   4  -2  156.98    4.30
 -14   4  -2  164.18    4.60
  16  -4   2   33.30    1.90
 -16  -4  -2   34.70    1.50
  16   4   2   35.20    2.60
  16   4   2   34.90    1.50
 -16   4  -2   35.00    2.00
 -16   4  -2   33.70    2.30
 -18  -4  -2  249.18    5.60
  18  -4   2  245.08    6.20
 -18   4  -2  242.98    6.50
  18   4   2  236.28    5.70
  18   4   2  251.57    6.90
 -20  -4  -2   61.09    2.20
  20  -4   2   56.69    2.80
  20   4   2   57.39    3.50
 -20   4  -2   57.49    3.00
  22  -4   2    3.60    1.50
 -22  -4  -2    6.40    1.10
  22   4   2    4.90    2.00
 -22   4  -2    4.10    1.50
 -24  -4  -2   96.99    3.20
 -24  -4  -2   97.29    4.10
 -24   4  -2   99.39    4.20
  24   4   2  104.29    4.80
 -26  -4  -2    0.50    1.20
 -26  -4  -2   -1.10    1.60
  26   4   2    0.80    2.10
 -26   4  -2   -0.10    1.60
 -28  -4  -2   68.09    2.90
 -28  -4  -2   68.09    4.80
  28   4   2   69.29    4.70
 -28   4  -2   66.09    3.90
 -30  -4  -2   78.19    3.30
 -30   4  -2   73.69    4.30
  30   4   2   76.99    5.10
 -31  -5   2   23.60    2.00
 -31   5   2   17.10    2.40
 -29  -5   2  111.49    3.60
 -29   5   2  103.89    4.50
 -27  -5   2  238.88    5.90
 -27   5   2  242.18    6.90
 -27   5   2  233.08    6.50
  25  -5  -2   74.09    3.80
 -25  -5   2   69.99    2.70
 -25   5   2   71.29    3.50
 -25   5   2   67.79    3.20
  23  -5  -2    7.20    1.70
 -23  -5   2    6.10    1.10
 -23   5   2    7.20    1.60
 -23   5   2    8.30    1.50
 -21  -5   2   14.40    1.20
  21  -5  -2   14.80    1.90
 -21   5   2   20.60    1.80
 -21   5   2   14.60    1.90
  19  -5  -2   68.69    3.20
 -19  -5   2   64.39    2.20
 -19   5   2   70.99    2.90
 -19   5   2   70.19    3.20
 -17  -5   2  490.85   10.40
  17  -5  -2  487.45   11.30
 -17   5   2  483.25   10.70
 -17   5   2  487.55   10.90
 -17   5   2  506.65   11.30
  15  -5  -2  408.86    9.60
 -15  -5   2  403.86    8.70
 -15   5   2  416.46    9.20
 -15   5   2  414.66    9.60
 -13  -5   2   12.40    1.40
 -13  -5   2   11.20    0.90
  13  -5  -2   13.70    1.50
 -13  -5   2   13.30    1.00
 -13   5   2   11.70    1.40
  11  -5  -2   74.99    2.80
 -11  -5   2   75.49    2.40
 -11  -5   2   76.29    2.20
 -11  -5   2   76.89    2.10
 -11   5   2   76.59    2.90
  -9  -5   2  128.59    3.20
   9  -5  -2  123.79    3.10
  -9  -5   2  129.49    3.10
  -9  -5   2  128.29    3.30
   9  -5  -2  125.49    3.70
  -9   5   2  124.89    3.70
   7  -5  -2  109.79    2.70
   7  -5  -2  107.99    3.30
  -7  -5   2  108.79    2.70
  -7  -5   2  105.59    3.20
  -7  -5   2  107.39    2.80
  -7   5   2  110.89    3.40
   5  -5  -2  357.86    7.70
   5  -5  -2  367.96    8.40
  -5  -5   2  378.36    8.10
  -5  -5   2  372.86    8.10
   5  -5  -2  375.66    8.40
   5   5  -2  376.46    8.20
  -5   5   2  369.46    8.40
  -5   5   2  365.26    8.40
   3  -5  -2  264.77    6.00
  -3  -5   2  260.47    5.80
   3  -5  -2  248.18    5.30
   3  -5  -2  242.68    6.00
  -3  -5   2  254.57    5.70
  -3   5   2  248.98    6.10
   3   5  -2  255.17    5.90
   1  -5  -2   10.90    1.20
  -1  -5   2   10.60    1.10
  -1  -5   2   11.80    1.00
   1  -5  -2    8.40    1.20
   1   5  -2    8.60    1.00
  -1   5   2    5.60    1.10
   1  -5   2  333.87    7.10
   1  -5   2  320.17    7.30
  -1  -5  -2  320.77    7.60
  -1  -5  -2  320.87    7.40
  -1   5  -2  324.27    7.40
  -1   5  -2  324.77    7.20
   3  -5   2   19.20    1.40
  -3  -5  -2   19.10    1.90
  -3  -5  -2   18.00    1.30
   3  -5   2   19.00    1.30
  -3   5  -2   19.90    1.50
  -3   5  -2   16.90    1.30
  -5  -5  -2  212.88    5.10
   5  -5   2  204.28    4.90
  -5  -5  -2  202.28    5.20
  -5  -5  -2  206.08    5.60
  -5   5  -2  203.48    4.90
  -5   5  -2  209.48    5.20
   7  -5   2  384.96    8.60
  -7  -5  -2  392.86    8.90
  -7   5  -2  400.96    9.00
  -7   5  -2  393.66    8.70
   7   5   2  398.66    8.80
   9  -5   2   15.30    1.40
  -9  -5  -2   17.70    1.60
  -9   5  -2   16.40    1.40
  -9   5  -2   16.10    1.50
   9   5   2   18.40    1.70
  11  -5   2  157.48    4.20
 -11  -5  -2  151.88    4.40
 -11   5  -2  156.08    4.50
  11   5   2  161.08    4.50
  13  -5   2  268.47    6.60
  13   5   2  276.97    7.00
 -13   5  -2  273.97    6.90
  15  -5   2   31.60    2.20
 -15  -5  -2   32.70    1.40
  15   5   2   32.10    2.60
  15   5   2   34.00    1.40
 -15   5  -2   30.70    2.30
 -17  -5  -2   50.59    1.80
 -17   5  -2   45.70    2.70
 -17   5  -2   47.30    2.40
  17   5   2   50.29    3.10
  17   5   2   50.69    1.80
 -19  -5  -2   91.89    2.60
  19   5   2   81.89    3.00
  19   5   2   89.59    4.00
 -19   5  -2   87.19    3.60
 -21  -5  -2    9.70    1.20
 -21   5  -2    9.80    1.80
  21   5   2    9.70    2.10
 -23  -5  -2  182.28    4.60
 -23   5  -2  176.08    5.80
  23   5   2  183.08    6.30
 -25  -5  -2  101.99    3.30
 -25   5  -2  100.89    4.40
  25   5   2  102.19    5.10
 -27  -5  -2   22.80    2.50
  27   5   2   19.20    3.10
 -27   5  -2   19.10    2.50
  29   5   2   17.90    3.10
 -29   5  -2   23.20    2.80
 -30  -6   2   28.40    3.10
 -30   6   2   24.20    2.80
 -28  -6   2   50.79    2.50
 -28   6   2   46.70    3.50
 -26  -6   2   50.69    2.40
  26  -6  -2   53.39    3.70
 -26   6   2   51.89    3.50
 -24  -6   2   29.00    1.90
  24  -6  -2   26.60    2.50
 -24   6   2   26.60    2.50
 -22  -6   2  167.78    4.30
  22  -6  -2  171.68    5.50
 -22   6   2  175.98    5.50
  20  -6  -2    0.50    1.40
 -20  -6   2    2.30    0.80
 -20   6   2    1.30    1.40
  18  -6  -2    3.20    1.40
 -18  -6   2    5.00    0.90
 -18   6   2    2.80    1.40
  16  -6  -2  327.37    8.10
 -16  -6   2  334.87    7.20
 -16  -6   2  310.07    7.20
 -16   6   2  337.67    8.30
 -14  -6   2   39.50    1.60
 -14  -6   2   41.20    1.60
  14  -6  -2   39.20    2.50
 -14   6   2   40.90    2.60
  12  -6  -2  114.99    3.80
 -12  -6   2  110.39    3.30
 -12  -6   2  109.79    3.00
 -12  -6   2  117.69    2.90
 -12   6   2  118.59    3.90
 -10  -6   2   55.99    1.80
  10  -6  -2   55.89    2.60
 -10  -6   2   57.59    1.90
 -10   6   2   56.99    2.60
  -8  -6   2   53.69    1.80
   8  -6  -2   57.69    2.60
  -8  -6   2   60.49    2.40
  -8  -6   2   61.89    2.00
   8  -6  -2   56.79    1.80
  -8   6   2   56.89    2.60
  -6  -6   2  196.98    4.70
   6  -6  -2  188.78    4.30
  -6  -6   2  191.78    4.80
   6  -6  -2  187.78    5.10
  -6   6   2  192.78    5.20
  -4  -6   2  169.38    4.20
  -4  -6   2  164.78    4.10
   4  -6  -2  162.98    4.50
   4  -6  -2  159.88    3.70
   4   6  -2  166.98    4.40
  -2  -6   2    0.40    0.70
   2  -6  -2    0.10    0.90
  -2  -6   2    2.00    0.70
   2   6  -2   -0.20    0.80
   0  -6  -2   53.89    2.50
   0  -6   2   57.19    2.00
   0   6  -2   52.89    2.30
   2  -6   2  317.57    7.10
  -2  -6  -2  317.37    7.60
  -2   6  -2  309.17    7.20
  -2   6  -2  314.77    7.40
   4  -6   2   46.00    1.90
  -4  -6  -2   50.29    2.60
  -4   6  -2   46.40    2.30
  -4   6  -2   40.90    1.90
  -6  -6  -2   66.99    3.20
   6  -6   2   64.19    2.30
  -6   6  -2   70.69    2.70
  -6   6  -2   62.79    2.30
  -8  -6  -2   57.29    3.30
   8  -6   2   64.79    2.40
  -8  -6  -2   57.99    2.60
  -8   6  -2   64.29    2.30
   8   6   2   62.89    2.50
  -8   6  -2   68.29    2.80
 -10  -6  -2    0.50    1.10
  10  -6   2    2.30    1.00
 -10   6  -2    3.40    1.20
  10   6   2    1.60    1.20
  12  -6   2  346.07    8.10
 -12   6  -2  350.96    8.50
  12   6   2  347.47    8.40
  14  -6   2   22.00    2.00
  14   6   2   23.90    2.50
 -14   6  -2   22.60    2.30
  16  -6   2    1.30    1.20
  16   6   2    1.80    1.60
 -16   6  -2    0.40    1.30
 -18  -6  -2  156.38    3.70
 -18   6  -2  148.89    5.00
  18   6   2  155.48    5.30
 -20  -6  -2   58.09    2.10
 -20   6  -2   55.49    3.30
  20   6   2   55.59    3.70
 -22   6  -2   43.20    3.30
  22   6   2   47.20    3.80
  24   6   2   58.39    4.20
 -24   6  -2   54.69    3.60
 -26   6  -2   41.80    3.50
  26   6   2   39.40    4.00
  27  -7  -2    1.40    1.90
 -27   7   2    0.50    1.90
  25  -7  -2    1.50    1.80
 -25   7   2    1.10    1.80
 -23  -7   2  261.27    6.30
  23  -7  -2  278.57    7.80
 -23   7   2  274.27    7.80
 -21  -7   2  118.39    3.30
  21  -7  -2  115.29    4.50
 -21   7   2  120.29    4.70
 -19  -7   2   40.50    1.80
  19  -7  -2   41.50    2.90
 -19   7   2   43.20    3.10
  17  -7  -2   13.00    1.80
 -17  -7   2   14.70    1.30
 -17   7   2   14.30    2.00
  15  -7  -2   22.80    2.40
 -15  -7   2   22.00    1.30
 -15   7   2   19.10    2.10
 -13  -7   2  150.68    4.00
 -13  -7   2  159.78    3.80
 -13  -7   2  160.48    4.30
  13  -7  -2  158.08    4.80
 -13   7   2  159.88    5.00
 -11  -7   2  111.79    3.90
 -11  -7   2  109.49    3.20
 -11  -7   2  116.89    2.90
  11  -7  -2  111.49    3.80
 -11   7   2  111.79    4.00
   9  -7  -2  141.19    4.30
  -9  -7   2  149.19    3.50
  -9  -7   2  143.19    4.30
  -9   7   2  142.39    4.60
   7  -7  -2   11.70    1.00
  -7  -7   2   14.90    1.60
   7  -7  -2   11.40    1.50
  -7  -7   2   13.50    1.00
  -7   7   2   13.50    1.60
   5  -7  -2  297.47    7.30
  -5  -7   2  300.27    6.90
   5  -7  -2  290.07    6.40
   3  -7  -2   27.10    1.10
  -3  -7   2   33.00    1.70
   3  -7  -2   32.10    2.10
   3   7  -2   28.00    2.00
  -1  -7   2    4.40    0.90
   1  -7  -2    4.50    1.20
   1   7  -2    3.50    1.10
  -1  -7  -2  362.86    8.70
   1  -7   2  365.66    8.20
  -1   7  -2  368.26    8.70
   3  -7   2  133.69    3.70
  -3  -7  -2  137.19    4.30
  -3   7  -2  132.29    4.20
  -3   7  -2  136.39    3.90
  -5  -7  -2    9.00    1.70
   5  -7   2    7.40    1.10
  -5   7  -2    9.70    1.40
   7  -7   2   84.59    2.90
  -7  -7  -2   84.39    3.70
  -7   7  -2   80.29    3.30
  -9  -7  -2  100.29    3.70
   9  -7   2  102.09    3.30
  -9  -7  -2  102.89    4.40
   9   7   2  105.69    3.50
  -9   7  -2  106.69    3.80
 -11  -7  -2  103.19    4.60
  11  -7   2  101.79    3.40
  11   7   2  113.39    3.70
 -11   7  -2  106.09    3.90
  13  -7   2   91.79    3.30
 -13   7  -2   93.49    3.80
  13   7   2   91.59    3.60
  15  -7   2    3.90    1.30
  15   7   2    3.20    1.70
 -15   7  -2    4.40    1.50
  17  -7   2   16.70    1.80
  17   7   2   14.30    2.10
 -17   7  -2   15.00    2.00
 -19   7  -2  211.48    6.50
  19   7   2  216.68    6.70
  21   7   2    0.70    2.10
 -21   7  -2    0.20    1.60
  23   7   2    5.90    2.30
 -23   7  -2    6.50    2.00
 -25   7  -2   -1.10    1.70
  24  -8  -2    1.90    1.90
 -24   8   2    1.30    2.00
  22  -8  -2   43.00    3.30
 -22   8   2   48.50    3.70
  20  -8  -2   11.70    1.90
 -20   8   2   11.90    2.20
  18  -8  -2    0.50    1.50
 -18  -8   2    0.30    0.90
 -18   8   2    0.10    1.80
  16  -8  -2  303.67    7.90
 -16  -8   2  303.77    6.60
 -16  -8   2  278.67    8.10
 -16   8   2  306.87    8.20
  14  -8  -2   27.10    2.60
 -14  -8   2   29.00    1.40
 -14  -8   2   27.90    2.70
 -14   8   2   30.30    2.80
 -12  -8   2   99.69    3.90
 -12  -8   2  102.19    2.70
  12  -8  -2   99.89    3.80
 -12   8   2  100.29    4.10
  10  -8  -2    0.00    1.20
 -10  -8   2    2.30    1.20
 -10  -8   2   -1.50    0.60
 -10   8   2   -0.20    1.30
  -8  -8   2   44.10    1.80
   8  -8  -2   52.69    2.80
  -8  -8   2   58.19    2.50
  -8   8   2   49.20    2.90
   6  -8  -2  192.08    4.70
   6  -8  -2  196.48    5.50
  -6  -8   2  191.98    5.10
   4  -8  -2   43.20    1.50
   4  -8  -2   49.00    2.70
  -4  -8   2   51.69    2.20
   2  -8  -2    1.20    1.20
  -2  -8   2    2.60    0.90
   2   8  -2    1.20    1.10
   0  -8   2    2.50    0.90
   0  -8  -2    1.20    1.20
   0   8  -2    1.90    1.20
   2  -8   2  357.76    8.10
  -2  -8  -2  340.37    8.60
  -2   8  -2  351.26    8.60
  -4  -8  -2  119.29    4.10
   4  -8   2  108.89    3.40
  -4   8  -2  105.29    4.00
  -6  -8  -2   19.50    2.20
   6  -8   2   20.00    1.60
  -6   8  -2   15.60    1.90
  -8  -8  -2   46.90    3.30
   8  -8   2   43.60    2.30
  -8   8  -2   42.10    2.80
  10  -8   2    9.80    1.40
 -10  -8  -2    9.60    2.10
 -10   8  -2    9.60    1.70
 -12  -8  -2  232.88    7.50
  12  -8   2  248.08    6.30
 -12   8  -2  248.08    7.00
  12   8   2  248.18    6.50
 -14  -8  -2    4.60    2.20
  14  -8   2    2.10    1.30
  14   8   2    4.10    1.70
 -14   8  -2    1.50    1.50
  16  -8   2    7.50    1.50
 -16  -8  -2    7.00    2.40
  16   8   2    6.00    1.90
 -16   8  -2    6.10    1.90
  18  -8   2   65.69    3.30
  18   8   2   53.39    3.60
 -18   8  -2   56.99    3.60
 -20   8  -2   26.70    2.70
 -22   8  -2   72.29    4.20
 -21  -9   2    1.90    2.10
  21  -9  -2    0.30    1.70
 -21   9   2    1.90    2.10
 -19  -9   2    8.50    2.20
  19  -9  -2    9.30    1.90
 -19   9   2    9.60    2.20
  17  -9  -2   64.09    3.60
 -17  -9   2   65.29    4.00
 -17   9   2   62.99    4.00
  15  -9  -2  188.18    5.90
 -15  -9   2  196.78    6.20
 -15   9   2  196.68    6.40
  13  -9  -2   12.70    1.90
 -13  -9   2   11.60    1.90
 -13   9   2   12.30    2.20
 -11  -9   2   -1.60    1.20
  11  -9  -2   -0.30    1.30
 -11  -9   2    1.40    1.30
 -11   9   2    1.10    1.50
  -9  -9   2   55.19    2.00
   9  -9  -2   52.59    3.00
  -9  -9   2   62.79    2.80
  -9   9   2   54.89    3.20
   7  -9  -2    6.30    1.50
  -7  -9   2    2.90    0.90
  -7  -9   2    7.60    1.30
  -5  -9   2  286.47    7.00
   5  -9  -2  286.07    7.40
  -3  -9   2    7.00    1.20
   3  -9  -2    8.60    1.60
  -1  -9   2   22.80    1.90
   1  -9  -2   23.70    2.50
   1   9  -2   24.20    2.40
   1  -9   2   95.89    3.30
  -1  -9  -2   97.89    3.90
  -1   9  -2   97.49    4.00
   3  -9   2   11.50    1.40
  -3  -9  -2   14.60    1.90
  -3   9  -2   13.40    2.00
   5  -9   2   69.19    2.90
  -5  -9  -2   78.89    3.70
  -5   9  -2   72.99    3.60
   7  -9   2   13.10    1.60
  -7  -9  -2   11.30    2.00
  -7   9  -2   10.60    1.90
  -9  -9  -2   75.39    4.20
   9  -9   2   83.59    3.20
  -9   9  -2   86.09    3.90
 -11  -9  -2  121.19    5.30
  11  -9   2  121.29    4.00
 -11   9  -2  126.69    4.80
 -13  -9  -2   54.89    4.30
  13  -9   2   61.39    3.00
 -13   9  -2   64.39    3.70
 -15  -9  -2    3.20    2.40
  15  -9   2    2.10    1.50
 -15   9  -2    1.50    1.80
  17  -9   2    1.20    1.50
 -17  -9  -2    0.30    2.30
 -17   9  -2    1.90    1.80
 -19  -9  -2   67.09    5.00
  19  -9   2   70.69    3.60
 -19   9  -2   70.29    4.20
 -16 -10   2   55.69    3.70
  16 -10  -2   49.00    3.40
 -16  10   2   52.89    3.90
  14 -10  -2    6.90    1.90
 -14 -10   2    9.70    1.90
 -14  10   2    6.00    2.00
 -12 -10   2   83.29    3.70
  12 -10  -2   81.09    3.80
 -12  10   2   80.39    4.20
 -10 -10   2   21.00    2.10
  10 -10  -2   21.70    2.20
  -8 -10   2   90.99    3.50
   8 -10  -2   86.99    3.80
  -6 -10   2   79.49    3.20
   6 -10  -2   79.09    3.60
  -4 -10   2   18.50    1.80
   4 -10  -2   18.20    2.00
   2 -10  -2    4.00    1.50
  -2 -10   2    3.60    1.20
   0 -10  -2   18.80    2.10
   0 -10   2   17.10    1.70
   2 -10   2  212.08    5.70
  -2 -10  -2  210.88    6.40
  -2  10  -2  222.68    6.50
  -4 -10  -2   34.90    3.10
   4 -10   2   31.20    2.30
  -4  10  -2   33.80    3.10
  -6 -10  -2   12.50    2.10
   6 -10   2   14.40    1.70
  -6  10  -2   13.90    2.10
   8 -10   2   22.30    2.20
  -8 -10  -2   22.60    2.70
  -8  10  -2   21.10    2.40
 -10 -10  -2   12.80    2.50
  10 -10   2    9.80    1.60
 -10  10  -2    9.30    2.10
 -12 -10  -2  104.69    5.20
 -12  10  -2  101.59    4.80
 -14 -10  -2    1.00    2.40
 -14  10  -2    1.30    2.00
   9 -11  -2   49.40    3.30
   7 -11  -2   -0.10    1.50
   5 -11  -2   64.59    3.60
   3 -11  -2    0.80    1.60
   1 -11  -2    2.00    1.70
  -1 -11  -2   73.19    3.90
  -3 -11  -2   12.40    2.20
  -5 -11  -2   60.09    3.90
  -5  11  -2   63.89    3.90
  -7 -11  -2   -0.90    1.90
  -7  11  -2    1.10    1.90
 -34   0   3    0.50    1.60
 -32   0   3   -0.30    1.50
 -30   0   3   -0.30    1.10
 -30   0   3   -0.80    1.40
 -28   0   3    1.90    1.20
 -28   0   3   -0.30    1.00
 -26   0   3   -0.30    1.00
 -26   0   3    0.30    1.00
 -24   0   3    0.00    0.90
 -24   0   3   -0.80    0.90
 -22   0   3    0.50    0.90
 -22   0   3    0.30    0.80
 -20   0   3    0.10    0.70
 -20   0   3    0.60    0.80
 -18   0   3    0.20    0.60
 -18   0   3    0.20    0.70
  18   0  -3    0.00    0.60
  16   0  -3   -0.20    0.50
 -16   0   3   -0.70    0.50
 -16   0   3   -0.30    0.90
 -16   0   3    0.00    0.70
 -16   0   3   -0.20    0.70
 -14   0   3   -0.60    0.70
  14   0  -3   -0.50    0.60
 -14   0   3   -0.40    0.60
 -14   0   3    0.10    0.80
 -12   0   3   -0.50    0.50
  12   0  -3   -1.10    0.50
 -12   0   3   -0.50    0.70
  12   0  -3   -1.50    0.70
 -10   0   3    0.00    0.40
 -10   0   3    0.80    0.60
  10   0  -3    0.40    0.60
  10   0  -3    0.60    0.40
   8   0  -3   -0.20    0.40
   8   0  -3    0.70    0.60
  -8   0   3   -0.40    0.50
  -8   0   3    0.40    0.50
   6   0  -3    0.20    0.50
  -6   0   3    0.40    0.40
   6   0  -3    0.30    0.40
  -6   0   3   -0.30    0.50
   4   0  -3    0.20    0.30
  -4   0   3   -0.10    0.30
  -4   0   3   -0.30    0.40
   4   0  -3    0.10    0.40
   2   0  -3   -0.80    0.40
  -2   0   3   -0.10    0.40
   0   0   3   -0.20    0.60
   2   0   3   -0.90    0.80
  -2   0  -3   -0.80    0.90
   4   0   3   -0.40    0.80
  -4   0  -3   -0.30    0.90
   6   0   3    1.10    0.90
   6   0   3    0.70    0.60
  -6   0  -3    0.70    0.80
  -8   0  -3    0.40    0.80
  -8   0  -3    0.60    0.70
   8   0   3   -0.60    0.90
   8   0   3   -0.80    0.60
  10   0   3   -1.40    0.90
 -10   0  -3   -0.80    0.80
  10   0   3   -0.90    0.60
 -10   0  -3   -0.50    0.80
  12   0   3   -0.50    0.70
  12   0   3    0.10    1.00
 -12   0  -3    0.10    0.80
 -12   0  -3   -0.90    0.90
 -14   0  -3   -0.50    0.90
  14   0   3   -0.90    1.00
  16   0   3   -0.40    1.20
 -16   0  -3   -0.80    1.10
  18   0   3   -1.20    1.30
 -18   0  -3   -0.80    1.10
  20   0   3   -1.10    1.40
 -20   0  -3    1.80    1.30
 -22   0  -3    1.50    1.50
  22   0   3   -1.10    1.60
  24   0   3   -1.70    1.70
 -24   0  -3   -1.80    1.50
 -26   0  -3   -2.50    1.70
  26   0   3    0.00    1.90
  28   0   3   -0.20    2.00
 -28   0  -3   -2.30    1.70
  30   0   3    0.90    2.40
 -30   0  -3   -0.50    2.00
  32   0   3   -0.20    2.50
 -32   0  -3    3.00    2.20
 -35  -1   3   17.30    2.10
 -35   1   3   17.10    2.30
 -33  -1   3   36.60    2.80
 -33   1   3   37.30    2.90
 -31  -1   3   54.49    2.90
 -31   1   3   56.49    3.00
 -31   1   3   54.09    2.80
 -29  -1   3   26.30    2.30
 -29   1   3   27.30    2.10
 -29   1   3   28.00    2.40
 -27  -1   3   76.79    3.00
 -27   1   3   77.09    2.90
 -27   1   3   77.49    3.10
 -25  -1   3   39.40    2.10
  25  -1  -3   45.50    2.00
 -25   1   3   42.10    2.10
 -25   1   3   43.40    2.30
 -23  -1   3  126.39    3.60
  23  -1  -3  124.19    3.50
 -23   1   3  123.29    3.60
 -23   1   3  125.79    3.60
  21  -1  -3  288.67    6.60
 -21  -1   3  296.27    6.70
 -21   1   3  296.17    6.70
 -21   1   3  284.47    6.70
 -19  -1   3   55.99    2.00
  19  -1  -3   55.99    1.90
 -19   1   3   56.69    2.10
 -19   1   3   57.19    2.10
  17  -1  -3  466.95   10.50
 -17  -1   3  473.25   10.00
  17  -1  -3  464.95   10.00
 -17   1   3  467.05   10.40
 -17   1   3  478.05   10.00
 -17   1   3  467.85   10.00
 -15  -1   3  476.35   10.60
 -15  -1   3  484.45   10.70
 -15  -1   3  493.95   10.30
  15  -1  -3  493.55   10.70
  15  -1  -3  500.25   10.30
 -15   1   3  474.45   10.70
 -15   1   3  489.25   10.40
 -15   1   3  508.45   10.30
 -15   1   3  478.75   10.60
 -13  -1   3  720.63   15.50
 -13  -1   3  743.13   15.60
  13  -1  -3  750.12   15.30
  13  -1  -3  746.13   15.60
  13  -1  -3  743.93   15.20
 -13  -1   3  746.23   15.30
 -13   1   3  743.03   15.60
 -13   1   3  735.43   15.30
  13   1  -3  740.13   15.30
 -13   1   3  746.23   15.30
 -13   1   3  761.62   15.60
 -11  -1   3  507.05   10.90
  11  -1  -3  520.95   11.00
  11  -1  -3  523.05   10.70
 -11  -1   3  519.45   10.70
  11  -1  -3  511.55   10.70
 -11   1   3  511.25   11.00
  11   1  -3  512.25   10.70
 -11   1   3  517.05   10.70
 -11   1   3  520.95   10.70
   9  -1  -3  323.57    6.80
  -9  -1   3  317.87    6.80
   9  -1  -3  325.77    6.80
   9  -1  -3  328.07    7.10
  -9  -1   3  314.67    6.90
  -9   1   3  328.67    6.90
  -9   1   3  317.97    6.80
  -9   1   3  330.17    7.10
   9   1  -3  320.37    6.80
   7  -1  -3  751.32   15.20
  -7  -1   3  754.92   15.30
   7  -1  -3  765.42   15.50
   7  -1  -3  760.02   15.30
  -7  -1   3  752.82   15.30
  -7   1   3  739.03   15.50
  -7   1   3  738.13   15.30
   7   1  -3  766.12   15.30
  -5  -1   3  101.59    2.40
   5  -1  -3  104.09    2.60
   5  -1  -3  103.29    2.30
   5  -1  -3   99.29    2.40
  -5   1   3  104.29    2.60
  -5   1   3  100.39    2.30
   3  -1  -3  395.66    8.10
   3   1  -3  396.46    8.10
  -3   1   3  397.46    8.10
  -3   1   3  400.86    8.30
   1  -1  -3  449.66    9.30
  -1   1   3  447.26    9.30
   1   1  -3  442.56    9.20
  -1  -1  -3  281.17    6.50
   1  -1   3  297.27    6.40
   1   1   3  287.47    6.50
  -1   1  -3  285.87    6.20
  -3  -1  -3  543.55   11.60
   3  -1   3  520.45   11.30
  -3   1  -3  521.15   11.40
  -3   1  -3  553.84   11.20
   5  -1   3   73.89    2.50
  -5  -1  -3   76.49    2.60
   5   1   3   72.69    2.60
   5   1   3   76.19    1.90
  -5   1  -3   80.39    2.60
  -5   1  -3   77.99    2.20
   7  -1   3  498.65   10.60
  -7  -1  -3  498.95   10.90
   7  -1   3  520.35   10.90
  -7   1  -3  505.45   10.90
   7   1   3  508.75   11.10
  -7   1  -3  494.05   10.70
   7   1   3  500.35   10.40
  -9  -1  -3   23.30    1.60
   9  -1   3   25.60    1.70
   9  -1   3   25.00    1.30
  -9   1  -3   24.10    1.60
   9   1   3   25.80    1.20
   9   1   3   24.40    1.80
  -9   1  -3   26.10    1.60
  11  -1   3    0.20    0.70
 -11  -1  -3   -2.40    0.90
  11  -1   3   -2.60    0.90
  11   1   3   -2.20    1.00
 -11   1  -3   -2.50    0.80
  11   1   3   -0.20    0.60
 -11   1  -3    0.00    0.80
  13  -1   3  161.48    4.50
 -13  -1  -3  150.08    3.80
  13   1   3  153.88    3.80
  13   1   3  156.28    4.60
 -13   1  -3  158.88    4.30
 -13   1  -3  153.88    4.20
 -13   1  -3  157.18    4.30
 -15  -1  -3  122.59    3.90
 -15  -1  -3  118.89    3.20
  15  -1   3  118.79    3.90
  15   1   3  123.59    4.10
 -15   1  -3  124.39    3.70
  15   1   3  129.89    3.70
 -17  -1  -3  122.69    3.30
 -17  -1  -3  121.79    3.90
  17  -1   3  116.89    4.10
  17   1   3  119.29    4.20
 -17   1  -3  119.39    3.80
 -19  -1  -3   28.80    2.40
 -19  -1  -3   31.50    1.80
  19  -1   3   29.70    2.50
 -19   1  -3   28.70    2.20
  19   1   3   27.80    2.60
  21  -1   3   16.20    2.10
 -21  -1  -3   11.70    1.80
 -21  -1  -3   17.30    1.50
  21   1   3   15.50    2.20
 -21   1  -3   13.90    1.70
 -23  -1  -3   76.09    3.00
  23  -1   3   75.49    3.90
 -23  -1  -3   78.69    3.60
 -23   1  -3   75.99    3.50
  23   1   3   78.99    4.10
  25  -1   3   -1.80    1.80
 -25  -1  -3    0.40    1.70
  25   1   3    1.10    2.00
 -25   1  -3   -0.20    1.60
  27  -1   3   42.10    3.70
 -27  -1  -3   39.30    3.20
 -27   1  -3   41.90    3.30
  27   1   3   42.30    3.90
  29  -1   3   -0.10    2.00
 -29  -1  -3   -0.30    1.90
  29   1   3   -2.00    2.20
 -29   1  -3    1.80    2.00
 -31  -1  -3    1.30    2.10
  31  -1   3    1.10    2.30
  31   1   3    0.40    2.50
 -31   1  -3   -0.60    2.00
 -34  -2   3   31.90    2.70
 -34   2   3   39.30    3.00
 -32  -2   3    5.70    1.70
 -32   2   3    2.80    1.50
 -32   2   3    3.50    1.70
 -30  -2   3   18.80    1.80
 -30   2   3   26.70    2.20
 -30   2   3   25.30    2.40
 -28  -2   3   73.79    3.00
 -28   2   3   73.89    3.20
 -28   2   3   67.29    3.00
 -26  -2   3   37.90    2.20
 -26   2   3   41.20    2.40
 -26   2   3   39.10    2.30
 -24  -2   3   61.49    2.40
 -24   2   3   61.69    2.60
 -24   2   3   62.59    2.60
 -22  -2   3    9.00    1.10
 -22   2   3    9.90    1.30
 -22   2   3    8.50    1.20
 -20  -2   3  206.98    5.00
  20  -2  -3  205.88    5.10
  20  -2  -3  209.58    5.70
 -20   2   3  211.48    5.20
 -20   2   3  205.88    5.10
  18  -2  -3   22.80    1.40
 -18  -2   3   22.70    1.40
  18  -2  -3   22.60    2.00
 -18   2   3   20.60    1.50
 -18   2   3   24.30    1.60
 -16  -2   3   72.09    2.20
 -16  -2   3   72.59    2.60
  16  -2  -3   74.59    2.70
  16  -2  -3   73.49    2.30
 -16  -2   3   72.79    2.60
 -16   2   3   72.79    2.50
 -16   2   3   70.59    2.30
 -16   2   3   74.99    2.40
  14  -2  -3  306.57    7.10
 -14  -2   3  302.67    6.50
 -14  -2   3  301.97    6.90
  14  -2  -3  296.27    6.60
 -14  -2   3  298.47    6.90
  14  -2  -3  301.47    6.70
 -14   2   3  292.77    7.00
 -14   2   3  302.97    6.90
 -14   2   3  299.57    6.60
 -14   2   3  304.57    6.70
  14   2  -3  305.77    6.60
  12  -2  -3   31.20    1.40
 -12  -2   3   32.10    1.30
  12  -2  -3   32.50    1.30
  12  -2  -3   30.70    1.80
 -12  -2   3   33.40    1.60
 -12   2   3   31.10    1.60
  12   2  -3   31.60    1.30
 -12   2   3   32.00    1.40
 -12   2   3   31.10    1.50
  10  -2  -3  481.45   10.40
  10  -2  -3  506.65   10.70
  10  -2  -3  495.25   10.30
 -10  -2   3  492.55   10.30
  10   2  -3  492.85   10.30
 -10   2   3  507.05   10.50
 -10   2   3  498.25   10.70
 -10   2   3  497.25   10.30
   8  -2  -3   18.40    0.90
   8  -2  -3   16.90    1.30
   8  -2  -3   17.70    1.00
  -8  -2   3   18.30    0.90
  -8   2   3   18.90    1.20
  -8   2   3   18.00    1.00
  -8   2   3   16.60    1.30
   6  -2  -3   28.30    1.40
   6  -2  -3   27.90    0.90
  -6  -2   3   27.40    1.10
   6  -2  -3   28.00    1.20
  -6   2   3   28.60    1.00
  -6   2   3   28.30    1.40
   4  -2  -3  231.68    5.20
  -4  -2   3  234.58    4.90
   4  -2  -3  230.78    5.30
   4  -2  -3  233.48    4.80
  -4   2   3  232.78    4.90
   4   2  -3  235.58    4.90
  -4   2   3  236.28    5.30
  -2  -2   3    1.80    0.50
   2  -2  -3    0.80    0.70
   2   2  -3    1.20    0.50
  -2   2   3    0.70    0.70
   0  -2   3  497.45   10.40
   0   2   3  502.85   10.70
   0   2  -3  504.05   10.40
   2  -2   3   51.69    1.60
   2  -2   3   51.59    1.90
  -2  -2  -3   48.50    2.20
   2   2   3   46.50    2.00
  -2   2  -3   52.59    1.70
   4  -2   3  163.68    3.80
   4  -2   3  158.98    3.90
  -4  -2  -3  157.68    4.20
  -4   2  -3  160.18    3.50
  -4   2  -3  152.78    4.10
  -4   2  -3  160.78    3.80
   4   2   3  148.49    4.10
  -6  -2  -3   42.30    2.00
   6  -2   3   43.40    1.70
   6  -2   3   48.00    1.90
   6   2   3   44.30    1.20
  -6   2  -3   42.80    1.70
  -6   2  -3   43.60    1.50
  -6   2  -3   45.20    2.00
   6   2   3   41.30    2.00
   8  -2   3    2.30    0.70
   8  -2   3    2.60    0.70
   8  -2   3    2.20    0.90
  -8  -2  -3    2.70    0.90
  -8   2  -3    2.80    0.70
   8   2   3    1.90    1.00
   8   2   3    2.70    0.50
  -8   2  -3    2.00    0.60
  -8   2  -3    1.70    0.90
  10  -2   3  158.88    4.10
 -10  -2  -3  149.09    3.50
  10  -2   3  157.48    4.00
 -10  -2  -3  148.49    4.20
 -10   2  -3  151.78    4.10
  10   2   3  156.98    4.40
 -10   2  -3  148.99    3.80
 -10   2  -3  152.98    4.00
  10   2   3  154.18    3.50
  12  -2   3   61.89    2.20
 -12  -2  -3   54.49    2.40
 -12  -2  -3   59.89    1.80
  12  -2   3   55.69    2.40
 -12   2  -3   57.69    2.10
  12   2   3   55.59    2.60
 -12   2  -3   56.89    2.30
 -12   2  -3   56.79    2.30
  12   2   3   59.09    1.80
  14  -2   3   23.20    2.00
 -14  -2  -3   24.40    1.40
 -14   2  -3   28.60    1.90
  14   2   3   23.20    2.30
 -14   2  -3   20.70    1.90
  14   2   3   28.70    1.40
  16  -2   3   31.10    2.20
 -16  -2  -3   32.10    1.60
 -16   2  -3   32.50    2.10
  16   2   3   33.70    2.50
  16   2   3   30.90    1.60
  18  -2   3    5.50    1.50
 -18  -2  -3    5.00    1.00
 -18  -2  -3    5.80    1.50
 -18   2  -3    4.50    1.30
  18   2   3    3.70    1.50
 -20  -2  -3  213.88    6.10
  20  -2   3  230.88    6.30
 -20  -2  -3  218.78    5.40
  20   2   3  231.88    6.70
 -20   2  -3  213.68    6.00
 -22  -2  -3    4.30    1.70
  22  -2   3    4.10    1.70
 -22  -2  -3    3.90    1.20
  22   2   3    1.70    1.90
 -22   2  -3    2.80    1.50
 -24  -2  -3    2.50    1.30
 -24  -2  -3    1.20    1.70
  24  -2   3   -0.70    1.90
 -24   2  -3    3.10    1.70
  24   2   3   -2.90    2.00
 -26  -2  -3    5.20    2.00
  26  -2   3    4.60    2.00
  26   2   3    4.50    2.30
 -26   2  -3    4.60    1.90
 -28  -2  -3    2.60    2.00
  28  -2   3    4.10    2.10
 -28   2  -3    4.90    2.00
  28   2   3    4.00    2.30
 -30  -2  -3   19.20    2.60
  30  -2   3   22.80    3.00
  30   2   3   20.10    3.20
 -30   2  -3   18.50    2.60
 -33  -3   3    8.90    1.70
 -33   3   3    7.80    1.90
 -33   3   3   11.20    2.10
 -31  -3   3    0.00    1.30
 -31   3   3    1.00    1.50
 -31   3   3   -3.10    1.50
 -29  -3   3   72.29    3.00
 -29   3   3   71.09    3.30
 -29   3   3   69.29    3.30
 -27  -3   3    0.60    1.10
 -27   3   3    0.50    1.30
 -27   3   3    1.20    1.40
 -25  -3   3  158.88    4.30
 -25   3   3  161.68    4.70
 -25   3   3  159.28    4.60
  23  -3  -3   69.79    3.40
 -23  -3   3   69.09    2.50
 -23   3   3   67.09    2.80
 -23   3   3   65.69    2.80
 -21  -3   3    1.80    0.80
  21  -3  -3    2.90    1.30
 -21   3   3    1.30    1.00
 -21   3   3    2.00    1.10
  19  -3  -3  347.67    8.40
 -19  -3   3  350.16    7.70
 -19   3   3  340.97    7.90
 -19   3   3  355.26    8.10
  17  -3  -3    5.60    1.20
  17  -3  -3    5.50    0.90
 -17  -3   3    7.00    0.80
 -17   3   3    7.50    1.00
 -17   3   3    6.80    1.10
 -17   3   3    6.20    1.10
  15  -3  -3  378.96    8.50
 -15  -3   3  375.76    8.60
  15  -3  -3  387.36    8.80
 -15  -3   3  383.06    8.20
 -15   3   3  378.76    8.30
 -15   3   3  379.76    8.50
  15   3  -3  379.56    8.20
 -15   3   3  381.56    8.50
  13  -3  -3  130.79    3.50
 -13  -3   3  130.29    3.60
 -13  -3   3  133.29    3.20
  13  -3  -3  136.09    3.30
  13  -3  -3  135.49    3.90
  13   3  -3  134.49    3.30
 -13   3   3  134.79    3.60
 -13   3   3  132.49    3.40
 -13   3   3  135.99    3.50
 -11  -3   3  163.08    4.10
  11  -3  -3  172.38    4.40
  11  -3  -3  164.78    3.80
 -11  -3   3  164.38    3.80
  11  -3  -3  165.38    4.10
 -11   3   3  166.08    3.90
 -11   3   3  169.98    4.20
 -11   3   3  171.38    4.30
   9  -3  -3  456.05   10.00
  -9  -3   3  458.35    9.80
   9  -3  -3  455.95    9.50
  -9  -3   3  463.35    9.60
   9  -3  -3  454.25    9.80
  -9   3   3  458.65    9.90
  -9   3   3  466.55   10.00
  -9   3   3  454.75    9.60
   7  -3  -3   35.40    1.10
   7  -3  -3   36.90    1.50
   7  -3  -3   37.20    1.80
  -7  -3   3   35.20    1.30
  -7   3   3   37.20    1.60
  -7   3   3   35.90    1.70
  -7   3   3   35.60    1.30
   5  -3  -3  768.42   15.70
   5  -3  -3  766.12   15.30
  -5  -3   3  767.62   15.40
   5  -3  -3  750.82   15.80
   5   3  -3  750.32   15.40
  -5   3   3  749.23   15.30
  -5   3   3  752.02   15.80
   3  -3  -3   51.79    1.30
  -3  -3   3   53.89    1.60
   3  -3  -3   54.29    1.80
   3  -3  -3   51.99    2.00
   3   3  -3   53.69    1.60
  -3   3   3   51.59    1.90
  -3   3   3   51.79    1.40
   1  -3  -3  113.49    3.10
  -1  -3   3  111.19    2.80
  -1   3   3  108.59    3.10
   1   3  -3  115.59    2.90
  -1   3   3  110.49    3.10
  -1  -3  -3  459.35    9.70
  -1  -3  -3  427.36    9.60
   1  -3   3  444.86    9.40
   1   3   3  413.86    9.50
  -1   3  -3  457.45    9.40
  -3  -3  -3   -0.70    1.00
  -3  -3  -3    1.00    1.10
   3  -3   3    0.60    0.60
  -3   3  -3    0.90    0.70
   3   3   3    1.70    0.90
   5  -3   3  535.45   11.20
   5  -3   3  525.25   10.90
  -5  -3  -3  510.05   11.50
  -5   3  -3  536.85   10.90
   5   3   3  520.95   11.40
  -5   3  -3  527.75   11.30
  -7  -3  -3   -0.70    0.90
   7  -3   3    0.60    0.70
   7  -3   3   -0.20    0.70
  -7   3  -3   -0.70    0.90
  -7   3  -3    0.50    0.60
   7   3   3   -1.20    1.00
  -7   3  -3    0.60    0.70
   9  -3   3  292.77    6.60
  -9  -3  -3  279.67    6.00
  -9  -3  -3  272.07    6.90
   9  -3   3  297.07    6.70
  -9   3  -3  290.17    6.80
   9   3   3  289.27    6.10
   9   3   3  295.77    7.10
  -9   3  -3  289.67    6.80
  -9   3  -3  296.07    6.50
 -11  -3  -3  314.07    6.80
  11  -3   3  332.97    7.40
 -11  -3  -3  308.77    7.70
  11   3   3  331.17    6.90
  11   3   3  325.87    7.80
 -11   3  -3  324.27    7.50
 -11   3  -3  329.47    7.30
 -11   3  -3  323.97    7.50
 -13  -3  -3    5.00    0.70
  13  -3   3    2.60    1.10
  13   3   3    2.80    1.40
 -13   3  -3    4.10    1.00
  13   3   3    3.20    0.70
 -13   3  -3    2.90    1.10
  15  -3   3  142.49    4.10
 -15  -3  -3  140.19    3.40
 -15   3  -3  146.19    4.50
  15   3   3  138.19    3.40
 -15   3  -3  136.59    4.10
  15   3   3  132.79    4.50
  17  -3   3    0.60    1.20
 -17  -3  -3    1.80    0.80
 -17   3  -3    1.10    1.20
  17   3   3    0.70    1.50
  17   3   3    1.50    0.80
  19  -3   3   85.19    3.50
 -19  -3  -3   89.29    2.70
 -19   3  -3   87.39    3.50
  19   3   3   84.89    4.00
  21  -3   3  102.29    4.00
 -21  -3  -3  102.09    3.10
  21   3   3  103.29    4.50
 -21   3  -3  102.09    3.90
  23  -3   3    1.60    1.60
 -23  -3  -3    1.50    1.70
 -23  -3  -3    4.70    1.20
  23   3   3    0.90    2.00
 -23   3  -3    3.60    1.60
  25  -3   3   93.39    4.20
 -25  -3  -3   86.89    4.10
 -25  -3  -3   98.89    3.30
  25   3   3   97.59    4.80
 -25   3  -3   93.59    4.10
  27  -3   3   31.00    3.10
 -27  -3  -3   21.30    2.50
  27   3   3   24.60    3.20
 -27   3  -3   21.90    2.50
 -29  -3  -3   10.30    2.20
 -29   3  -3    8.60    2.20
  29   3   3    9.80    2.80
 -32  -4   3  135.19    4.30
 -32   4   3  137.89    5.00
 -32   4   3  141.79    4.90
 -30  -4   3   11.40    1.60
 -30   4   3   12.40    2.00
 -30   4   3    8.30    1.90
 -28  -4   3   86.29    3.10
 -28   4   3   84.69    3.70
 -28   4   3   85.29    3.60
  26  -4  -3   89.49    4.00
 -26  -4   3   84.29    3.00
 -26   4   3   84.69    3.40
 -26   4   3   85.69    3.60
 -24  -4   3    0.10    1.00
  24  -4  -3    1.20    1.50
 -24   4   3    0.60    1.30
 -24   4   3   -0.20    1.30
  22  -4  -3  370.86    9.10
 -22  -4   3  356.66    8.10
 -22   4   3  352.96    8.40
 -22   4   3  368.26    8.80
  20  -4  -3   34.40    2.60
 -20  -4   3   35.00    1.70
 -20   4   3   32.70    2.30
 -20   4   3   34.50    2.10
  18  -4  -3  463.15   10.70
 -18  -4   3  458.85    9.90
 -18   4   3  467.65   10.50
 -18   4   3  462.85   10.20
 -18   4   3  460.25   10.30
  16  -4  -3  300.17    7.40
 -16  -4   3  306.07    6.70
 -16   4   3  303.57    7.20
 -16   4   3  296.47    6.90
 -16   4   3  300.47    7.00
 -14  -4   3   23.50    1.60
  14  -4  -3   24.70    2.00
 -14  -4   3   21.60    1.20
 -14   4   3   23.10    1.60
 -14   4   3   23.20    1.50
 -14   4   3   18.50    1.80
  12  -4  -3  769.82   16.40
 -12  -4   3  774.92   16.20
  12  -4  -3  785.32   16.30
  12  -4  -3  744.43   15.80
 -12  -4   3  774.92   15.80
 -12   4   3  771.72   16.30
 -12   4   3  763.32   15.90
  10  -4  -3  101.59    2.60
  10  -4  -3  105.39    3.20
  10  -4  -3  105.89    3.00
 -10  -4   3  102.09    2.60
 -10  -4   3  105.89    2.90
 -10   4   3  106.09    2.80
 -10   4   3  101.19    3.10
  -8  -4   3  771.92   15.70
   8  -4  -3  766.02   16.10
   8  -4  -3  774.32   16.20
   8  -4  -3  753.32   15.60
  -8  -4   3  757.82   15.60
  -8  -4   3  765.82   15.80
  -8   4   3  765.12   15.70
  -8   4   3  765.52   16.20
  -8   4   3  767.02   16.10
  -6  -4   3  474.05   10.00
   6  -4  -3  472.55    9.80
   6  -4  -3  491.25   10.30
   6  -4  -3  476.75   10.40
  -6   4   3  477.75   10.40
  -6   4   3  471.55   10.40
   6   4  -3  483.35   10.00
  -6   4   3  468.05    9.90
   4  -4  -3  112.69    3.30
   4  -4  -3  119.59    3.20
  -4  -4   3  119.59    2.90
   4  -4  -3  115.69    2.60
  -4   4   3  115.59    3.30
   4   4  -3  114.09    3.00
   2  -4  -3  480.35   10.30
   2  -4  -3  464.05   10.40
  -2  -4   3  483.85   10.10
   2   4  -3  475.05   10.10
  -2   4   3  482.75   10.50
   0  -4   3    0.90    0.60
   0  -4  -3    1.90    0.90
   0  -4  -3    0.60    0.60
   0   4  -3    0.20    0.70
  -2  -4  -3  447.96   10.50
   2  -4   3  490.45   10.30
  -2  -4  -3  490.15   10.70
   2   4   3  466.15   10.30
  -2   4  -3  491.75   10.30
   4  -4   3  163.38    4.10
  -4  -4  -3  159.78    4.70
  -4  -4  -3  161.78    4.50
   4   4   3  163.58    4.30
  -4   4  -3  163.18    4.20
   6  -4   3    3.10    0.80
   6  -4   3    2.70    0.70
  -6  -4  -3   -0.30    1.00
  -6   4  -3    2.20    0.70
  -6   4  -3    3.20    0.90
   6   4   3   -0.90    1.00
  -8  -4  -3  294.07    7.30
   8  -4   3  304.77    6.80
  -8   4  -3  299.17    7.10
  -8   4  -3  303.07    6.80
   8   4   3  318.77    7.40
  10  -4   3   12.10    1.10
 -10  -4  -3   10.00    1.40
  10  -4   3   12.80    1.40
 -10   4  -3   11.80    1.40
 -10   4  -3   13.00    1.30
  10   4   3   13.00    1.60
 -10   4  -3   11.90    1.30
 -12  -4  -3  150.18    3.50
  12  -4   3  150.78    4.10
 -12   4  -3  156.98    4.10
  12   4   3  155.58    3.50
 -12   4  -3  149.88    4.30
  12   4   3  154.88    4.70
 -12   4  -3  154.78    4.40
  14  -4   3   61.99    2.40
 -14  -4  -3   64.79    1.90
  14   4   3   59.69    1.90
  14   4   3   64.39    3.10
 -14   4  -3   60.39    2.60
 -14   4  -3   62.19    2.80
 -16  -4  -3   25.90    1.40
  16  -4   3   19.80    1.90
  16   4   3   24.90    2.40
 -16   4  -3   22.30    2.20
  16   4   3   22.10    1.30
  18  -4   3  159.28    4.70
 -18  -4  -3  164.28    4.00
  18   4   3  147.89    4.00
 -18   4  -3  163.98    5.00
  18   4   3  166.68    5.50
 -20  -4  -3   11.90    1.20
  20  -4   3   12.20    1.80
  20   4   3   12.40    2.30
 -20   4  -3   11.00    1.70
 -22  -4  -3   40.20    2.10
  22  -4   3   40.70    2.80
  22   4   3   45.80    3.70
 -22   4  -3   40.90    3.00
 -24  -4  -3    3.00    1.80
  24  -4   3    4.10    1.60
 -24  -4  -3    3.30    1.20
 -24   4  -3    0.80    1.70
  24   4   3    0.80    2.10
 -26  -4  -3    1.50    1.80
 -26  -4  -3    1.50    1.30
  26   4   3    0.90    2.30
 -26   4  -3    0.30    1.80
 -28  -4  -3   58.99    3.80
 -28   4  -3   60.39    4.00
  28   4   3   66.29    4.80
 -31  -5   3   29.70    2.50
 -31   5   3   31.30    3.20
 -31   5   3   34.10    2.70
 -29  -5   3    6.90    1.40
 -29   5   3    5.30    1.90
 -29   5   3    8.30    1.80
 -27  -5   3   73.09    2.90
  27  -5  -3   81.79    4.20
 -27   5   3   76.19    3.50
 -27   5   3   76.99    3.70
 -25  -5   3   30.20    2.00
  25  -5  -3   29.20    3.00
 -25   5   3   27.50    2.70
 -25   5   3   28.40    2.10
  23  -5  -3    0.90    1.50
 -23  -5   3    0.70    1.00
 -23   5   3   -3.10    1.30
 -23   5   3   -0.80    1.40
  21  -5  -3   67.09    3.40
 -21  -5   3   66.69    2.40
 -21   5   3   66.19    3.20
 -21   5   3   65.29    2.80
  19  -5  -3   24.90    2.40
 -19  -5   3   24.30    1.60
 -19   5   3   22.50    2.00
 -19   5   3   26.40    2.10
 -17  -5   3  260.47    5.90
  17  -5  -3  260.17    6.80
 -17   5   3  261.77    6.70
 -17   5   3  253.57    6.20
 -17   5   3  259.27    6.20
  15  -5  -3   41.10    2.50
 -15  -5   3   41.80    1.60
 -15   5   3   37.80    2.30
 -15   5   3   39.80    2.00
 -13  -5   3    1.90    0.80
 -13  -5   3    1.10    0.60
  13  -5  -3    1.80    1.10
 -13   5   3    2.10    1.00
 -13   5   3   -1.60    1.00
 -11  -5   3   43.20    1.50
  11  -5  -3   41.40    2.20
 -11  -5   3   42.50    1.50
 -11  -5   3   42.90    1.80
  11  -5  -3   41.40    1.50
 -11   5   3   43.90    1.90
 -11   5   3   38.70    2.20
   9  -5  -3    3.10    0.60
  -9  -5   3    2.90    0.70
  -9  -5   3    2.60    0.60
  -9  -5   3    4.00    0.70
   9  -5  -3    2.30    1.10
  -9   5   3    2.40    1.00
   7  -5  -3  615.34   13.40
   7  -5  -3  601.64   12.60
  -7  -5   3  625.34   12.90
  -7   5   3  608.54   13.30
   7   5  -3  628.54   12.90
   5  -5  -3   21.20    1.70
  -5  -5   3   18.80    1.20
   5  -5  -3   19.60    0.80
   5   5  -3   16.60    1.40
  -3  -5   3  106.39    2.90
   3  -5  -3  112.59    3.20
   3  -5  -3  105.69    3.30
   3   5  -3  105.79    3.00
  -1  -5   3    3.40    0.80
   1  -5  -3    2.80    0.80
   1  -5  -3    2.20    1.10
   1   5  -3    2.90    0.80
   1  -5   3   75.99    2.40
  -1  -5  -3   81.39    2.90
  -1  -5  -3   75.69    2.50
  -1   5  -3   75.89    2.60
  -3  -5  -3  158.58    4.70
   3  -5   3  186.88    4.50
  -3  -5  -3  177.08    4.50
  -3  -5  -3  181.38    5.00
  -3   5  -3  181.08    4.60
  -5  -5  -3   12.90    1.60
  -5  -5  -3   15.00    1.80
   5   5   3   14.30    1.40
  -5   5  -3   14.30    1.40
  -5   5  -3   14.10    1.20
  -7  -5  -3   52.19    2.50
  -7  -5  -3   45.10    2.90
   7  -5   3   49.40    1.90
  -7   5  -3   50.59    1.90
   7   5   3   53.29    2.40
  -7   5  -3   51.09    2.30
   9  -5   3    1.80    0.80
  -9  -5  -3    0.80    1.10
   9   5   3   -0.90    1.10
  -9   5  -3    1.00    0.70
  -9   5  -3    1.00    1.00
  11  -5   3    2.70    0.90
 -11   5  -3    1.60    1.10
 -11   5  -3    1.60    0.90
  11   5   3    0.00    1.40
  13   5   3  164.18    5.00
 -13   5  -3  160.28    4.80
  15  -5   3  153.58    4.20
  15   5   3  159.38    5.10
 -15   5  -3  147.89    4.50
 -15   5  -3  156.98    4.80
  15   5   3  153.38    3.70
 -17  -5  -3   60.09    2.00
  17  -5   3   60.49    2.60
 -17   5  -3   58.89    3.10
  17   5   3   64.69    3.60
  17   5   3   61.09    2.00
  19  -5   3   -0.50    1.10
 -19  -5  -3    1.10    0.90
  19   5   3   -0.40    1.80
 -19   5  -3   -1.50    1.30
  21  -5   3   10.20    1.60
 -21  -5  -3   11.10    1.20
 -21   5  -3    5.80    1.60
  21   5   3    6.60    2.30
 -23  -5  -3   21.20    1.80
  23   5   3   18.80    2.70
 -23   5  -3   20.60    2.30
  25   5   3   18.40    2.90
 -25   5  -3   16.40    2.30
  27   5   3   54.49    4.70
 -27   5  -3   63.69    4.00
 -30  -6   3   54.99    2.80
 -30   6   3   56.99    3.80
 -28  -6   3    6.80    1.40
  28  -6  -3    4.50    2.10
 -28   6   3    4.30    2.00
  26  -6  -3   44.30    3.60
 -26  -6   3   41.90    2.30
 -26   6   3   45.40    3.40
  24  -6  -3  340.47    8.90
 -24  -6   3  329.07    7.60
 -24   6   3  325.17    8.70
  22  -6  -3   22.50    2.30
 -22  -6   3   23.10    1.70
 -22   6   3   23.20    2.20
  20  -6  -3  203.28    6.00
 -20  -6   3  203.08    4.90
 -20   6   3  204.78    6.00
  18  -6  -3   13.40    1.80
 -18  -6   3   16.10    1.40
 -18   6   3   11.60    1.80
  16  -6  -3   73.19    3.30
 -16  -6   3   74.29    2.30
 -16   6   3   73.19    3.30
  14  -6  -3  548.05   12.50
 -14  -6   3  564.24   11.60
 -14  -6   3  548.25   12.10
 -14   6   3  547.75   12.50
  12  -6  -3   81.49    3.20
 -12  -6   3   84.99    2.30
 -12  -6   3   78.59    2.40
 -12  -6   3   82.49    2.70
 -12   6   3   83.69    3.30
 -10  -6   3  552.04   11.20
  10  -6  -3  518.05   11.20
  10  -6  -3  541.25   12.00
 -10  -6   3  522.95   11.30
 -10   6   3  534.25   12.00
  -8  -6   3  116.29    3.40
  -8  -6   3  120.39    3.20
  -8  -6   3  122.09    3.00
   8  -6  -3  117.29    3.80
   8  -6  -3  116.09    2.90
  -8   6   3  116.29    3.80
   6  -6  -3  115.99    3.70
  -6  -6   3  117.09    3.20
   6  -6  -3  116.89    2.80
   6   6  -3  121.19    3.40
  -4  -6   3  411.66    9.00
   4  -6  -3  401.16    9.30
   4   6  -3  408.66    9.10
   2  -6  -3  106.49    3.60
  -2  -6   3  116.19    3.20
   2   6  -3  109.89    3.30
   0  -6  -3  605.44   13.40
   0   6  -3  608.34   13.20
  -2  -6  -3   14.10    1.60
  -2   6  -3    8.70    1.20
  -4  -6  -3   25.60    2.40
  -4   6  -3   21.50    1.80
   6  -6   3  354.06    7.80
  -6  -6  -3  349.87    8.90
  -6  -6  -3  343.87    8.50
   6   6   3  360.16    8.10
  -6   6  -3  359.86    8.40
  -6   6  -3  347.87    7.90
   8  -6   3    1.40    0.80
  -8  -6  -3    1.50    1.60
  -8  -6  -3   -1.10    1.20
   8   6   3   -0.50    1.20
  -8   6  -3    1.70    1.10
  -8   6  -3    1.20    0.80
  10  -6   3  435.56    9.70
 -10   6  -3  425.36   10.10
  10   6   3  439.86   10.10
  12  -6   3   45.50    2.30
  12   6   3   45.70    2.80
 -12   6  -3   45.00    2.60
  14  -6   3   89.79    3.20
  14   6   3   90.59    3.90
 -14   6  -3   89.59    3.60
  16   6   3   72.79    3.70
 -16   6  -3   75.99    3.40
 -18   6  -3    0.60    1.40
  18   6   3   -1.50    1.80
  20   6   3  122.69    5.10
 -20   6  -3  118.19    4.60
  22   6   3    2.50    2.20
 -22   6  -3    0.60    1.60
  24   6   3   40.10    4.10
 -24   6  -3   38.10    3.40
  26   6   3    4.10    2.50
 -26   6  -3    4.50    2.10
  27  -7  -3   37.20    3.60
 -27   7   3   34.80    3.50
  25  -7  -3   13.90    2.40
 -25  -7   3    9.00    1.30
 -25   7   3    8.30    2.10
 -23  -7   3    2.20    1.00
  23  -7  -3    1.10    1.70
 -23   7   3   -0.40    1.80
  21  -7  -3   12.60    2.00
 -21  -7   3   14.30    1.30
 -21   7   3   11.70    2.00
  19  -7  -3   11.60    1.90
 -19  -7   3    9.90    1.10
 -19   7   3   11.10    1.90
 -17  -7   3   94.59    2.70
  17  -7  -3   93.49    3.80
 -17   7   3   92.19    4.00
  15  -7  -3    4.80    1.50
 -15  -7   3    5.40    0.80
 -15   7   3    3.70    1.60
  13  -7  -3    2.20    1.30
 -13  -7   3    1.30    0.70
 -13  -7   3    0.40    0.70
 -13   7   3   -0.40    1.40
 -11  -7   3    1.90    0.70
  11  -7  -3    2.80    1.20
 -11  -7   3    3.60    0.70
 -11  -7   3    1.90    1.10
 -11   7   3    2.20    1.30
  -9  -7   3    0.40    0.90
  -9  -7   3    0.40    0.60
   9  -7  -3   -0.50    1.10
  -9  -7   3    0.90    0.70
  -9   7   3   -0.30    1.10
  -7  -7   3  150.78    4.10
   7  -7  -3  153.28    3.60
   7  -7  -3  159.08    4.60
   5  -7  -3    4.70    0.60
   5  -7  -3    5.20    1.30
   5   7  -3    3.00    1.10
   3  -7  -3   29.40    2.20
   3   7  -3   22.40    2.00
   1  -7  -3    5.40    1.30
   1   7  -3    2.00    1.10
  -1  -7  -3   43.10    2.60
  -1   7  -3   34.50    2.20
  -3  -7  -3   64.49    3.20
  -3   7  -3   61.69    2.80
  -5  -7  -3    2.10    1.60
   5  -7   3    2.90    0.90
  -5   7  -3    2.80    1.20
  -5   7  -3    2.70    0.90
  -7  -7  -3   22.80    2.40
  -7  -7  -3   25.20    2.50
   7  -7   3   26.60    1.70
   7   7   3   19.80    2.10
  -7   7  -3   27.90    2.30
  -9  -7  -3   12.20    2.30
  -9  -7  -3    8.40    2.00
   9  -7   3   15.00    1.60
  -9   7  -3   13.40    1.70
 -11  -7  -3    9.80    2.20
  11  -7   3   11.80    1.30
  11   7   3    9.70    1.70
 -11   7  -3    9.10    1.60
 -13  -7  -3   39.90    3.50
  13  -7   3   38.00    2.30
 -13   7  -3   39.10    2.80
  13   7   3   39.40    2.80
  15  -7   3   17.10    1.70
  15   7   3   14.60    2.10
 -15   7  -3   15.70    1.90
 -17   7  -3   58.69    3.40
  17   7   3   59.39    3.70
 -19   7  -3    2.10    1.60
  19   7   3   -0.20    2.10
  21   7   3    8.10    2.40
 -21   7  -3   10.00    2.00
  23   7   3    3.80    2.40
 -23   7  -3    2.20    1.90
  24  -8  -3    1.60    1.90
 -24   8   3    1.20    1.90
  22  -8  -3  108.79    4.60
 -22   8   3  106.79    4.80
 -20  -8   3   30.00    1.80
  20  -8  -3   31.10    3.00
 -20   8   3   31.80    3.30
 -18  -8   3  150.68    3.90
  18  -8  -3  149.99    5.20
 -18   8   3  152.28    5.50
 -16  -8   3  112.69    3.10
 -16  -8   3  100.79    4.20
  16  -8  -3  118.89    4.30
 -16   8   3  109.19    4.50
 -14  -8   3    8.00    0.90
  14  -8  -3   10.40    1.70
 -14  -8   3    8.10    1.60
 -14   8   3    9.20    1.90
 -12  -8   3   63.49    2.90
  12  -8  -3   63.29    3.20
 -12  -8   3   65.99    2.10
 -12   8   3   66.59    3.40
  10  -8  -3   22.90    2.10
 -10  -8   3   25.70    2.00
 -10  -8   3   24.00    1.40
  -8  -8   3  168.78    4.10
   8  -8  -3  159.78    5.00
  -8  -8   3  165.48    4.50
   6  -8  -3  307.77    7.80
   6  -8  -3  329.97    6.90
  -6  -8   3  298.27    7.20
   4  -8  -3   51.09    2.80
   4   8  -3   46.60    2.50
   2  -8  -3   75.89    3.30
   2   8  -3   78.99    3.20
   0  -8   3    2.20    0.90
   0  -8  -3    3.60    1.40
   0   8  -3    1.20    1.20
   2  -8   3   52.99    2.20
  -2  -8  -3   56.59    3.10
  -2   8  -3   52.49    2.80
  -4  -8  -3   80.69    3.70
   4  -8   3   70.99    2.60
  -4   8  -3   71.99    3.30
   6  -8   3   16.60    1.70
  -6  -8  -3   22.90    2.40
  -6   8  -3   21.00    2.00
   8  -8   3  146.09    4.20
  -8  -8  -3  150.88    5.50
  -8   8  -3  147.19    4.90
 -10  -8  -3    1.60    2.00
  10  -8   3    0.10    1.00
 -10   8  -3    1.10    1.40
 -12  -8  -3   22.60    2.90
  12  -8   3   26.40    2.10
  12   8   3   21.90    2.20
 -12   8  -3   25.90    2.60
 -14  -8  -3   27.70    3.20
  14  -8   3   36.10    2.40
 -14   8  -3   36.30    3.00
  14   8   3   32.50    3.00
  16  -8   3   40.90    2.70
 -16  -8  -3   41.90    4.10
  16   8   3   37.80    3.40
 -16   8  -3   39.00    3.20
 -18  -8  -3   52.59    4.40
  18   8   3   46.50    3.80
 -18   8  -3   48.90    3.50
  20   8   3    4.70    2.10
 -20   8  -3    3.60    1.90
  22   8   3    5.00    2.40
 -22   8  -3    5.80    2.10
 -21  -9   3    4.40    2.20
  21  -9  -3    7.90    2.00
 -21   9   3    5.80    2.20
 -19  -9   3    8.30    2.00
  19  -9  -3   10.00    2.00
 -19   9   3   10.10    2.30
  17  -9  -3   14.60    2.10
 -17  -9   3   16.80    2.30
 -17   9   3   14.60    2.40
 -15  -9   3   35.70    2.80
  15  -9  -3   38.30    3.10
 -15   9   3   35.40    3.30
 -13  -9   3   65.19    3.20
 -13  -9   3   71.09    2.40
  13  -9  -3   65.09    3.40
 -13   9   3   67.09    3.70
 -11  -9   3  102.89    3.70
 -11  -9   3  105.69    3.00
  11  -9  -3  103.09    4.10
   9  -9  -3   30.40    2.60
  -9  -9   3   29.30    1.60
  -9  -9   3   29.70    2.10
  -7  -9   3   14.00    1.50
  -7  -9   3   15.30    1.20
   7  -9  -3   13.80    1.80
   5  -9  -3   37.20    2.80
   3  -9  -3   35.90    2.80
  -3  -9   3   41.20    2.10
   3   9  -3   41.50    2.60
   1  -9  -3   90.79    3.80
   1   9  -3   96.39    3.80
  -1  -9  -3   44.20    3.00
  -1   9  -3   40.50    2.90
  -3  -9  -3   18.30    2.20
   3  -9   3   16.80    1.70
  -3   9  -3   19.00    2.20
   5  -9   3    1.40    1.10
  -5  -9  -3    1.00    1.70
  -5   9  -3   -0.40    1.50
  -7  -9  -3    5.50    2.00
   7  -9   3    3.80    1.20
  -7   9  -3    3.30    1.60
  -9  -9  -3   65.39    4.20
   9  -9   3   69.29    2.80
  -9   9  -3   65.89    3.60
 -11  -9  -3   46.10    4.10
  11  -9   3   49.20    2.50
 -11   9  -3   46.70    3.40
 -13  -9  -3   14.90    2.80
  13  -9   3   20.70    2.30
 -13   9  -3   19.20    2.40
  13   9   3   14.50    2.10
 -15  -9  -3   -0.90    2.40
  15  -9   3    3.30    1.50
 -15   9  -3    0.30    1.80
  15   9   3    2.60    1.90
 -17  -9  -3   -1.50    2.50
  17  -9   3    2.00    1.70
 -17   9  -3    3.50    1.90
  16 -10  -3    4.70    1.90
  14 -10  -3   38.40    3.20
  12 -10  -3   55.79    3.40
  10 -10  -3   12.80    1.90
   8 -10  -3   10.90    1.90
   6 -10  -3    0.60    1.50
   4 -10  -3   30.80    2.90
   2 -10  -3   57.89    3.40
   0 -10  -3   35.80    3.10
   0  10  -3   34.40    2.90
  -2 -10  -3   15.30    2.20
  -2  10  -3    8.70    2.00
  -4 -10  -3   -0.70    1.70
  -4  10  -3    0.40    1.70
  -6 -10  -3   -0.60    1.90
  -6  10  -3    2.70    1.70
  -8 -10  -3   12.80    2.40
  -8  10  -3   14.70    2.30
 -10 -10  -3   22.60    3.00
 -10  10  -3   22.10    2.60
 -12 -10  -3   19.90    3.00
 -12  10  -3   19.10    2.60
   9 -11  -3   84.99    4.00
   7 -11  -3   34.60    3.20
   5 -11  -3   69.79    3.80
   3 -11  -3    7.40    1.90
   1 -11  -3    3.30    1.80
  -1 -11  -3   49.90    3.60
  -3 -11  -3    5.30    2.00
  -3  11  -3    4.10    1.90
  -5 -11  -3  115.79    5.10
  -5  11  -3  121.49    5.20
 -36   0   4    0.80    1.70
 -34   0   4    2.00    1.50
 -32   0   4   65.09    3.20
 -30   0   4   23.40    2.00
 -28   0   4  429.86    9.80
 -26   0   4  120.49    3.70
 -24   0   4  120.59    3.60
 -22   0   4   13.50    1.30
 -20   0   4   37.00    1.80
 -18   0   4  297.87    6.70
 -16   0   4  265.17    6.30
 -16   0   4  265.37    5.90
  16   0  -4  261.77    6.30
 -16   0   4  250.47    6.20
  14   0  -4 2122.89   42.70
 -14   0   4 2095.29   42.40
  14   0  -4 2139.79   42.40
 -14   0   4 2081.49   42.70
 -12   0   4  230.38    5.30
  12   0  -4  234.68    5.40
  12   0  -4  227.88    5.10
 -12   0   4  228.58    5.10
 -10   0   4  498.35   10.60
 -10   0   4  498.95   10.40
  10   0  -4  498.25   10.40
  10   0  -4  519.35   10.70
   8   0  -4  855.11   17.30
  -8   0   4  845.72   17.20
  -8   0   4  842.42   17.30
   8   0  -4  844.72   17.20
  -6   0   4  664.63   13.40
  -6   0   4  655.93   13.30
   6   0  -4  656.93   13.40
   6   0  -4  632.14   13.20
  -4   0   4 9654.33  196.68
  -4   0   4 9999.00  196.88
  -2   0   4 2878.91   57.89
   0   0   4  457.55    9.80
   2   0   4    2.50    1.00
  -2   0  -4    1.80    1.00
  -4   0  -4    8.50    1.40
   4   0   4    7.40    1.10
  -6   0  -4 2879.21   57.49
   6   0   4 2806.52   57.39
  -8   0  -4 1219.78   24.60
   8   0   4 1182.98   24.60
   8   0   4 1129.59   23.90
  10   0   4 1136.79   22.80
 -10   0  -4 1073.99   22.50
  10   0   4 1045.90   22.10
 -10   0  -4 1064.49   22.60
  12   0   4  181.08    5.00
  12   0   4  170.08    4.30
 -12   0  -4  178.38    4.90
 -12   0  -4  178.08    4.80
  14   0   4  204.68    5.70
 -14   0  -4  198.58    5.40
 -16   0  -4  369.76    8.70
  16   0   4  354.16    9.00
  18   0   4  176.58    5.60
 -18   0  -4  187.98    5.30
 -20   0  -4  701.63   15.60
  20   0   4  701.43   16.10
 -22   0  -4  109.39    4.30
  22   0   4  104.29    4.60
  24   0   4   79.69    4.30
 -24   0  -4   79.19    3.90
 -26   0  -4   45.10    3.50
  26   0   4   39.30    3.80
 -28   0  -4   10.80    2.30
  28   0   4   10.20    2.70
 -30   0  -4  209.58    6.90
  30   0   4  205.68    7.70
 -35  -1   4   22.70    2.20
 -35   1   4   20.80    2.30
 -33  -1   4   19.70    2.00
 -33   1   4   22.00    2.10
 -31  -1   4  224.18    6.00
 -31   1   4  228.58    6.10
 -31   1   4  220.98    5.80
 -29  -1   4   49.70    2.60
 -29   1   4   51.79    2.80
 -29   1   4   49.00    2.40
 -27  -1   4   32.80    2.10
 -27   1   4   29.40    2.20
 -27   1   4   32.80    2.00
  25  -1  -4   59.29    2.20
 -25  -1   4   61.89    2.50
 -25   1   4   58.69    2.60
 -25   1   4   59.09    2.30
 -23  -1   4    7.00    1.20
  23  -1  -4    5.50    0.90
 -23   1   4    4.10    1.00
 -23   1   4    5.20    1.10
  21  -1  -4 1028.70   21.30
 -21  -1   4 1031.80   21.50
 -21   1   4 1058.99   21.40
 -21   1   4 1035.80   21.50
  17  -1  -4   18.20    1.80
 -17  -1   4   19.30    1.30
  17  -1  -4   19.40    1.10
 -17   1   4   19.30    1.50
 -17   1   4   19.80    1.30
 -17   1   4   18.40    1.40
 -15  -1   4  261.57    5.90
 -15  -1   4  262.57    6.20
  15  -1  -4  270.47    6.30
  15  -1  -4  266.17    5.80
 -15  -1   4  259.47    6.30
  15  -1  -4  279.67    6.20
 -15   1   4  263.17    5.90
  15   1  -4  260.77    5.90
 -15   1   4  254.47    6.20
 -15   1   4  270.77    5.90
 -13  -1   4  221.38    4.90
  13  -1  -4  216.98    4.90
 -13  -1   4  214.08    5.10
  13  -1  -4  221.78    5.30
  13  -1  -4  222.78    4.90
 -13   1   4  219.68    5.00
 -13   1   4  218.18    5.30
 -13   1   4  223.48    4.90
  13   1  -4  218.68    4.90
  11  -1  -4  479.25   10.00
  11  -1  -4  481.35   10.30
  11  -1  -4  472.45    9.90
 -11  -1   4  473.75   10.10
 -11  -1   4  477.55   10.00
 -11   1   4  493.75   10.00
 -11   1   4  472.25   10.00
 -11   1   4  471.35   10.30
  11   1  -4  487.65   10.00
   9  -1  -4  340.17    7.20
   9  -1  -4  336.87    7.20
  -9  -1   4  344.17    7.20
   9  -1  -4  343.67    7.50
  -9  -1   4  345.07    7.30
  -9   1   4  336.07    7.20
  -9   1   4  330.27    7.40
   9   1  -4  340.27    7.30
   9   1  -4  343.97    7.20
   7  -1  -4  741.93   15.50
   7  -1  -4  769.92   15.70
  -7  -1   4  767.72   15.50
  -7  -1   4  775.32   15.50
   7  -1  -4  766.92   15.50
  -7   1   4  757.62   15.70
   7   1  -4  759.82   15.50
  -7   1   4  758.32   15.50
   5  -1  -4  565.14   11.60
   5  -1  -4  566.84   11.90
  -5   1   4  570.64   11.70
  -5   1   4  589.44   11.90
   3  -1  -4 2025.10   41.20
  -3   1   4 2032.70   40.90
  -3   1   4 2069.79   41.20
   1  -1  -4  425.76    8.90
   1   1  -4  420.26    8.80
  -1   1   4  408.36    9.00
   1  -1   4   92.89    2.70
  -1   1  -4   78.09    2.30
   1   1   4   79.89    2.70
  -3  -1  -4 1416.96   29.00
   3  -1   4 1384.06   28.80
  -3   1  -4 1407.76   28.50
  -3   1  -4 1460.55   28.90
   3   1   4 1351.46   28.80
  -5  -1  -4   -1.20    1.10
   5  -1   4    1.40    1.00
  -5   1  -4    0.00    1.10
   5   1   4   -2.40    1.00
  -5   1  -4   -0.60    0.70
   7  -1   4  590.54   12.90
  -7  -1  -4  591.84   13.00
   7   1   4  590.94   13.00
  -7   1  -4  601.24   12.70
   7   1   4  571.84   12.20
  -7   1  -4  611.54   13.00
  -9  -1  -4    5.30    1.10
   9  -1   4    4.60    0.80
   9  -1   4    4.00    1.20
   9   1   4    5.20    0.70
  -9   1  -4    4.70    1.10
  -9   1  -4    4.70    0.90
   9   1   4    2.80    1.20
  11  -1   4   17.40    1.50
  11  -1   4   15.70    1.80
 -11  -1  -4   16.00    1.70
 -11   1  -4   17.50    1.60
 -11   1  -4   16.50    1.70
  11   1   4   17.20    1.20
  11   1   4   16.90    1.70
  13  -1   4  893.21   18.90
  13   1   4  891.91   19.10
 -13   1  -4  872.81   18.60
  13   1   4  848.22   18.10
  15  -1   4  186.08    5.30
 -15  -1  -4  174.38    5.20
  15   1   4  187.88    5.50
 -15   1  -4  181.38    5.00
 -17  -1  -4   28.70    2.40
  17  -1   4   31.00    2.50
 -17   1  -4   29.10    2.30
  17   1   4   30.00    2.60
  19  -1   4   36.30    2.80
 -19  -1  -4   29.50    2.70
  19   1   4   37.60    2.90
 -19   1  -4   32.00    2.50
 -21  -1  -4   99.09    4.10
  21  -1   4  105.49    4.40
 -21   1  -4  102.49    4.00
  21   1   4  101.99    4.50
 -23  -1  -4  167.28    5.50
  23  -1   4  164.08    5.80
 -23   1  -4  168.68    5.50
  23   1   4  176.38    6.10
 -25  -1  -4  133.39    5.00
  25  -1   4  132.59    5.40
 -25   1  -4  132.09    5.00
  25   1   4  141.09    5.70
  27  -1   4   33.40    3.70
 -27  -1  -4   28.40    2.80
 -27   1  -4   31.30    3.30
  27   1   4   32.00    3.40
  29  -1   4    6.80    2.60
 -29  -1  -4    5.80    2.30
 -29   1  -4    6.10    2.30
  29   1   4    7.70    2.70
  31  -1   4  136.09    6.40
 -31  -1  -4  141.89    5.70
  31   1   4  139.39    6.60
 -31   1  -4  147.89    5.90
 -34  -2   4   24.90    2.30
 -34   2   4   25.00    2.30
 -32  -2   4  193.58    5.40
 -32   2   4  184.78    5.40
 -32   2   4  190.98    5.60
 -30  -2   4   99.19    3.60
 -30   2   4  101.39    3.60
 -30   2   4  103.89    3.80
 -28  -2   4   94.89    3.30
 -28   2   4   97.69    3.50
 -28   2   4   96.79    3.40
 -26  -2   4    0.60    1.10
 -26   2   4    1.30    1.20
 -26   2   4    0.60    1.10
 -24  -2   4   14.50    1.40
 -24   2   4   15.20    1.50
 -24   2   4   13.10    1.50
  22  -2  -4  348.77    7.80
  22  -2  -4  346.97    8.50
 -22  -2   4  345.87    7.80
 -22   2   4  350.36    7.90
 -22   2   4  331.47    7.90
  20  -2  -4  658.63   14.60
  20  -2  -4  651.33   14.00
 -20  -2   4  663.13   13.90
 -20   2   4  662.23   14.00
 -20   2   4  665.83   14.10
  18  -2  -4    3.70    0.80
 -18  -2   4    4.30    0.80
  18  -2  -4    3.40    1.10
 -18   2   4    3.60    0.90
 -18   2   4    4.40    0.80
  16  -2  -4    1.70    1.00
  16  -2  -4    1.10    0.70
 -16  -2   4    1.50    0.60
 -16  -2   4    1.40    0.90
 -16  -2   4    0.70    0.80
 -16   2   4    2.10    0.70
 -16   2   4    1.30    0.80
 -16   2   4    1.50    0.80
 -14  -2   4  291.57    6.80
  14  -2  -4  298.87    6.60
 -14  -2   4  311.07    6.60
  14  -2  -4  303.17    7.10
  14  -2  -4  302.97    6.70
 -14  -2   4  310.57    7.00
  14   2  -4  306.77    6.60
 -14   2   4  301.87    6.80
 -14   2   4  302.07    6.70
 -12  -2   4  345.37    7.40
  12  -2  -4  339.77    7.60
 -12  -2   4  348.37    7.60
  12  -2  -4  350.46    7.40
  12  -2  -4  351.06    7.90
 -12   2   4  345.37    7.50
 -12   2   4  350.56    7.90
  12   2  -4  343.67    7.50
 -12   2   4  359.26    7.60
  10  -2  -4 1802.82   36.00
  10  -2  -4 1759.32   36.10
 -10  -2   4 1797.82   36.10
  10  -2  -4 1798.82   36.40
 -10  -2   4 1753.72   36.00
 -10   2   4 1825.82   36.20
 -10   2   4 1793.92   36.00
 -10   2   4 1810.22   36.40
  10   2  -4 1797.12   36.00
   8  -2  -4  627.24   13.10
  -8  -2   4  636.74   13.00
   8  -2  -4  635.14   13.30
   8  -2  -4  630.74   12.90
  -8   2   4  626.84   12.90
  -8   2   4  627.64   13.30
   6  -2  -4  585.94   12.30
   6  -2  -4  583.64   11.90
   6  -2  -4  578.64   12.20
  -6   2   4  595.54   12.30
  -6   2   4  583.04   11.90
   4  -2  -4  198.48    4.10
  -4  -2   4  195.78    4.30
   4   2  -4  193.48    4.30
  -4   2   4  191.68    4.60
  -4   2   4  194.98    4.10
  -2  -2   4  153.98    3.60
  -2   2   4  157.88    3.30
  -2   2   4  153.88    3.90
   2   2  -4  153.88    3.60
   0  -2   4  962.30   19.70
   0  -2   4  998.40   19.80
   0   2   4  964.10   20.10
   0   2  -4  948.41   19.70
   2  -2   4 1334.37   26.80
  -2  -2  -4 1294.67   27.00
   2  -2   4 1346.47   26.60
   2   2   4 1259.27   26.90
  -2   2  -4 1304.07   27.00
   4  -2   4 1355.76   28.70
   4  -2   4 1467.25   28.60
  -4  -2  -4 1417.46   29.10
  -4   2  -4 1448.76   28.90
   4   2   4 1340.17   28.90
   4   2   4 1363.76   28.10
  -4   2  -4 1433.06   28.60
   6  -2   4    5.80    0.80
   6  -2   4    7.70    1.10
  -6  -2  -4   11.00    1.40
  -6   2  -4    6.60    0.90
  -6   2  -4    7.90    1.30
   6   2   4    6.90    1.20
   8  -2   4    3.10    0.80
   8  -2   4    2.30    1.00
  -8  -2  -4    1.50    1.10
   8  -2   4    2.80    0.80
   8   2   4    2.50    0.60
  -8   2  -4    2.10    0.70
   8   2   4    1.60    1.20
  -8   2  -4    2.80    0.90
  -8   2  -4    4.00    1.20
 -10  -2  -4   19.10    1.70
  10  -2   4   18.00    1.80
 -10   2  -4   17.10    1.60
  10   2   4   18.10    2.00
  10   2   4   18.90    1.10
 -10   2  -4   18.60    1.30
 -10   2  -4   19.10    1.70
  12  -2   4  441.96    9.90
 -12   2  -4  421.46    9.60
 -12   2  -4  418.26    9.80
 -12   2  -4  416.76    9.40
  12   2   4  419.96    9.00
  12   2   4  438.86   10.10
  14  -2   4 1478.65   30.00
 -14   2  -4 1407.56   29.70
  14   2   4 1389.16   29.10
  14   2   4 1466.05   30.30
  16  -2   4   64.09    2.90
 -16   2  -4   57.89    2.70
  16   2   4   61.29    3.20
  18  -2   4   33.50    2.60
  18   2   4   32.80    2.80
 -18   2  -4   32.70    2.40
 -20  -2  -4   27.30    2.70
  20  -2   4   28.70    2.80
 -20   2  -4   30.40    2.60
  20   2   4   31.00    3.10
 -22  -2  -4   19.10    2.30
  22  -2   4   24.80    2.60
  22   2   4   21.90    2.80
 -22   2  -4   30.40    2.80
 -24  -2  -4  462.35   11.60
  24  -2   4  484.35   12.00
 -24   2  -4  480.25   11.60
  24   2   4  480.95   12.40
 -26  -2  -4   89.59    4.30
  26  -2   4   96.29    4.70
  26   2   4   91.69    5.00
 -26   2  -4   97.59    4.40
  28  -2   4  102.49    5.00
 -28  -2  -4   93.79    4.60
  28   2   4   92.99    5.30
 -28   2  -4   98.69    4.70
 -30  -2  -4   14.50    2.60
  30  -2   4   21.60    3.00
  30   2   4   15.60    3.20
 -30   2  -4   18.80    2.70
 -33  -3   4   10.40    1.80
 -33   3   4   12.10    1.90
 -33   3   4   13.50    2.10
 -31  -3   4   56.89    2.80
 -31   3   4   55.69    3.20
 -31   3   4   58.59    3.10
 -29  -3   4   52.69    2.60
 -29   3   4   50.29    2.80
 -29   3   4   50.09    2.90
 -27  -3   4  101.59    3.40
 -27   3   4   94.09    3.50
 -27   3   4   97.49    3.60
  25  -3  -4   90.09    4.00
 -25  -3   4   93.49    3.10
 -25   3   4   95.89    3.30
 -25   3   4   92.19    3.40
 -23  -3   4    9.10    1.20
  23  -3  -4    9.50    1.70
 -23   3   4    9.30    1.30
 -23   3   4   10.20    1.40
 -21  -3   4  303.17    7.00
  21  -3  -4  306.57    7.80
 -21   3   4  320.07    7.40
 -21   3   4  299.57    7.20
  19  -3  -4   28.80    2.30
 -19  -3   4   32.00    1.60
 -19   3   4   26.50    1.80
 -19   3   4   31.50    1.90
  17  -3  -4  193.38    4.80
  17  -3  -4  190.98    5.20
 -17  -3   4  186.98    4.50
 -17   3   4  187.98    4.90
 -17   3   4  191.68    4.70
 -17   3   4  188.48    4.90
  15  -3  -4  699.83   15.00
  15  -3  -4  685.83   14.70
 -15  -3   4  687.73   14.70
 -15  -3   4  695.73   14.40
 -15  -3   4  692.03   14.90
 -15   3   4  706.33   14.50
 -15   3   4  701.93   14.80
 -13  -3   4  236.28    5.70
  13  -3  -4  232.08    5.30
 -13  -3   4  236.38    5.30
  13  -3  -4  234.78    5.90
  13  -3  -4  228.88    5.50
  13   3  -4  246.18    5.40
 -13   3   4  237.78    5.70
 -13   3   4  244.38    5.40
  11  -3  -4  205.18    4.80
 -11  -3   4  196.58    4.60
  11  -3  -4  198.98    4.50
  11  -3  -4  202.58    5.10
 -11   3   4  204.98    4.90
 -11   3   4  204.18    4.60
 -11   3   4  199.68    5.00
   9  -3  -4    4.30    0.70
   9  -3  -4    5.20    0.60
  -9  -3   4    5.60    0.70
   9  -3  -4    5.40    1.00
  -9   3   4    4.50    0.70
  -9   3   4    3.80    0.90
   7  -3  -4  146.59    3.30
   7  -3  -4  144.49    3.90
   7  -3  -4  149.39    3.70
  -7  -3   4  153.48    3.50
  -7   3   4  147.49    3.90
  -7   3   4  153.28    3.40
   5  -3  -4  878.81   18.40
  -5  -3   4  910.01   18.10
   5  -3  -4  878.61   17.90
   5  -3  -4  864.51   18.50
   5   3  -4  887.41   18.10
  -5   3   4  894.31   18.50
  -5   3   4  916.21   17.90
  -3  -3   4 1524.35   30.20
   3  -3  -4 1461.45   30.50
  -3   3   4 1486.65   30.60
   3   3  -4 1519.35   30.20
  -1  -3   4  380.46    8.10
  -1   3   4  353.76    8.40
  -1   3   4  373.76    8.40
   1   3  -4  399.26    8.20
   1  -3   4   83.19    2.40
  -1   3  -4   83.79    2.50
   1   3   4   83.59    2.90
   3  -3   4  151.08    3.90
  -3  -3  -4  147.59    4.40
   3  -3   4  163.78    3.90
  -3  -3  -4  151.78    4.40
   3   3   4  144.29    4.20
  -3   3  -4  158.98    3.90
  -5  -3  -4   99.99    3.50
   5  -3   4  104.19    3.00
   5  -3   4  103.19    2.90
  -5   3  -4  104.39    3.00
  -5   3  -4  102.19    3.10
   5   3   4   93.79    3.30
   7  -3   4 1521.95   30.00
  -7  -3  -4 1403.36   30.30
   7  -3   4 1495.25   30.00
   7   3   4 1435.96   30.30
  -7   3  -4 1456.75   30.00
  -7   3  -4 1484.35   30.20
  -7   3  -4 1442.36   29.60
  -9  -3  -4  426.46   10.10
   9  -3   4  456.35    9.80
  -9   3  -4  441.96   10.00
  -9   3  -4  428.36    9.70
   9   3   4  442.46   10.20
  -9   3  -4  429.16    9.40
   9   3   4  434.36    9.00
  11  -3   4  277.07    6.60
 -11   3  -4  267.87    6.30
 -11   3  -4  269.37    6.60
  11   3   4  268.57    7.00
 -11   3  -4  273.07    6.70
  11   3   4  266.97    5.80
  13  -3   4  101.59    3.30
 -13   3  -4   93.79    3.30
  13   3   4   97.29    3.80
 -13   3  -4   95.59    3.40
  13   3   4   92.39    2.50
  15  -3   4    3.30    1.20
  15   3   4    3.10    1.50
  15   3   4    4.20    0.80
 -15   3  -4    3.20    1.20
  17  -3   4   88.29    3.40
 -17   3  -4   83.79    3.40
  17   3   4   84.19    3.90
  19  -3   4  147.19    4.90
  19   3   4  154.48    5.40
 -19   3  -4  147.99    4.80
  21  -3   4  310.57    8.20
 -21   3  -4  306.77    8.10
  21   3   4  316.27    8.90
  23  -3   4    0.30    1.60
 -23  -3  -4   -2.10    1.80
 -23   3  -4    1.20    1.70
  23   3   4   -1.80    2.00
  25  -3   4   23.30    2.60
 -25  -3  -4   19.90    2.50
  25   3   4   23.10    3.10
 -25   3  -4   20.60    2.50
  27  -3   4    1.00    1.90
 -27  -3  -4   -1.50    1.90
 -27   3  -4   -2.80    1.90
  27   3   4    1.30    2.30
  29  -3   4   38.50    3.80
 -29  -3  -4   37.00    3.60
 -29   3  -4   37.60    3.70
  29   3   4   36.40    3.90
 -32  -4   4   67.09    3.10
 -32   4   4   63.59    3.40
 -32   4   4   63.09    3.50
 -30  -4   4    0.80    1.30
 -30   4   4    2.10    1.60
 -30   4   4   -1.50    1.50
 -28  -4   4  126.29    3.90
 -28   4   4  124.29    4.30
 -28   4   4  135.29    4.50
  26  -4  -4  126.99    4.80
 -26  -4   4  124.99    3.80
 -26   4   4  124.09    4.30
 -26   4   4  123.49    4.10
 -24  -4   4   16.30    1.40
  24  -4  -4   17.50    2.20
 -24   4   4   21.30    2.00
 -24   4   4   14.90    1.80
 -22  -4   4   36.20    1.90
  22  -4  -4   35.70    2.80
 -22   4   4   36.40    2.30
 -22   4   4   35.30    2.40
  20  -4  -4  153.98    4.90
 -20  -4   4  156.18    4.00
 -20   4   4  152.88    4.20
 -20   4   4  150.98    4.50
 -18  -4   4   47.50    1.90
  18  -4  -4   44.30    2.60
 -18   4   4   45.30    2.40
 -18   4   4   50.29    2.20
 -18   4   4   42.20    2.40
 -16  -4   4  277.47    6.30
  16  -4  -4  281.97    7.00
 -16   4   4  284.07    6.60
 -16   4   4  283.07    6.80
 -16   4   4  272.67    6.40
  14  -4  -4  477.15   10.70
 -14  -4   4  474.05   10.40
 -14  -4   4  475.45   10.00
 -14   4   4  467.15   10.50
 -14   4   4  467.45   10.10
  12  -4  -4    2.30    0.90
  12  -4  -4    0.50    1.00
 -12  -4   4    1.00    0.60
 -12  -4   4    1.90    0.80
  12  -4  -4    2.10    0.60
 -12   4   4    3.60    0.80
 -12   4   4    1.60    1.00
  10  -4  -4   38.00    2.10
  10  -4  -4   40.70    1.40
 -10  -4   4   39.70    1.70
 -10  -4   4   41.70    1.50
  10  -4  -4   40.00    1.80
 -10   4   4   44.20    1.60
 -10   4   4   36.50    1.90
  -8  -4   4   33.90    1.40
   8  -4  -4   30.90    1.20
   8  -4  -4   31.10    2.00
   8   4  -4   35.60    1.40
  -8   4   4   37.10    1.40
  -6  -4   4  178.38    4.10
   6  -4  -4  176.08    4.70
   6  -4  -4  180.38    3.90
   6  -4  -4  183.18    4.50
   6   4  -4  178.18    4.20
  -6   4   4  179.28    4.70
  -6   4   4  178.38    4.00
   4  -4  -4  690.23   14.50
   4  -4  -4  653.43   14.60
  -4  -4   4  691.23   14.20
  -4   4   4  694.73   14.70
   4   4  -4  705.23   14.30
   2  -4  -4  375.16    8.60
  -2  -4   4  394.16    8.40
   2  -4  -4  389.66    8.80
  -2   4   4  382.16    8.70
   2   4  -4  401.76    8.50
  -2   4   4  386.36    8.90
   0  -4  -4   26.00    1.90
   0  -4   4   28.90    1.40
   0   4  -4   28.40    1.60
   0   4   4   23.00    1.80
   4  -4   4    1.60    0.70
  -4  -4  -4   -0.90    1.20
  -4  -4  -4   -1.50    1.30
   4   4   4   -1.60    1.00
  -4   4  -4    0.50    0.80
  -6  -4  -4  186.48    5.50
   6  -4   4  231.18    5.90
   6   4   4  191.98    5.30
  -6   4  -4  195.08    5.10
  -8  -4  -4  564.24   12.90
   8   4   4  572.34   12.80
  -8   4  -4  595.64   12.10
  -8   4  -4  570.14   12.50
  -8   4  -4  557.54   12.50
  10  -4   4  187.28    4.70
 -10   4  -4  179.48    5.20
 -10   4  -4  193.38    4.70
 -10   4  -4  189.38    5.00
  10   4   4  189.88    5.40
  12  -4   4   17.20    1.60
 -12   4  -4   19.80    2.00
  12   4   4   13.00    1.80
 -12   4  -4   18.90    1.90
 -12   4  -4   13.80    1.50
  14  -4   4   79.89    2.90
  14   4   4   74.09    2.20
  14   4   4   77.09    3.60
 -14   4  -4   74.69    3.10
 -14   4  -4   76.19    3.10
  16  -4   4   17.40    2.00
  16   4   4   24.20    2.40
  16   4   4   20.90    1.30
 -16   4  -4   19.30    1.90
  18  -4   4  188.78    5.40
 -18   4  -4  187.38    5.50
  18   4   4  176.78    4.80
  18   4   4  183.38    6.10
  20  -4   4  214.48    6.10
 -20   4  -4  208.28    6.20
  20   4   4  214.88    6.90
  22  -4   4   42.40    3.00
 -22   4  -4   45.50    3.20
  22   4   4   46.60    3.90
 -24  -4  -4   36.50    3.30
  24  -4   4   42.50    3.10
  24   4   4   40.80    4.00
 -24   4  -4   37.50    3.20
 -26  -4  -4   11.80    2.30
  26  -4   4   12.20    2.20
  26   4   4   10.80    2.90
 -26   4  -4   13.80    2.40
  28  -4   4    1.30    2.00
 -28  -4  -4    1.00    2.00
 -28   4  -4    0.60    2.00
  28   4   4    0.60    2.60
 -31  -5   4   61.99    2.90
 -31   5   4   56.19    3.60
 -31   5   4   56.49    3.40
  29  -5  -4    5.40    2.10
 -29  -5   4    6.40    1.40
 -29   5   4    3.10    1.80
 -29   5   4    7.00    1.80
  27  -5  -4   39.60    3.40
 -27  -5   4   36.30    2.30
 -27   5   4   34.70    2.70
 -27   5   4   33.90    2.90
  25  -5  -4   14.90    2.20
 -25  -5   4   16.40    1.50
 -25   5   4   16.30    1.90
 -25   5   4   14.30    1.90
 -23  -5   4   49.20    2.20
  23  -5  -4   45.50    3.20
 -23   5   4   42.60    2.90
 -23   5   4   46.60    2.60
  21  -5  -4  290.97    7.60
 -21  -5   4  287.57    6.60
 -21   5   4  274.47    6.90
 -21   5   4  284.17    7.40
  19  -5  -4  147.79    4.80
 -19  -5   4  150.88    3.90
 -19   5   4  149.49    4.30
 -19   5   4  153.38    4.70
 -17  -5   4    3.10    0.80
  17  -5  -4    2.50    1.40
 -17   5   4    2.90    1.20
 -17   5   4    2.50    1.00
 -17   5   4    2.00    0.90
  15  -5  -4   42.80    2.60
 -15  -5   4   41.10    1.70
 -15   5   4   39.20    2.00
 -15   5   4   39.00    1.80
 -15   5   4   41.00    2.30
  13  -5  -4   42.30    2.50
 -13  -5   4   47.40    2.00
 -13  -5   4   43.50    1.70
 -13   5   4   46.90    2.00
 -13   5   4   43.20    2.30
 -11  -5   4  443.46    9.60
  11  -5  -4  434.26    9.30
  11  -5  -4  433.96   10.10
 -11  -5   4  447.86    9.40
 -11   5   4  438.46   10.00
 -11   5   4  439.66    9.50
  -9  -5   4  899.01   18.20
   9  -5  -4  843.72   17.80
  -9  -5   4  886.01   18.00
   9  -5  -4  866.91   18.60
  -9  -5   4  884.11   18.00
  -9   5   4  876.21   18.00
  -7  -5   4  204.98    4.70
   7  -5  -4  201.88    4.40
   7  -5  -4  190.58    5.20
  -7   5   4  201.68    4.60
   7   5  -4  203.78    4.80
  -5  -5   4   37.00    1.50
   5  -5  -4   35.50    1.10
   5  -5  -4   32.40    2.10
   5   5  -4   36.70    1.70
  -1  -5   4  130.29    3.40
   1  -5  -4  125.89    3.90
   1   5  -4  129.29    3.50
   1  -5   4  932.01   18.90
  -1  -5  -4  925.51   19.40
  -1   5  -4  930.51   19.00
   1   5   4  829.02   18.90
  -3  -5  -4 1031.00   23.00
  -3  -5  -4 1146.29   23.40
   3   5   4 1073.59   22.90
  -3   5  -4 1136.39   22.90
  -5  -5  -4  345.57    8.50
  -5  -5  -4  337.17    8.70
   5   5   4  359.26    8.30
  -5   5  -4  352.06    8.10
  -7  -5  -4    2.50    1.60
   7  -5   4    3.90    0.80
  -7  -5  -4    5.00    1.40
   7   5   4    3.60    1.40
  -7   5  -4    4.60    1.10
   9   5   4   13.70    1.80
  -9   5  -4   14.80    1.50
  11   5   4  177.48    5.30
 -11   5  -4  176.78    5.00
 -11   5  -4  175.38    4.60
  13  -5   4  414.16    9.20
  13   5   4  416.36   10.10
 -13   5  -4  401.16    9.70
 -13   5  -4  402.26    9.70
  15  -5   4  240.98    6.00
 -15   5  -4  233.68    7.00
 -15   5  -4  239.88    6.50
  15   5   4  245.88    6.90
  17  -5   4   32.30    2.10
 -17   5  -4   30.90    2.60
  17   5   4   27.80    3.10
  19  -5   4    8.00    1.50
  19   5   4    5.00    2.10
 -19   5  -4    5.30    1.60
  21  -5   4    1.90    1.40
 -21   5  -4    1.20    1.60
  21   5   4   -0.80    2.10
  23  -5   4   98.69    4.00
  23   5   4   93.19    5.10
 -23   5  -4   94.69    4.40
  25  -5   4  217.88    6.50
  25   5   4  203.78    7.50
 -25   5  -4  212.28    6.80
 -27  -5  -4   76.09    4.80
  27   5   4   75.09    5.20
 -27   5  -4   74.49    4.30
 -30  -6   4    0.20    1.30
  30  -6  -4    1.40    2.10
 -30   6   4    0.60    1.90
 -30   6   4    1.70    1.80
 -28  -6   4   11.70    1.60
  28  -6  -4   16.90    2.60
 -28   6   4   17.90    2.20
 -28   6   4   14.20    2.30
  26  -6  -4  141.09    5.40
 -26  -6   4  138.39    4.00
 -26   6   4  129.49    4.50
 -26   6   4  132.99    5.00
  24  -6  -4    1.60    1.70
 -24  -6   4    2.40    1.10
 -24   6   4    0.20    1.60
 -24   6   4    3.70    1.40
  22  -6  -4   18.80    2.20
 -22  -6   4   21.20    1.70
 -22   6   4   23.60    2.10
 -22   6   4   17.50    2.00
 -20  -6   4   44.80    2.00
  20  -6  -4   43.10    3.00
 -20   6   4   38.00    2.40
 -20   6   4   43.00    2.90
  18  -6  -4    9.70    1.80
 -18  -6   4   11.80    1.20
 -18   6   4   10.60    1.70
 -18   6   4   12.30    1.50
  16  -6  -4  258.67    6.90
 -16  -6   4  254.17    5.90
 -16   6   4  256.67    6.30
 -16   6   4  254.17    6.80
 -14  -6   4   75.69    2.30
 -14  -6   4   73.89    2.60
  14  -6  -4   72.79    3.20
 -14   6   4   73.79    3.20
 -14   6   4   73.29    2.70
  10  -6  -4  152.48    3.60
  10  -6  -4  150.18    4.60
 -10  -6   4  157.18    3.80
 -10  -6   4  154.08    3.80
  -8  -6   4  217.08    5.10
   8  -6  -4  209.88    4.70
   8  -6  -4  210.98    5.70
  -8  -6   4  216.08    5.00
   8   6  -4  222.28    5.20
   6  -6  -4  121.49    3.90
  -6  -6   4  131.99    3.40
   6  -6  -4  115.09    2.80
   6   6  -4  129.69    3.50
  -4  -6   4  177.58    4.40
   4  -6  -4  165.08    4.80
   4   6  -4  174.48    4.50
  -2  -6   4  186.98    5.10
   2  -6  -4  187.78    5.30
   2   6  -4  198.18    4.90
   0  -6  -4   52.49    2.80
   0   6  -4   53.69    2.30
  -2  -6  -4  435.36   10.30
  -2   6  -4  424.16    9.80
  -6  -6  -4    0.70    1.60
  -6  -6  -4   -1.40    1.30
   6   6   4   -1.40    1.30
  -6   6  -4    1.00    1.00
  -8  -6  -4  322.57    8.90
   8  -6   4  330.87    7.50
  -8   6  -4  338.47    8.10
   8   6   4  337.37    8.20
  -8   6  -4  332.97    7.50
 -10  -6  -4   43.20    3.40
  10  -6   4   40.60    2.10
 -10   6  -4   39.90    2.50
  10   6   4   41.70    2.80
  12   6   4   73.79    3.50
 -12   6  -4   67.39    3.10
  14   6   4   54.19    3.30
 -14   6  -4   49.90    2.80
 -16   6  -4   26.10    2.50
  16   6   4   27.30    2.70
  18   6   4  117.09    5.00
 -18   6  -4  109.69    4.30
 -20   6  -4   45.90    3.30
  20   6   4   48.30    4.00
  22   6   4   -1.90    2.20
 -22   6  -4    0.00    1.70
  24   6   4    8.80    2.80
 -24   6  -4    9.60    2.10
  27  -7  -4  144.19    5.80
 -27  -7   4  146.79    4.30
 -27   7   4  146.79    5.60
 -25  -7   4  122.59    3.70
  25  -7  -4  123.69    5.10
 -25   7   4  120.89    5.00
  23  -7  -4    7.90    2.00
 -23  -7   4    8.30    1.20
 -23   7   4    6.40    1.90
 -21  -7   4    1.10    0.90
  21  -7  -4    2.10    1.70
 -21   7   4    1.30    1.60
 -19  -7   4   21.90    1.60
  19  -7  -4   20.10    2.20
 -19   7   4   22.40    2.20
  17  -7  -4  193.48    5.90
 -17  -7   4  197.98    4.80
 -17   7   4  191.88    5.90
 -15  -7   4  333.97    7.30
  15  -7  -4  316.47    8.30
 -15   7   4  327.17    8.40
 -13  -7   4  125.99    3.30
  13  -7  -4  122.69    4.20
 -13  -7   4  116.69    3.90
 -13  -7   4  120.09    3.30
 -13   7   4  119.09    4.30
 -11  -7   4  110.59    3.00
 -11  -7   4  108.09    3.10
  11  -7  -4  110.69    3.90
   9  -7  -4   91.79    3.60
  -9  -7   4   98.19    2.90
   9  -7  -4   95.89    2.50
  -9  -7   4   93.59    2.70
   7  -7  -4   55.99    2.80
   7  -7  -4   52.19    1.60
   7   7  -4   55.79    2.40
   5  -7  -4  339.57    8.40
   5   7  -4  351.76    8.10
   3  -7  -4  454.05   10.60
   3   7  -4  454.05   10.30
   1  -7  -4  287.17    7.40
   1   7  -4  287.17    7.10
  -1  -7  -4    5.60    1.50
  -1   7  -4    4.60    1.20
  -3  -7  -4   36.20    2.90
  -3   7  -4   33.00    2.20
  -5  -7  -4  187.28    6.00
  -5   7  -4  190.68    5.40
  -7  -7  -4  427.76   11.20
  -7  -7  -4  457.35   10.80
   7   7   4  441.06   10.30
  -7   7  -4  453.75   10.50
  -9  -7  -4  436.76   11.70
   9  -7   4  479.55   10.30
  -9   7  -4  463.55   11.00
   9   7   4  476.85   10.80
  11  -7   4    0.20    1.00
 -11  -7  -4    1.80    2.10
  11   7   4    3.30    1.60
 -11   7  -4    2.30    1.30
 -13  -7  -4    5.50    2.20
  13   7   4    6.70    1.80
 -13   7  -4    5.10    1.60
 -15   7  -4   -0.60    1.40
  15   7   4    1.90    1.90
  17   7   4   68.19    4.20
 -17   7  -4   66.59    3.60
 -19   7  -4  394.56   10.20
  19   7   4  393.16   10.60
  21   7   4   47.70    4.10
 -21   7  -4   48.60    3.60
  23   7   4   22.50    3.10
 -23   7  -4   23.70    2.70
  26  -8  -4   94.99    4.80
  24  -8  -4   27.70    2.80
 -24   8   4   25.10    2.70
  22  -8  -4   40.20    3.40
 -22  -8   4   43.60    2.20
 -22   8   4   38.60    3.50
 -20  -8   4   52.89    2.30
  20  -8  -4   53.49    3.50
 -20   8   4   48.60    3.60
  18  -8  -4   95.99    4.20
 -18  -8   4   99.59    3.00
 -18   8   4   93.69    4.30
  16  -8  -4  117.39    4.50
 -16  -8   4  115.19    4.20
 -16  -8   4  123.89    3.40
 -16   8   4  119.99    4.60
 -14  -8   4    7.80    1.40
  14  -8  -4    5.90    1.60
 -14  -8   4    6.80    1.00
  12  -8  -4    3.50    1.50
 -12  -8   4    3.50    0.90
 -12  -8   4    4.30    1.20
 -10  -8   4  249.97    5.70
  10  -8  -4  229.98    6.60
   8  -8  -4  345.07    8.70
  -8  -8   4  353.76    7.80
   6  -8  -4    9.00    1.60
   6   8  -4    8.80    1.30
   4  -8  -4    7.90    1.60
   4   8  -4    7.30    1.40
   2  -8  -4   16.30    1.90
   2   8  -4   13.90    1.60
   0  -8  -4  151.58    5.00
   0   8  -4  147.39    4.60
  -2  -8  -4  631.94   14.70
  -2   8  -4  634.54   14.30
  -4  -8  -4    5.40    1.80
  -4   8  -4    2.90    1.40
  -6  -8  -4   82.29    4.20
  -6   8  -4   79.39    3.50
  -8  -8  -4   70.79    4.20
   8   8   4   72.99    3.20
  -8   8  -4   66.19    3.30
 -10  -8  -4    2.40    2.20
  10  -8   4    3.00    1.10
 -10   8  -4    4.80    1.60
  10   8   4    2.90    1.60
  12  -8   4  167.58    4.70
 -12  -8  -4  163.38    6.50
  12   8   4  169.18    5.40
 -12   8  -4  167.18    5.50
 -14  -8  -4   49.00    4.40
 -14   8  -4   52.49    3.30
  14   8   4   48.90    3.50
 -16  -8  -4  115.89    5.80
 -16   8  -4  111.89    4.60
  16   8   4  108.49    4.80
 -18  -8  -4   59.79    4.80
  18   8   4   53.39    4.10
 -18   8  -4   53.09    3.60
 -20   8  -4    5.50    2.00
  20   8   4    4.40    2.40
 -21  -9   4    9.20    2.80
  21  -9  -4   18.20    2.40
 -21   9   4   16.80    2.50
  19  -9  -4  126.29    5.00
 -19  -9   4  125.69    4.90
 -19   9   4  132.49    5.20
 -17  -9   4    7.20    1.80
  17  -9  -4    9.80    2.10
  15  -9  -4   12.70    2.00
 -15  -9   4   14.10    1.20
 -15  -9   4   12.90    1.80
 -13  -9   4   43.40    2.50
  13  -9  -4   43.00    3.10
 -13  -9   4   47.00    1.90
 -11  -9   4   18.50    1.40
  11  -9  -4   16.80    2.10
  -9  -9   4  479.15   10.10
   9  -9  -4  449.16   11.20
  -7  -9   4   23.40    1.50
   7  -9  -4   27.20    2.70
   5  -9  -4    1.90    1.50
   5   9  -4    0.80    1.20
   3  -9  -4    7.10    1.80
   3   9  -4    9.80    1.70
   1  -9  -4    3.50    1.70
   1   9  -4    3.30    1.50
  -1  -9  -4  435.66   10.90
  -1   9  -4  438.26   10.60
  -3  -9  -4  159.18    5.60
  -3   9  -4  157.48    5.20
  -5  -9  -4   66.79    4.00
  -5   9  -4   65.19    3.50
  -7  -9  -4    4.50    2.20
  -7   9  -4    5.40    1.70
  -9  -9  -4   28.70    3.20
  -9   9  -4   34.60    3.00
 -11  -9  -4  154.48    6.40
  11   9   4  158.68    5.30
 -11   9  -4  159.08    5.50
 -13  -9  -4   53.49    4.70
 -13   9  -4   58.59    3.70
  13   9   4   59.29    3.60
 -15  -9  -4   98.19    5.70
 -15   9  -4  100.39    4.60
  15   9   4   98.19    4.50
 -17  -9  -4   17.70    3.30
  17   9   4   15.60    2.60
 -17   9  -4   22.50    2.60
  16 -10  -4  220.78    6.90
  14 -10  -4   24.70    2.50
  12 -10  -4   39.80    3.20
  10 -10  -4   -0.40    1.50
   8 -10  -4   12.10    2.00
   6 -10  -4  180.68    5.90
   4 -10  -4   58.19    3.60
   2 -10  -4  202.28    6.40
   2  10  -4  207.78    6.20
   0 -10  -4   16.90    2.30
   0  10  -4   17.20    2.20
  -2 -10  -4    5.50    2.00
  -2  10  -4    2.70    1.70
  -4 -10  -4   80.29    4.40
  -4  10  -4   85.29    4.10
  -6 -10  -4   16.10    2.70
  -6  10  -4   18.80    2.50
  -8 -10  -4  238.58    7.90
  -8  10  -4  258.97    7.50
 -10 -10  -4   54.59    4.60
 -10  10  -4   58.59    3.90
 -12 -10  -4    5.20    2.70
 -12  10  -4    2.60    1.90
   7 -11  -4   12.50    2.20
   5 -11  -4   34.40    3.40
   3 -11  -4    5.50    2.00
   1 -11  -4   73.09    4.20
  -1 -11  -4   56.69    4.00
  -1  11  -4   61.69    3.70
  -3 -11  -4    2.40    2.10
  -3  11  -4    1.70    1.90
 -36   0   5   -0.90    1.70
 -34   0   5   -3.60    1.50
 -32   0   5   -1.60    1.40
 -30   0   5    0.00    1.30
 -28   0   5   -0.30    1.20
 -26   0   5   -0.30    1.00
 -24   0   5   -0.10    0.90
 -22   0   5    0.30    0.90
 -20   0   5   -0.50    0.80
 -18   0   5   -0.50    0.70
  18   0  -5   -0.50    1.00
 -16   0   5   -0.10    0.80
 -16   0   5    0.40    0.70
  16   0  -5   -0.10    0.90
  14   0  -5    0.00    0.80
  14   0  -5   -0.30    0.50
 -14   0   5   -0.50    0.80
 -14   0   5    0.40    0.60
  12   0  -5    1.00    0.60
  12   0  -5    0.70    0.80
  10   0  -5    0.40    0.50
 -10   0   5    0.60    0.60
 -10   0   5    0.00    0.50
  10   0  -5    0.00    0.70
  -8   0   5    0.50    0.50
   8   0  -5   -0.50    0.60
  -8   0   5   -1.00    0.60
   8   0  -5   -0.40    0.40
   6   0  -5    0.50    0.60
  -6   0   5    0.00    0.50
  -6   0   5    0.20    0.50
   4   0  -5   -0.40    0.50
  -4   0   5    0.00    0.50
   2   0  -5    0.00    0.60
   0   0   5    0.60    0.80
   0   0  -5   -0.60    0.70
   2   0   5    1.10    1.00
  -2   0  -5   -1.40    0.90
  -4   0  -5   -1.30    1.10
   4   0   5   -1.00    1.00
   6   0   5   -1.10    1.10
  -6   0  -5   -0.80    1.20
   8   0   5   -2.20    1.10
   8   0   5   -0.30    0.70
  -8   0  -5   -1.00    1.10
 -10   0  -5    0.10    1.00
 -10   0  -5    1.00    1.10
  10   0   5    0.70    1.10
  10   0   5    0.40    0.70
 -12   0  -5   -0.30    1.00
  12   0   5   -0.90    1.20
  14   0   5   -2.10    1.30
 -14   0  -5   -1.30    1.10
  16   0   5   -2.00    1.40
 -16   0  -5   -0.90    1.20
 -18   0  -5   -0.20    1.40
  18   0   5   -0.80    1.50
  20   0   5   -0.50    1.70
 -20   0  -5    0.30    1.60
 -22   0  -5   -1.30    1.70
  22   0   5   -0.80    1.80
  24   0   5   -1.50    2.00
 -24   0  -5    0.00    1.80
 -26   0  -5   -2.00    1.90
  26   0   5   -0.60    2.10
  28   0   5   -2.60    2.40
 -28   0  -5   -3.00    2.10
  30   0   5   -2.80    2.50
 -30   0  -5   -1.30    2.20
 -35  -1   5    1.50    1.70
 -35   1   5    0.30    1.70
 -33  -1   5   20.50    2.00
 -33   1   5   23.20    2.20
 -31  -1   5    1.30    1.50
 -31   1   5    1.80    1.40
 -29  -1   5    5.90    1.50
 -29   1   5    5.40    1.20
 -29   1   5    6.80    1.50
  27  -1  -5   65.99    2.80
 -27  -1   5   58.59    2.60
 -27   1   5   62.69    2.40
 -27   1   5   57.99    2.70
 -25  -1   5    0.50    1.00
  25  -1  -5    0.70    0.80
 -25   1   5   -1.30    1.00
 -25   1   5   -1.00    0.90
  23  -1  -5    4.40    0.80
 -23  -1   5    5.30    1.00
 -23   1   5    4.10    1.10
 -23   1   5    4.00    0.90
  21  -1  -5    6.10    0.80
 -21  -1   5    5.60    1.00
  21  -1  -5    5.50    1.40
 -21   1   5    4.30    0.90
 -21   1   5    5.50    1.10
 -19  -1   5   25.30    1.50
  19  -1  -5   23.20    2.00
  19  -1  -5   23.10    1.30
 -19   1   5   24.40    1.50
 -19   1   5   24.60    1.40
 -17  -1   5   53.39    1.90
  17  -1  -5   52.59    2.40
  17  -1  -5   48.10    1.70
 -17   1   5   53.69    1.80
 -17   1   5   51.19    1.90
 -15  -1   5   22.50    1.50
  15  -1  -5   24.90    1.80
  15  -1  -5   22.30    1.20
 -15  -1   5   25.00    1.30
 -15   1   5   23.70    1.30
 -15   1   5   25.60    1.90
 -13  -1   5   -0.10    0.60
 -13  -1   5    0.50    0.70
  13  -1  -5    0.40    0.50
  13  -1  -5    0.20    0.90
  13  -1  -5    1.30    0.60
 -13   1   5    1.60    0.70
 -13   1   5    0.80    0.80
  13   1  -5    0.20    0.60
 -11  -1   5    8.30    0.80
  11  -1  -5   10.10    1.10
  11  -1  -5    9.80    0.80
 -11  -1   5    8.60    0.90
  11  -1  -5    9.80    0.90
 -11   1   5    7.60    0.90
  11   1  -5    9.00    0.90
 -11   1   5   10.30    0.80
  11   1  -5    9.80    0.80
  -9  -1   5    0.10    0.50
   9  -1  -5   -0.50    0.50
  -9  -1   5    0.30    0.50
   9  -1  -5   -0.50    0.70
   9  -1  -5   -0.30    0.50
   9   1  -5    0.90    0.60
  -9   1   5    0.10    0.70
  -9   1   5    0.30    0.50
   7  -1  -5   39.50    1.30
   7  -1  -5   42.40    1.70
  -7  -1   5   43.80    1.40
  -7   1   5   42.00    1.60
  -7   1   5   42.40    1.30
   5  -1  -5    7.30    0.90
  -5   1   5    8.00    0.90
  -5   1   5    8.40    0.60
   3  -1  -5   80.99    2.40
  -3   1   5   80.29    2.30
  -3   1   5   79.69    2.00
   1  -1  -5   52.59    2.00
  -1   1   5   50.19    2.10
   1  -1   5  152.28    4.10
  -1   1  -5  151.58    3.80
   1   1   5  145.59    4.20
   3  -1   5    3.70    1.10
  -3  -1  -5    4.10    1.30
   3   1   5    4.00    1.20
  -3   1  -5    4.10    0.80
  -3   1  -5    3.10    1.10
   5  -1   5  345.37    8.30
  -5  -1  -5  362.86    8.60
   5   1   5  343.57    8.30
  -5   1  -5  368.66    8.10
  -5   1  -5  355.56    8.50
   7  -1   5   79.49    3.10
  -7  -1  -5   90.39    3.40
  -7   1  -5   92.19    3.40
  -7   1  -5   91.19    2.90
   7   1   5   86.69    2.40
   7   1   5   83.99    3.20
   9  -1   5  165.78    4.20
   9  -1   5  163.48    4.80
  -9  -1  -5  170.48    4.90
  -9   1  -5  175.28    5.00
   9   1   5  161.88    4.90
   9   1   5  168.98    4.00
  -9   1  -5  180.48    4.60
  11  -1   5   19.90    2.20
  11   1   5   22.10    1.40
 -11   1  -5   27.30    2.00
 -11   1  -5   25.50    2.30
  11   1   5   20.00    2.30
  13  -1   5   55.59    3.00
  13   1   5   64.19    2.50
  13   1   5   56.59    3.10
 -13   1  -5   57.99    2.70
 -15  -1  -5  162.28    5.20
  15  -1   5  180.68    5.40
 -15   1  -5  175.48    5.10
  15   1   5  180.78    5.60
 -17  -1  -5   23.10    2.50
  17  -1   5   26.00    2.60
 -17   1  -5   23.80    2.40
  17   1   5   25.60    2.70
  19  -1   5   90.49    4.10
 -19  -1  -5   83.99    3.90
  19   1   5   88.59    4.20
 -19   1  -5   93.59    3.80
  21  -1   5   13.50    2.30
 -21  -1  -5   13.80    2.10
  21   1   5   18.50    2.60
 -21   1  -5   17.80    2.20
  23  -1   5   36.30    3.60
 -23  -1  -5   38.10    3.30
 -23   1  -5   37.10    3.30
  23   1   5   39.20    3.80
 -25  -1  -5   58.79    3.80
  25  -1   5   53.89    4.10
  25   1   5   57.19    4.30
 -25   1  -5   54.89    3.70
  27  -1   5    6.00    2.40
 -27  -1  -5    6.90    2.30
 -27   1  -5    5.40    2.20
  27   1   5    8.00    2.70
 -29  -1  -5   19.50    2.90
  29  -1   5   25.10    3.30
  29   1   5   26.30    3.50
 -29   1  -5   20.80    2.90
 -34  -2   5   19.50    2.10
 -34   2   5   18.60    2.10
 -32  -2   5    0.00    1.30
 -32   2   5   -0.60    1.30
 -32   2   5    0.90    1.50
 -30  -2   5   34.20    2.40
 -30   2   5   33.20    2.30
 -30   2   5   36.90    2.70
 -28  -2   5   66.69    2.80
 -28   2   5   69.39    2.80
 -28   2   5   68.39    3.00
 -26  -2   5    1.40    1.10
 -26   2   5    1.70    1.10
 -26   2   5    1.10    1.10
 -24  -2   5    1.30    0.90
  24  -2  -5   -1.10    1.30
 -24   2   5   -0.50    1.00
 -24   2   5    0.30    1.10
  22  -2  -5    1.50    0.80
 -22  -2   5    1.80    0.90
  22  -2  -5    2.30    1.30
 -22   2   5    2.60    1.10
 -22   2   5   -0.40    1.00
  20  -2  -5   23.60    1.50
  20  -2  -5   25.80    2.20
 -20  -2   5   24.90    1.60
 -20   2   5   23.70    1.70
 -20   2   5   21.60    1.70
  18  -2  -5  116.09    3.20
  18  -2  -5  120.59    3.90
 -18  -2   5  117.89    3.20
 -18   2   5  120.49    3.30
 -18   2   5  123.59    3.40
 -16  -2   5    1.10    0.90
  16  -2  -5    1.80    0.70
  16  -2  -5    1.90    1.00
 -16  -2   5    2.40    0.70
 -16   2   5    2.70    0.80
 -16   2   5    0.80    0.80
 -14  -2   5    1.20    0.70
  14  -2  -5    1.20    0.70
  14  -2  -5    2.70    0.70
 -14  -2   5    2.00    0.80
  14  -2  -5    1.50    1.00
 -14   2   5    2.00    0.70
 -14   2   5    1.00    0.80
 -12  -2   5   34.50    1.40
  12  -2  -5   37.50    1.40
  12  -2  -5   36.90    1.50
 -12  -2   5   37.60    1.50
  12  -2  -5   34.70    1.90
 -12   2   5   36.60    1.90
  12   2  -5   36.70    1.40
 -12   2   5   37.20    1.50
  10  -2  -5   15.40    0.90
  10  -2  -5   16.30    1.10
 -10  -2   5   15.80    1.10
  10  -2  -5   16.30    1.40
 -10  -2   5   17.00    1.10
 -10   2   5   16.60    1.10
 -10   2   5   18.10    1.50
   8  -2  -5  110.59    2.60
  -8  -2   5  112.59    2.80
   8  -2  -5  112.19    2.90
   8  -2  -5  112.09    3.20
  -8   2   5  112.49    3.10
  -8   2   5  113.19    2.70
   6  -2  -5    4.80    0.50
   6  -2  -5    3.10    0.90
   6   2  -5    4.20    0.50
  -6   2   5    4.50    0.90
  -6   2   5    4.90    0.60
   4  -2  -5    4.30    0.90
  -4   2   5    3.10    0.80
  -4   2   5    4.80    0.50
   4   2  -5    4.70    0.60
   2  -2  -5    0.80    0.80
  -2   2   5    1.10    0.40
   2   2  -5    0.80    0.60
  -2   2   5    0.80    0.70
  -2   2   5    1.20    0.80
   0  -2   5    9.10    1.10
   0  -2  -5    7.30    1.10
   0   2  -5   10.10    0.90
   0   2   5    6.30    1.20
   2  -2   5  186.18    4.70
  -2  -2  -5  170.88    4.80
  -2  -2  -5  168.18    4.90
   2   2   5  188.18    4.90
  -2   2  -5  182.98    4.40
  -4  -2  -5   12.10    1.60
   4  -2   5   11.20    1.30
  -4   2  -5   11.90    1.10
  -4   2  -5    9.60    1.30
   4   2   5   10.70    1.40
  -6  -2  -5   69.59    3.10
   6  -2   5   67.09    2.70
   6   2   5   63.69    2.80
  -6   2  -5   66.59    2.90
  -6   2  -5   72.49    2.50
  -6   2  -5   71.29    2.10
   6   2   5   65.89    1.90
   8  -2   5   40.30    2.30
  -8  -2  -5   42.60    2.50
  -8   2  -5   40.70    2.00
  -8   2  -5   43.50    2.50
  -8   2  -5   40.70    1.70
   8   2   5   41.80    1.50
   8   2   5   37.20    2.40
  10  -2   5   11.70    1.60
  10   2   5    8.10    1.60
  10   2   5   12.00    0.90
 -10   2  -5   12.00    1.60
 -10   2  -5   11.40    1.10
 -10   2  -5   12.50    1.30
  12  -2   5  216.18    5.90
 -12   2  -5  229.08    6.40
  12   2   5  207.18    6.10
 -12   2  -5  217.78    5.60
  12   2   5  205.68    4.90
  14  -2   5   10.20    1.60
  14   2   5    9.70    1.00
  14   2   5    9.40    1.90
 -14   2  -5    8.50    1.40
  16  -2   5   35.10    2.60
 -16   2  -5   34.20    2.40
  16   2   5   35.20    2.90
  18  -2   5   75.19    3.60
 -18   2  -5   76.39    3.40
  18   2   5   70.79    3.90
  20  -2   5   34.20    3.00
 -20  -2  -5   32.80    3.10
 -20   2  -5   36.20    2.90
  20   2   5   29.10    3.30
 -22  -2  -5   35.30    3.30
  22  -2   5   33.50    3.40
  22   2   5   33.20    3.30
 -22   2  -5   41.40    3.20
 -24  -2  -5    2.50    1.90
  24  -2   5   -0.50    1.90
  24   2   5    0.60    2.30
 -24   2  -5    3.70    1.90
  26  -2   5    7.80    2.40
 -26  -2  -5    5.90    2.10
 -26   2  -5    8.40    2.30
  26   2   5    5.70    2.50
 -28  -2  -5   10.50    2.60
  28  -2   5   15.00    2.90
 -28   2  -5   14.00    2.60
  28   2   5   12.60    3.10
 -35  -3   5   59.09    3.20
 -35   3   5   57.59    3.50
 -33  -3   5    1.40    1.50
 -33   3   5    2.30    1.60
 -33   3   5   -0.10    1.50
 -31  -3   5   14.60    1.70
 -31   3   5   13.10    1.80
 -31   3   5   19.30    2.10
 -29  -3   5    8.60    1.50
 -29   3   5    6.90    1.60
 -29   3   5    6.50    1.50
  27  -3  -5   41.00    3.30
 -27  -3   5   39.00    2.30
 -27   3   5   41.80    2.50
 -27   3   5   39.00    2.50
 -25  -3   5   56.19    2.50
  25  -3  -5   56.69    3.40
 -25   3   5   51.29    2.70
 -25   3   5   56.79    2.70
 -23  -3   5    1.10    1.00
  23  -3  -5    2.30    1.50
 -23   3   5    1.50    1.20
 -23   3   5    0.80    1.10
 -21  -3   5   10.10    1.10
  21  -3  -5   11.70    1.70
 -21   3   5    8.50    1.30
 -21   3   5    9.40    1.30
 -19  -3   5   -0.40    0.80
  19  -3  -5   -1.50    1.10
 -19   3   5   -0.50    0.90
 -19   3   5   -1.10    0.90
 -17  -3   5  133.49    4.20
  17  -3  -5  137.79    4.20
 -17  -3   5  137.09    3.50
  17  -3  -5  135.59    3.70
 -17   3   5  138.49    3.80
 -17   3   5  134.49    3.60
  15  -3  -5   82.49    3.00
 -15  -3   5   78.39    2.30
  15  -3  -5   76.59    2.50
 -15  -3   5   79.49    2.60
 -15  -3   5   80.59    2.80
 -15   3   5   77.59    2.70
 -15   3   5   75.49    2.40
  13  -3  -5   77.29    2.80
  13  -3  -5   78.49    2.40
 -13  -3   5   76.49    2.20
 -13  -3   5   70.99    2.30
  13  -3  -5   73.59    2.10
 -13   3   5   75.79    2.30
 -11  -3   5   20.90    1.20
  11  -3  -5   20.70    1.30
  11  -3  -5   20.50    1.00
  11  -3  -5   20.50    1.60
 -11   3   5   19.90    1.20
   9  -3  -5    4.30    0.70
  -9  -3   5    7.20    0.80
   9  -3  -5    6.80    0.60
   9  -3  -5    4.90    1.00
  -9   3   5    5.90    1.10
  -9   3   5    5.10    0.70
   7  -3  -5   85.29    2.60
   7  -3  -5   84.59    2.80
   7  -3  -5   89.49    2.10
  -7   3   5   89.39    2.80
  -7   3   5   86.99    2.20
  -5  -3   5   62.59    1.80
   5  -3  -5   60.29    2.30
   5  -3  -5   64.19    1.60
   5   3  -5   64.09    1.90
  -5   3   5   62.39    1.70
  -5   3   5   64.19    2.40
   3  -3  -5  187.38    4.80
  -3  -3   5  188.58    4.30
  -3   3   5  185.28    4.70
  -3   3   5  185.88    4.70
   3   3  -5  185.68    4.40
   1  -3  -5   92.39    3.00
  -1  -3   5   91.89    2.60
  -1   3   5   92.29    3.10
   1   3  -5   92.19    2.60
   1  -3   5   33.20    1.50
   1  -3   5   32.20    1.80
  -1  -3  -5   30.80    2.10
   1   3   5   30.00    2.10
  -1   3  -5   32.20    1.60
  -3  -3  -5  250.07    6.50
   3  -3   5  269.67    5.90
  -3  -3  -5  237.68    6.50
   3  -3   5  248.98    6.10
   3   3   5  249.18    6.30
  -3   3  -5  255.27    5.90
  -5  -3  -5    4.60    1.50
   5  -3   5    6.70    1.20
   5  -3   5    7.80    1.00
   5   3   5    4.50    1.40
  -5   3  -5    8.70    1.10
  -5   3  -5    8.20    1.30
   7  -3   5  247.08    6.20
  -7  -3  -5  255.67    6.70
   7   3   5  243.68    6.50
  -7   3  -5  248.98    6.40
  -7   3  -5  243.48    6.00
  -7   3  -5  254.67    5.60
   9  -3   5    0.50    1.10
  -9   3  -5    0.50    0.90
  -9   3  -5    0.70    0.70
   9   3   5    0.10    1.30
   9   3   5   -0.20    0.60
  -9   3  -5    1.30    1.30
  11  -3   5   91.29    3.20
 -11   3  -5   84.99    3.40
 -11   3  -5   85.89    2.70
 -11   3  -5   85.09    3.10
  11   3   5   81.39    3.60
  11   3   5   83.89    2.30
  13  -3   5   60.19    2.80
  13   3   5   60.09    1.90
  13   3   5   58.39    3.30
 -13   3  -5   62.59    2.80
  15  -3   5    7.80    1.60
  15   3   5    8.10    1.90
 -15   3  -5   10.10    1.50
  15   3   5    9.10    1.00
  17  -3   5  236.78    6.50
  17   3   5  233.18    7.10
 -17   3  -5  233.78    6.40
  19  -3   5   -1.00    1.50
 -19   3  -5    1.70    1.50
  19   3   5   -2.40    1.80
  21  -3   5   55.59    3.50
 -21   3  -5   58.79    3.40
  21   3   5   56.19    4.10
  23  -3   5   13.50    2.20
 -23  -3  -5   11.90    2.30
 -23   3  -5   12.60    2.20
  23   3   5   11.30    2.70
 -25  -3  -5    0.50    1.90
  25  -3   5    0.30    1.90
 -25   3  -5    0.80    2.00
  25   3   5   -1.70    2.30
  27  -3   5   67.99    4.30
 -27  -3  -5   66.09    4.20
  27   3   5   61.49    4.90
 -27   3  -5   66.19    4.20
 -34  -4   5   -0.70    1.50
 -34   4   5    0.80    1.80
 -32  -4   5   45.50    2.70
 -32   4   5   48.50    3.20
 -32   4   5   43.50    3.10
 -30  -4   5   11.80    1.70
 -30   4   5   11.00    1.90
 -30   4   5   12.10    1.90
 -28  -4   5   85.39    3.20
  28  -4  -5   87.99    4.30
 -28   4   5   81.79    3.50
 -28   4   5   83.99    3.60
 -26  -4   5    5.10    1.30
  26  -4  -5    6.20    1.80
 -26   4   5    3.50    1.50
 -26   4   5    2.30    1.50
  24  -4  -5    1.30    1.60
 -24  -4   5    0.70    1.00
 -24   4   5    0.20    1.30
 -24   4   5    1.10    1.30
  22  -4  -5   31.10    2.80
 -22  -4   5   32.40    1.90
 -22   4   5   32.00    2.20
 -22   4   5   30.10    2.30
 -20  -4   5   56.49    2.20
  20  -4  -5   62.09    3.10
 -20   4   5   53.89    2.70
 -20   4   5   56.89    2.40
  18  -4  -5  125.59    4.20
 -18  -4   5  127.59    3.40
 -18   4   5  126.49    3.60
 -18   4   5  123.99    3.90
 -16  -4   5   10.20    1.20
 -16  -4   5    9.70    1.00
  16  -4  -5    8.80    1.50
 -16   4   5    9.80    1.10
 -16   4   5    9.80    1.30
 -14  -4   5    8.40    0.90
  14  -4  -5    6.40    1.30
 -14  -4   5    5.70    1.10
 -14   4   5    6.70    1.10
 -14   4   5    7.00    1.00
  12  -4  -5    6.40    1.20
  12  -4  -5   10.50    0.80
 -12  -4   5    9.10    0.90
 -12   4   5    8.60    0.90
 -10  -4   5  152.28    3.70
  10  -4  -5  149.88    4.30
  10  -4  -5  153.68    3.50
  10  -4  -5  158.18    4.10
 -10   4   5  152.98    3.70
  -8  -4   5  126.79    3.00
   8  -4  -5  121.09    3.70
   8  -4  -5  123.59    2.90
   8  -4  -5  124.79    3.50
  -8   4   5  127.99    3.00
   8   4  -5  126.49    3.10
   6  -4  -5   32.80    1.10
   6  -4  -5   30.60    1.60
   6  -4  -5   32.60    2.00
  -6  -4   5   32.40    1.30
   6   4  -5   30.20    1.40
  -6   4   5   32.10    1.20
   4  -4  -5    2.00    1.00
   4  -4  -5    0.10    0.70
  -4  -4   5    0.50    0.60
  -4   4   5    0.90    0.90
   4   4  -5    0.70    0.60
  -2  -4   5    3.70    0.70
   2  -4  -5    3.20    1.10
  -2   4   5    3.40    1.10
   2   4  -5    3.10    0.80
   0  -4  -5  416.06    9.60
   0  -4   5  418.76    9.10
   0   4  -5  418.06    9.10
   0   4   5  407.76    9.50
   2  -4   5    6.30    0.90
  -2  -4  -5    3.50    1.30
   2   4   5    4.70    1.30
  -2   4  -5    6.50    1.00
  -4  -4  -5  320.77    8.30
  -4  -4  -5  326.27    8.10
   4  -4   5  348.77    7.60
   4   4   5  309.67    7.90
  -4   4  -5  335.57    7.60
   6  -4   5    3.70    1.10
  -6  -4  -5    2.50    1.50
   6   4   5    3.00    1.40
  -6   4  -5    5.70    1.00
   8  -4   5    0.70    1.00
   8   4   5   -1.30    1.30
  -8   4  -5    2.00    1.00
  -8   4  -5    0.10    1.10
  -8   4  -5    2.10    0.70
  10  -4   5  400.26    8.90
 -10   4  -5  381.66    9.00
  10   4   5  356.96    9.40
 -10   4  -5  398.36    9.30
 -10   4  -5  390.96    8.60
  12  -4   5   35.50    2.10
  12   4   5   32.50    2.80
 -12   4  -5   34.70    2.60
 -12   4  -5   32.90    2.30
  14  -4   5  272.97    6.70
  14   4   5  254.97    7.30
 -14   4  -5  256.57    6.70
  14   4   5  240.38    5.60
  16  -4   5   13.70    1.70
 -16   4  -5   13.70    1.70
  16   4   5   10.20    2.20
  16   4   5   11.60    1.10
  18  -4   5   17.00    2.00
  18   4   5   13.90    2.50
 -18   4  -5   18.70    2.10
  20  -4   5  145.69    4.90
  20   4   5  135.09    5.60
 -20   4  -5  146.29    5.00
  22  -4   5   -0.20    1.50
  22   4   5    1.80    2.30
 -22   4  -5    0.70    1.70
 -24  -4  -5  120.89    5.00
  24  -4   5  118.99    4.90
 -24   4  -5  123.99    5.00
  24   4   5  120.89    5.80
 -26  -4  -5    5.90    2.20
  26  -4   5    2.60    2.10
  26   4   5    4.50    2.70
 -26   4  -5    4.50    2.10
  31  -5  -5    5.60    2.30
 -31  -5   5    6.60    1.50
 -31   5   5    4.20    1.90
 -31   5   5    7.20    2.00
  29  -5  -5    0.00    1.90
 -29  -5   5    0.60    1.20
 -29   5   5   -0.10    1.60
 -29   5   5   -0.90    1.50
 -27  -5   5   53.49    2.60
  27  -5  -5   53.79    3.70
 -27   5   5   51.09    3.00
 -27   5   5   55.79    3.20
 -25  -5   5   35.60    2.10
  25  -5  -5   34.30    3.20
 -25   5   5   33.60    2.50
 -25   5   5   33.10    2.70
 -23  -5   5   59.19    2.40
  23  -5  -5   59.09    3.50
 -23   5   5   59.19    2.80
 -23   5   5   56.09    3.10
 -21  -5   5    5.10    1.10
  21  -5  -5    5.00    1.60
 -21   5   5    6.50    1.40
  19  -5  -5   11.30    1.80
 -19  -5   5   11.70    1.20
 -19   5   5   12.10    1.40
 -19   5   5    7.10    1.60
  17  -5  -5   99.99    3.80
 -17  -5   5   98.69    2.90
 -17   5   5   94.59    3.10
 -17   5   5   97.19    3.10
 -17   5   5   93.39    3.50
 -15  -5   5   64.99    2.20
  15  -5  -5   61.19    3.00
 -15   5   5   62.39    2.40
 -15   5   5   64.89    2.80
  13  -5  -5   91.29    3.50
 -13  -5   5  100.39    3.10
 -13  -5   5   99.29    2.80
 -13   5   5   99.69    2.90
  11  -5  -5   21.00    1.10
 -11  -5   5   19.90    1.30
  11  -5  -5   20.00    2.10
 -11  -5   5   18.90    1.50
 -11   5   5   21.70    1.50
  -9  -5   5    0.30    0.50
   9  -5  -5    0.70    0.50
  -9  -5   5    1.10    0.60
   9  -5  -5    1.20    1.10
  -9   5   5    1.70    0.80
   9   5  -5   -1.40    0.70
   7  -5  -5  104.39    3.40
  -7  -5   5  104.09    2.80
   7  -5  -5  101.59    2.40
   7   5  -5  102.09    2.90
  -7   5   5   97.59    2.60
   5  -5  -5  139.99    4.10
  -5  -5   5  137.39    3.60
  -5   5   5  138.79    3.90
   5   5  -5  143.19    3.70
   3  -5  -5   71.49    2.90
  -3  -5   5   73.89    2.30
  -3   5   5   71.29    2.80
   3   5  -5   71.39    2.40
  -1  -5   5  118.39    3.30
   1  -5  -5  118.19    3.90
   1   5  -5  115.19    3.30
  -1   5   5  109.89    3.60
  -1  -5  -5   22.70    2.20
   1  -5   5   17.20    1.60
  -1   5  -5   16.60    1.60
   1   5   5   19.50    1.70
  -3  -5  -5    5.40    1.50
  -3   5  -5    4.80    1.10
   3   5   5    2.90    1.30
  -5  -5  -5   16.00    1.90
  -5  -5  -5   20.30    2.20
   5   5   5   18.00    1.80
  -5   5  -5   18.40    1.70
   7   5   5  101.89    3.90
  -7   5  -5  110.69    3.50
  -9   5  -5  176.38    5.00
   9   5   5  167.88    5.30
  -9   5  -5  177.18    4.40
  11  -5   5   66.49    2.50
 -11   5  -5   60.79    3.00
 -11   5  -5   61.29    2.90
 -11   5  -5   64.49    2.40
  11   5   5   59.59    3.40
  13  -5   5    2.80    1.20
 -13   5  -5    2.00    1.50
 -13   5  -5    4.80    1.40
  13   5   5    0.80    1.70
  15  -5   5   80.49    3.10
 -15   5  -5   77.69    3.50
  15   5   5   80.49    4.00
  17  -5   5  107.49    3.70
  17   5   5  101.79    4.60
 -17   5  -5  103.79    4.10
  19  -5   5   27.40    2.40
  19   5   5   24.60    3.00
 -19   5  -5   26.50    2.40
  21  -5   5    2.20    1.60
 -21   5  -5    2.70    1.70
  21   5   5    0.30    2.30
  23  -5   5    5.90    1.80
  23   5   5    5.20    2.60
 -23   5  -5    6.50    2.00
  25  -5   5   40.00    3.30
 -25   5  -5   39.60    3.70
  25   5   5   32.40    3.80
  30  -6  -5   31.50    3.20
 -30  -6   5   28.30    2.20
 -30   6   5   32.00    3.30
 -30   6   5   24.90    2.40
 -28  -6   5   10.70    1.60
  28  -6  -5    8.20    2.30
 -28   6   5    6.40    2.10
 -28   6   5   11.30    2.00
  26  -6  -5   10.40    2.20
 -26  -6   5   11.80    1.50
 -26   6   5   11.90    1.80
 -26   6   5   10.10    2.10
 -24  -6   5   13.40    1.40
  24  -6  -5   14.50    2.20
 -24   6   5    9.00    1.90
 -24   6   5   15.30    1.90
 -22  -6   5   35.30    2.00
  22  -6  -5   33.50    3.10
 -22   6   5   32.40    2.90
 -22   6   5   30.80    2.40
 -20  -6   5   29.10    1.80
  20  -6  -5   27.40    2.90
 -20   6   5   24.80    2.50
 -20   6   5   28.80    2.20
  18  -6  -5   77.69    3.70
 -18  -6   5   77.59    2.60
 -18   6   5   78.79    2.90
 -18   6   5   80.79    3.50
  16  -6  -5    9.80    1.70
 -16  -6   5   10.20    1.10
 -16   6   5    8.70    1.60
 -16   6   5   11.80    1.40
 -14  -6   5    0.90    0.70
  14  -6  -5    0.80    1.30
 -14   6   5    0.50    1.00
 -12  -6   5    2.50    0.90
 -12  -6   5    4.20    0.80
  12  -6  -5    0.90    1.20
 -12   6   5    3.20    1.00
 -10  -6   5   86.69    2.50
  10  -6  -5   89.59    2.40
  10  -6  -5   92.99    3.50
 -10  -6   5   93.99    2.60
 -10   6   5   82.49    2.60
   8  -6  -5  170.38    3.90
  -8  -6   5  171.68    4.20
   8  -6  -5  169.98    5.00
   8   6  -5  174.38    4.40
  -6  -6   5    2.50    0.80
   6  -6  -5    3.60    1.20
   6   6  -5    2.50    0.90
  -4  -6   5   31.50    1.70
   4  -6  -5   32.60    2.30
   4   6  -5   29.10    1.80
   2  -6  -5   53.99    2.80
   2   6  -5   50.19    2.30
   0  -6  -5   65.99    3.10
   0   6  -5   60.99    2.50
  -2  -6  -5  233.88    6.40
  -2   6  -5  229.88    5.80
   2   6   5  206.38    5.80
  -4  -6  -5    2.70    1.70
   4   6   5    0.30    1.40
  -4   6  -5    3.10    1.10
  -6  -6  -5  138.59    5.20
  -6   6  -5  146.59    4.30
   6   6   5  125.69    4.50
  -8  -6  -5  155.78    5.70
   8   6   5  157.98    5.00
  -8   6  -5  157.88    4.70
 -10  -6  -5    2.10    2.00
 -10   6  -5    0.00    0.80
 -10   6  -5    1.80    1.20
  10   6   5   -0.50    1.60
 -12   6  -5   58.69    3.00
  12   6   5   53.49    3.40
  14   6   5   20.70    2.50
 -14   6  -5   23.40    2.40
  16   6   5  180.08    6.20
 -16   6  -5  185.08    5.70
  18  -6   5   91.99    3.40
 -18   6  -5   86.39    4.00
  18   6   5   88.69    4.70
  20  -6   5    1.60    1.40
 -20   6  -5    0.60    1.60
  20   6   5    2.50    2.30
  22  -6   5   90.59    3.80
 -22   6  -5   89.69    4.30
  22   6   5   82.59    5.10
  24   6   5    2.10    2.60
 -24   6  -5    1.00    1.90
 -27  -7   5   19.30    1.70
  27  -7  -5   18.80    2.60
 -27   7   5   15.50    2.50
  25  -7  -5   30.90    3.40
 -25  -7   5   34.70    2.30
 -25   7   5   31.00    3.30
  23  -7  -5    5.20    1.90
 -23  -7   5    2.00    1.10
 -23   7   5    1.80    1.70
  21  -7  -5    1.30    1.60
 -21  -7   5    1.60    1.00
 -21   7   5    0.00    1.60
 -19  -7   5   -0.50    0.90
  19  -7  -5    0.30    1.60
 -19   7   5    0.50    1.50
  17  -7  -5   72.49    3.70
 -17  -7   5   73.09    2.50
 -17   7   5   74.29    3.50
 -15  -7   5   37.10    1.80
  15  -7  -5   37.30    2.90
 -13  -7   5   16.10    1.30
 -13  -7   5   16.10    1.50
  13  -7  -5   12.60    1.80
  11  -7  -5   23.30    2.50
 -11  -7   5   22.80    1.40
 -11  -7   5   21.00    1.40
   9  -7  -5    4.70    0.70
  -9  -7   5    6.20    0.90
  -9  -7   5    6.20    0.90
   9  -7  -5    4.50    1.50
   9   7  -5    5.10    1.00
   7  -7  -5   72.09    3.30
   7   7  -5   71.89    2.70
   5  -7  -5   16.80    1.80
   5   7  -5   14.20    1.50
   3  -7  -5   38.50    2.60
   3   7  -5   35.90    2.20
   1  -7  -5   46.80    3.00
   1   7  -5   45.70    2.40
  -1  -7  -5    5.50    1.70
  -1   7  -5    7.00    1.30
  -3  -7  -5    5.70    1.90
  -3   7  -5    4.40    1.30
  -5  -7  -5    1.40    1.90
  -5   7  -5    1.90    1.20
  -7  -7  -5   30.90    2.90
  -7   7  -5   27.90    2.40
   7   7   5   24.80    2.60
  -9  -7  -5   48.80    4.00
  -9   7  -5   51.09    2.90
   9   7   5   54.09    3.20
 -11  -7  -5   15.50    2.70
 -11   7  -5   16.10    1.90
  11   7   5   14.30    2.10
 -13  -7  -5   -0.30    2.20
 -13   7  -5    0.40    1.40
  13   7   5   -1.20    1.70
  15   7   5   19.30    2.60
 -15   7  -5   21.40    2.20
  17   7   5   19.20    2.90
 -17   7  -5   24.50    2.40
 -19   7  -5    6.10    1.90
  19   7   5    3.90    2.40
 -21   7  -5    1.80    1.90
  21   7   5    1.90    2.40
 -24  -8   5    2.80    1.30
  24  -8  -5    1.90    1.90
 -24   8   5    3.60    1.90
 -22  -8   5    0.10    1.10
  22  -8  -5    1.30    1.80
 -22   8   5    1.30    1.80
 -20  -8   5    3.20    1.10
  20  -8  -5    4.20    1.90
 -20   8   5    6.10    1.90
 -18  -8   5   34.20    1.90
  18  -8  -5   33.40    3.30
  16  -8  -5    3.40    1.60
 -16  -8   5    2.10    0.90
 -14  -8   5    1.50    0.80
  14  -8  -5    0.50    1.50
 -12  -8   5    1.10    0.80
  12  -8  -5    2.40    1.50
  10  -8  -5   14.20    1.90
 -10  -8   5   11.90    1.20
   8  -8  -5   44.00    3.00
   8   8  -5   43.10    2.30
   6  -8  -5    1.50    1.50
   6   8  -5   -1.00    1.10
   4  -8  -5    3.60    1.60
   4   8  -5    3.80    1.30
   2  -8  -5   17.60    2.10
   2   8  -5   17.80    1.80
   0  -8  -5   94.69    4.20
   0   8  -5   89.29    3.50
  -2  -8  -5   15.50    2.20
  -2   8  -5   16.00    1.80
  -4  -8  -5   10.40    2.20
  -4   8  -5    8.50    1.60
  -6  -8  -5    0.00    2.00
  -6   8  -5   -0.40    1.30
  -8  -8  -5    2.10    2.30
  -8   8  -5    2.80    1.50
   8   8   5    1.00    1.60
 -10  -8  -5  131.69    5.80
  10   8   5  130.19    4.80
 -10   8  -5  135.49    4.70
 -12  -8  -5   19.20    3.10
  12   8   5   20.80    2.40
 -12   8  -5   22.30    2.30
 -14  -8  -5   66.09    5.00
  14   8   5   61.89    4.00
 -14   8  -5   73.79    3.80
 -16  -8  -5    3.00    2.80
 -16   8  -5    2.60    1.80
  16   8   5   -0.90    2.10
 -18  -8  -5    7.10    2.90
 -18   8  -5    3.40    1.90
  18   8   5    3.20    2.20
  21  -9  -5   -1.50    1.80
  19  -9  -5    7.30    2.10
 -17  -9   5   10.90    1.20
  17  -9  -5    9.90    2.10
 -15  -9   5    4.50    1.00
  15  -9  -5    3.30    1.80
 -13  -9   5    3.10    0.90
  13  -9  -5    2.90    1.70
 -11  -9   5   11.80    1.20
  11  -9  -5   12.20    1.90
   9  -9  -5    6.50    1.70
  -9  -9   5    3.60    0.90
   7  -9  -5   12.80    1.90
   5  -9  -5   21.30    2.30
   5   9  -5   19.20    1.90
   3  -9  -5    2.40    1.70
   3   9  -5    1.50    1.40
   1  -9  -5    5.20    1.90
   1   9  -5    2.80    1.50
  -1  -9  -5    6.20    1.90
  -1   9  -5    3.80    1.60
  -3  -9  -5   23.10    2.70
  -3   9  -5   26.70    2.40
  -5  -9  -5   48.40    3.90
  -5   9  -5   44.10    3.10
  -7  -9  -5    8.20    2.50
  -7   9  -5   11.20    1.90
  -9  -9  -5    5.50    2.70
  -9   9  -5    7.20    1.80
 -11  -9  -5   -1.70    2.60
  11   9   5    2.40    1.90
 -11   9  -5    2.80    1.70
 -13  -9  -5    1.00    2.70
  13   9   5    5.20    2.20
 -13   9  -5    3.10    1.90
 -15  -9  -5   11.20    3.10
  15   9   5    5.10    2.20
 -15   9  -5   10.20    2.20
  16 -10  -5   10.60    2.10
  14 -10  -5    7.70    2.00
  12 -10  -5   18.20    2.30
 -10 -10   5   -0.20    1.00
  10 -10  -5   -0.60    1.70
  -8 -10   5    0.60    0.90
   8 -10  -5    0.30    1.60
   6 -10  -5   29.20    3.10
   4 -10  -5    3.20    1.80
   4  10  -5    3.10    1.50
   2 -10  -5    4.20    1.90
   2  10  -5    2.00    1.60
   0 -10  -5    4.40    2.00
   0  10  -5    3.10    1.70
  -2 -10  -5    0.40    2.00
  -2  10  -5   -0.90    1.60
  -4 -10  -5   11.20    2.50
  -4  10  -5   15.40    2.20
  -6 -10  -5   15.70    2.80
  -6  10  -5   19.00    2.40
  -8 -10  -5    9.40    2.70
  -8  10  -5   12.60    2.20
 -10 -10  -5    2.70    2.80
 -10  10  -5    2.60    2.00
   5 -11  -5   28.50    2.80
   3 -11  -5   16.60    2.60
   1 -11  -5   -0.10    2.00
 -36   0   6   75.99    3.70
 -34   0   6   88.29    3.70
 -32   0   6   58.99    3.00
 -30   0   6    2.30    1.40
 -28   0   6  259.37    6.50
 -26   0   6  187.48    5.00
 -24   0   6  911.11   19.10
 -22   0   6    5.60    1.10
  20   0  -6    7.90    1.40
 -20   0   6    6.70    1.00
 -18   0   6    3.10    0.80
  18   0  -6    4.20    1.20
 -16   0   6   84.79    2.50
  16   0  -6   83.59    2.90
 -16   0   6   91.99    3.00
 -14   0   6 2881.81   58.29
 -14   0   6 2894.61   58.19
  14   0  -6 2908.91   58.29
  12   0  -6    3.20    0.90
 -12   0   6    2.40    0.80
  12   0  -6    2.20    0.60
 -12   0   6    2.00    0.60
 -10   0   6   82.99    2.30
 -10   0   6   84.69    2.40
  10   0  -6   83.59    2.20
  10   0  -6   86.29    2.50
  -8   0   6    7.40    0.70
  -8   0   6    7.40    0.80
   8   0  -6    6.30    0.80
  -6   0   6   10.80    1.00
  -4   0   6  550.24   11.40
   0   0   6  364.46    8.40
  -4   0  -6  210.28    5.70
   4   0   6  205.58    5.50
   6   0   6  535.05   12.30
  -6   0  -6  561.94   12.60
   8   0   6   79.49    3.30
   8   0   6   85.69    2.50
  -8   0  -6   88.69    3.60
  10   0   6  717.13   16.10
 -10   0  -6  734.03   15.90
  12   0   6    6.10    1.60
  14   0   6  362.56    9.40
 -14   0  -6  378.36    9.20
 -16   0  -6    0.30    1.50
  16   0   6    0.40    1.60
  18   0   6   29.30    3.10
 -18   0  -6   33.10    2.90
  20   0   6  349.17    9.60
 -20   0  -6  350.16    9.20
  22   0   6   20.10    2.70
 -22   0  -6   17.50    2.50
 -24   0  -6   22.00    2.70
  24   0   6   20.10    2.90
 -26   0  -6   69.29    4.40
  26   0   6   74.19    4.90
  28   0   6  120.99    6.20
 -28   0  -6  127.39    5.60
 -35  -1   6    8.90    1.80
 -35   1   6   14.80    2.10
 -33  -1   6   35.00    2.60
 -33   1   6   31.40    2.70
 -31  -1   6  301.87    7.50
 -31   1   6  303.77    7.60
 -29  -1   6    4.00    1.40
 -29   1   6    1.60    1.40
 -27  -1   6   10.10    1.40
 -27   1   6    9.20    1.40
 -25  -1   6  222.38    5.60
 -25   1   6  226.68    5.40
 -25   1   6  227.48    5.70
 -23  -1   6    5.30    1.00
  23  -1  -6    5.50    1.50
 -23   1   6    5.70    1.10
 -23   1   6    3.60    0.90
  21  -1  -6  486.25   11.20
 -21  -1   6  495.35   10.60
  21  -1  -6  482.95   10.40
 -21   1   6  486.15   10.60
  19  -1  -6   67.59    2.10
  19  -1  -6   69.89    2.90
 -19  -1   6   70.59    2.40
 -19   1   6   69.59    2.40
 -17  -1   6  121.29    3.80
  17  -1  -6  120.79    3.10
 -17  -1   6  123.79    3.30
  17  -1  -6  125.09    3.80
 -17   1   6  121.19    3.30
  15  -1  -6  344.47    7.80
 -15  -1   6  331.17    7.40
 -15  -1   6  339.77    7.60
  15  -1  -6  342.07    7.30
  15   1  -6  341.87    7.60
 -15   1   6  329.27    7.40
  13  -1  -6   29.20    1.30
  13  -1  -6   32.50    1.90
  13  -1  -6   31.70    1.30
 -13  -1   6   32.50    1.50
 -13  -1   6   31.30    1.40
 -13   1   6   32.50    1.70
  13   1  -6   27.40    1.50
  13   1  -6   33.70    1.70
 -13   1   6   30.80    1.40
 -11  -1   6   33.20    1.40
  11  -1  -6   35.10    1.80
  11  -1  -6   33.50    1.30
 -11  -1   6   33.50    1.50
  11  -1  -6   33.60    1.40
 -11   1   6   32.80    1.70
  11   1  -6   34.20    1.50
 -11   1   6   32.60    1.40
  -9  -1   6  111.09    2.80
   9  -1  -6  108.19    2.70
   9  -1  -6  108.09    3.10
  -9  -1   6  109.79    2.80
  -9   1   6  109.29    3.00
  -9   1   6  107.69    2.70
   9   1  -6  110.99    2.80
  -7  -1   6  783.62   15.90
   7  -1  -6  763.22   16.10
  -7   1   6  788.42   16.10
  -7   1   6  761.02   15.80
  -5   1   6  117.49    3.10
  -5   1   6  116.99    2.80
   3  -1  -6  129.79    3.40
  -3   1   6  121.79    3.30
  -1  -1   6   35.60    1.80
   1  -1  -6   28.80    1.80
  -1   1   6   31.30    2.00
   1  -1   6    7.60    1.30
  -1  -1  -6    3.30    1.20
   1   1   6    8.30    1.40
   3  -1   6 1482.25   30.80
  -3  -1  -6 1441.26   31.00
   3   1   6 1459.75   30.90
  -3   1  -6 1571.64   30.60
   5  -1   6   18.70    2.00
  -5  -1  -6   17.90    2.00
  -5   1  -6   18.60    1.90
   5   1   6   19.70    2.10
  -5   1  -6   21.60    1.70
   7  -1   6   14.70    1.70
  -7  -1  -6   17.10    2.00
   7   1   6   14.60    1.70
  -7   1  -6   17.40    1.70
  -7   1  -6   17.30    1.90
   7   1   6   17.50    1.20
   9  -1   6  209.18    6.00
   9   1   6  207.88    6.00
  -9   1  -6  227.68    5.80
   9   1   6  213.78    5.10
  -9   1  -6  235.78    6.70
  11  -1   6   68.09    3.20
  11   1   6   66.69    2.20
 -11   1  -6   75.69    3.10
  11   1   6   65.09    3.30
  13  -1   6  269.67    7.30
 -13   1  -6  280.67    7.10
  13   1   6  267.07    7.50
  15  -1   6   32.00    2.80
 -15  -1  -6   37.10    2.80
 -15   1  -6   35.00    2.60
  15   1   6   29.80    2.80
  17  -1   6   72.79    3.70
 -17  -1  -6   66.59    3.60
  17   1   6   68.89    3.80
 -17   1  -6   74.99    3.50
  19  -1   6   45.20    3.40
 -19  -1  -6   44.70    3.30
 -19   1  -6   51.29    3.30
  19   1   6   41.30    3.60
  21  -1   6  313.57    8.90
 -21  -1  -6  310.07    8.70
 -21   1  -6  328.27    8.70
  21   1   6  314.07    9.10
  23  -1   6   13.90    2.70
 -23  -1  -6   15.20    2.40
 -23   1  -6   13.80    2.30
  23   1   6   13.50    2.70
  25  -1   6    4.40    2.40
 -25  -1  -6    2.90    2.10
 -25   1  -6    2.60    2.10
  25   1   6    5.20    2.50
  27  -1   6   97.29    5.40
 -27  -1  -6   99.49    5.00
  27   1   6   99.09    5.60
 -27   1  -6   99.39    5.00
 -34  -2   6    5.90    1.60
 -34   2   6    6.00    1.80
 -32  -2   6  381.76    9.20
 -32   2   6  391.56    9.40
 -30  -2   6  229.08    6.00
 -30   2   6  222.18    6.10
 -30   2   6  230.58    5.90
 -28  -2   6   17.00    1.60
 -28   2   6   14.30    1.70
 -28   2   6   13.50    1.50
 -26  -2   6   18.80    1.60
  26  -2  -6   20.80    2.30
 -26   2   6   21.20    1.70
 -26   2   6   20.30    1.80
  24  -2  -6   45.90    3.00
  24  -2  -6   47.60    2.10
 -24  -2   6   49.20    2.20
 -24   2   6   46.40    2.30
 -24   2   6   45.40    2.20
  22  -2  -6  332.97    8.20
 -22  -2   6  326.37    7.50
  22  -2  -6  322.57    7.40
 -22   2   6  328.87    7.50
 -22   2   6  315.97    7.50
 -20  -2   6  453.35   10.00
  20  -2  -6  461.25   10.00
  20  -2  -6  466.75   10.70
 -20   2   6  463.25   10.00
 -20   2   6  449.26   10.00
 -18  -2   6  389.76    8.60
  18  -2  -6  393.56    9.20
  18  -2  -6  393.06    8.60
 -18   2   6  388.76    8.60
  16  -2  -6  114.49    3.70
  16  -2  -6  117.19    3.10
 -16  -2   6  117.49    3.10
 -16  -2   6  119.39    3.30
 -16   2   6  115.89    3.20
  14  -2  -6  431.76    9.40
  14  -2  -6  442.86    9.90
 -14  -2   6  445.16    9.50
 -14   2   6  438.26    9.40
 -12  -2   6  209.08    4.80
  12  -2  -6  212.38    4.90
  12  -2  -6  213.88    4.70
  12  -2  -6  205.68    5.20
 -12  -2   6  211.48    4.90
 -12   2   6  209.38    5.20
 -12   2   6  206.88    4.80
 -10  -2   6  249.28    5.60
  10  -2  -6  247.78    5.70
  10  -2  -6  250.57    5.40
  10  -2  -6  249.38    6.00
 -10   2   6  252.57    6.00
 -10   2   6  246.18    5.50
  -8  -2   6  757.42   15.60
   8  -2  -6  749.62   15.40
   8  -2  -6  741.43   15.90
  -8   2   6  760.92   15.50
  -8   2   6  776.02   15.90
   6  -2  -6  473.05   10.40
   6   2  -6  471.25   10.00
  -6   2   6  488.15   10.40
  -6   2   6  487.85    9.90
   4  -2  -6  397.56    8.90
   4   2  -6  401.06    8.60
  -4   2   6  401.76    8.90
  -4   2   6  407.76    8.30
  -2   2   6   19.30    1.00
  -2   2   6   26.40    1.80
   0  -2   6    7.10    1.20
   0  -2  -6    3.20    1.20
   0   2   6    5.60    1.30
   0   2  -6    9.70    1.00
   2  -2   6  593.94   12.90
  -2  -2  -6  551.74   13.00
   2   2   6  605.64   13.10
  -2   2  -6  601.64   12.60
   4  -2   6  799.52   17.10
  -4  -2  -6  806.42   17.50
  -4   2  -6  802.72   16.90
   4   2   6  789.22   17.30
  -6  -2  -6    1.70    1.40
   6  -2   6    2.90    1.20
  -6   2  -6    3.60    1.30
   6   2   6    3.60    0.60
  -6   2  -6    3.20    1.00
   6   2   6    2.50    1.30
   8  -2   6    4.00    1.40
   8   2   6    6.60    0.80
   8   2   6    3.10    1.40
  -8   2  -6    9.30    1.60
  10  -2   6  254.97    6.80
  10   2   6  251.97    5.70
 -10   2  -6  267.57    6.50
 -10   2  -6  265.77    6.10
  10   2   6  242.98    6.90
  12  -2   6   30.80    2.60
  12   2   6   31.40    2.90
  12   2   6   35.60    1.70
 -12   2  -6   39.40    2.40
  14  -2   6  415.16   10.20
 -14   2  -6  425.36   10.00
  14   2   6  408.86   10.40
  16  -2   6    7.70    1.80
 -16   2  -6    7.50    1.70
  16   2   6    5.30    2.00
  18  -2   6   -0.60    1.60
  18   2   6   -0.30    1.90
 -18   2  -6    2.90    1.60
  20  -2   6  350.76    9.30
 -20  -2  -6  326.47    9.10
 -20   2  -6  356.16    9.00
  20   2   6  327.57    9.60
  22  -2   6   19.50    2.80
 -22  -2  -6   23.00    2.60
  22   2   6   19.10    2.90
 -22   2  -6   22.80    2.50
 -24  -2  -6    5.90    2.20
  24  -2   6    7.00    2.30
  24   2   6    4.60    2.50
 -24   2  -6    8.10    2.20
  26  -2   6   16.30    2.90
 -26  -2  -6   15.10    2.70
 -26   2  -6   17.00    2.70
  26   2   6   18.80    3.30
  28  -2   6   32.50    3.60
 -28  -2  -6   35.70    3.50
  28   2   6   34.80    3.90
 -28   2  -6   30.40    3.30
 -35  -3   6   55.69    3.10
 -35   3   6   53.29    3.40
 -33  -3   6    1.60    1.50
 -33   3   6    1.70    1.70
 -31  -3   6   66.89    3.00
 -31   3   6   66.09    3.10
 -31   3   6   64.99    3.30
 -29  -3   6   19.70    1.70
  29  -3  -6   19.40    2.40
 -29   3   6   18.70    1.90
 -29   3   6   22.90    2.10
  27  -3  -6  113.69    4.60
 -27  -3   6  112.39    3.70
 -27   3   6  112.69    3.80
 -27   3   6  116.89    3.90
  25  -3  -6  592.14   13.70
 -25  -3   6  580.84   12.80
 -25   3   6  587.34   13.00
 -25   3   6  585.64   12.90
  23  -3  -6   75.39    3.60
 -23  -3   6   76.89    2.70
 -23   3   6   79.79    2.90
 -23   3   6   77.79    2.90
 -21  -3   6   26.40    1.70
  21  -3  -6   25.30    2.50
 -21   3   6   26.10    1.90
 -21   3   6   26.70    1.90
  19  -3  -6    7.30    1.50
 -19  -3   6    7.40    1.00
 -19   3   6    8.80    1.20
 -19   3   6    7.40    1.20
 -17  -3   6    1.70    0.80
  17  -3  -6    1.10    0.80
  17  -3  -6    0.40    1.20
 -17  -3   6    2.20    0.90
 -17   3   6    1.20    0.90
  15  -3  -6  349.17    8.30
 -15  -3   6  341.77    7.60
 -15  -3   6  348.57    7.70
  15  -3  -6  343.87    7.80
 -15   3   6  350.46    7.70
  13  -3  -6  784.92   16.90
  13  -3  -6  800.62   16.30
 -13  -3   6  793.32   16.40
  13  -3  -6  791.02   16.60
 -13   3   6  788.62   16.30
  11  -3  -6   46.90    1.60
 -11  -3   6   51.79    1.80
  11  -3  -6   49.00    2.40
  11  -3  -6   50.99    1.90
 -11   3   6   47.90    1.70
   9  -3  -6   52.39    1.60
  -9  -3   6   61.69    1.90
   9  -3  -6   52.99    2.40
   9  -3  -6   53.99    2.00
  -9   3   6   58.49    1.80
   7  -3  -6  309.57    7.40
   7  -3  -6  302.17    7.10
   7  -3  -6  318.07    6.70
   7   3  -6  321.87    6.80
  -7   3   6  330.57    6.70
  -7   3   6  318.87    7.40
  -5   3   6  336.37    7.80
   5   3  -6  340.27    7.40
  -5   3   6  341.87    7.10
   3  -3  -6  587.34   12.80
   3   3  -6  574.04   12.30
  -3   3   6  584.44   12.80
  -3   3   6  592.44   11.90
  -3   3   6  595.24   12.80
  -1  -3   6  314.97    7.00
  -1  -3   6  300.27    6.90
   1   3  -6  306.97    6.90
  -1   3   6  306.27    7.40
  -1  -3  -6   51.29    2.70
   1  -3   6   64.59    2.50
   1  -3   6   59.69    2.10
   1   3   6   56.89    2.70
  -1   3  -6   58.79    2.10
   3  -3   6  410.36    8.90
  -3  -3  -6  379.06    9.50
  -3  -3  -6  388.76    9.50
   3  -3   6  402.76    9.10
  -3   3  -6  401.36    8.90
   3   3   6  394.06    9.30
  -5  -3  -6   47.70    2.90
   5  -3   6   47.90    2.40
  -5   3  -6   49.40    2.10
   5   3   6   46.80    2.70
   7  -3   6  219.48    5.90
   7   3   6  220.68    6.20
  -7   3  -6  229.98    5.70
  -7   3  -6  230.58    5.20
  -7   3  -6  218.58    6.00
   9  -3   6  375.26    9.10
   9   3   6  380.06    9.50
   9   3   6  372.06    8.00
  -9   3  -6  389.06    8.50
  -9   3  -6  399.26    9.40
  -9   3  -6  377.46    8.90
  11  -3   6  116.69    4.00
  11   3   6  108.49    4.40
 -11   3  -6  112.89    3.30
  11   3   6  108.99    2.90
 -11   3  -6  114.29    3.80
  13  -3   6  161.18    4.90
  13   3   6  152.28    3.80
  13   3   6  151.18    5.30
 -13   3  -6  158.58    4.80
  15  -3   6   38.40    2.70
  15   3   6   33.80    3.20
 -15   3  -6   39.60    2.70
  15   3   6   39.00    1.80
  17  -3   6    6.40    1.80
 -17   3  -6   11.80    1.80
  17   3   6    4.90    2.10
  19  -3   6  119.99    4.70
  19   3   6  116.39    5.30
 -19   3  -6  127.99    4.70
  21  -3   6  182.48    6.10
  21   3   6  177.48    6.60
 -21   3  -6  183.18    6.00
 -23  -3  -6    6.70    2.20
  23  -3   6    4.60    2.00
  23   3   6    2.70    2.40
 -23   3  -6    3.40    2.00
  25  -3   6   39.20    3.70
 -25  -3  -6   39.80    3.70
 -25   3  -6   41.00    3.80
  25   3   6   40.70    4.40
 -27  -3  -6   69.29    4.40
  27  -3   6   73.99    4.60
 -27   3  -6   74.79    4.60
  27   3   6   64.59    5.20
 -34  -4   6   14.40    1.90
 -34   4   6   17.80    2.30
 -32  -4   6   39.20    2.70
 -32   4   6   40.80    3.00
 -32   4   6   38.90    2.90
  30  -4  -6   10.30    2.30
 -30  -4   6   11.80    1.60
 -30   4   6   10.80    1.80
 -30   4   6   10.50    1.80
  28  -4  -6   47.40    3.60
 -28  -4   6   46.50    2.50
 -28   4   6   44.00    2.80
 -28   4   6   45.50    2.80
 -26  -4   6  157.48    4.40
  26  -4  -6  152.98    5.50
 -26   4   6  151.78    4.60
 -26   4   6  156.08    4.80
 -24  -4   6  163.38    4.50
  24  -4  -6  165.38    5.50
 -24   4   6  164.78    4.70
 -24   4   6  169.88    4.90
  22  -4  -6    1.10    1.50
 -22  -4   6    0.60    0.90
 -22   4   6    2.80    1.20
 -22   4   6    0.40    1.20
  20  -4  -6   54.79    3.10
 -20  -4   6   57.69    2.30
 -20   4   6   58.09    2.70
 -20   4   6   56.89    2.40
  18  -4  -6   13.90    1.80
 -18  -4   6   17.10    1.50
 -18   4   6   20.30    1.70
  16  -4  -6   82.19    3.40
 -16  -4   6   88.09    2.80
 -16  -4   6   87.89    2.70
 -16   4   6   87.89    2.70
 -14  -4   6  587.14   12.60
  14  -4  -6  586.84   13.20
 -14   4   6  609.34   12.60
  12  -4  -6   88.69    3.30
  12  -4  -6   90.49    2.40
 -12  -4   6   89.09    2.60
 -12   4   6   90.19    2.60
 -10  -4   6   19.50    1.30
  10  -4  -6   18.10    1.00
 -10   4   6   23.00    1.30
   8  -4  -6  260.87    6.70
  -8  -4   6  276.87    6.00
   8  -4  -6  272.57    5.90
  -8   4   6  282.77    6.00
   8   4  -6  277.17    6.00
   6  -4  -6   31.20    1.10
   6  -4  -6   29.50    2.10
  -6  -4   6   35.50    1.40
   6   4  -6   35.60    1.50
  -6   4   6   36.20    1.30
   4  -4  -6  727.33   15.70
  -4  -4   6  722.13   15.20
  -4   4   6  720.33   15.50
   4   4  -6  735.23   15.20
  -2  -4   6  585.44   12.30
   2  -4  -6  577.84   12.80
   2   4  -6  578.14   12.30
  -2   4   6  566.64   12.80
   0  -4   6   18.20    1.40
   0  -4  -6   11.00    1.60
   0  -4   6   18.20    1.60
   0   4  -6   16.80    1.40
   0   4   6   15.30    1.70
   2  -4   6  155.98    4.40
  -2  -4  -6  157.98    5.00
   2  -4   6  166.98    4.30
   2   4   6  159.58    4.70
  -2   4  -6  153.88    4.20
  -4  -4  -6   69.39    3.50
  -4  -4  -6   73.89    3.30
   4  -4   6   71.09    2.80
   4   4   6   73.09    3.20
  -4   4  -6   76.59    2.70
   6  -4   6   18.80    1.60
  -6   4  -6   19.50    1.70
   6   4   6   20.00    2.10
   8  -4   6  267.07    6.60
  -8   4  -6  266.47    6.60
   8   4   6  257.07    7.10
  -8   4  -6  263.87    6.80
  10  -4   6  342.07    8.20
 -10   4  -6  352.76    7.80
 -10   4  -6  331.57    8.20
  10   4   6  322.67    8.80
 -10   4  -6  355.76    8.60
  12  -4   6   -0.40    1.30
 -12   4  -6    2.00    1.20
  12   4   6   -3.10    1.80
  14  -4   6  187.78    5.40
  14   4   6  176.68    4.20
 -14   4  -6  178.78    5.40
  14   4   6  177.68    6.00
  16  -4   6   49.10    3.00
  16   4   6   41.80    3.60
 -16   4  -6   49.90    3.00
  18  -4   6   12.90    2.00
 -18   4  -6   15.50    2.10
  18   4   6   13.10    2.60
  20  -4   6  132.29    4.80
  20   4   6  121.39    5.50
 -20   4  -6  128.59    4.90
  22  -4   6    9.00    2.10
  22   4   6    4.30    2.50
 -22   4  -6    4.30    2.00
 -24  -4  -6   17.30    2.60
  24  -4   6   18.20    2.60
  24   4   6   15.10    3.20
 -24   4  -6   11.50    2.40
 -26  -4  -6   44.10    3.90
  26  -4   6   44.90    3.90
 -26   4  -6   43.70    4.00
  26   4   6   35.80    4.00
  31  -5  -6  187.58    6.60
 -31  -5   6  188.68    5.30
 -31   5   6  180.48    5.80
 -31   5   6  179.48    5.60
 -29  -5   6  121.79    3.90
  29  -5  -6  121.19    5.20
 -29   5   6  120.09    4.50
 -29   5   6  119.19    4.30
 -27  -5   6    0.10    1.10
  27  -5  -6    2.70    1.90
 -27   5   6   -0.60    1.40
 -27   5   6    0.10    1.50
  25  -5  -6    4.90    1.90
 -25  -5   6    4.70    1.20
 -25   5   6    3.70    1.50
 -25   5   6    2.10    1.50
  23  -5  -6   88.39    4.20
 -23  -5   6   89.89    3.10
 -23   5   6   90.29    3.30
 -23   5   6   91.49    3.60
  21  -5  -6  357.76    9.10
 -21  -5   6  352.66    8.10
 -21   5   6  350.26    8.30
 -21   5   6  362.66    8.80
 -19  -5   6  548.85   11.90
  19  -5  -6  558.74   12.90
 -19   5   6  553.94   12.10
 -19   5   6  556.64   12.60
  17  -5  -6   53.89    3.10
 -17  -5   6   53.29    2.10
 -17   5   6   50.49    2.30
 -15  -5   6    1.90    0.80
  15  -5  -6    2.90    1.30
 -15   5   6    3.30    1.00
 -13  -5   6   39.50    1.80
 -13  -5   6   44.90    2.10
  13  -5  -6   38.80    2.60
 -13   5   6   44.60    1.90
 -11  -5   6   70.79    2.40
  11  -5  -6   80.39    2.10
  11  -5  -6   73.89    3.20
 -11   5   6   77.89    2.40
   9  -5  -6  645.54   13.00
  -9  -5   6  632.14   13.20
   9  -5  -6  618.34   14.00
  -9   5   6  635.34   13.10
   9   5  -6  632.04   13.20
   7  -5  -6  399.26    8.20
  -7  -5   6  397.96    8.60
   7  -5  -6  387.46    9.20
  -7   5   6  386.16    8.30
   7   5  -6  399.96    8.60
   5  -5  -6   21.50    2.10
  -5  -5   6   22.70    1.30
   5   5  -6   21.30    1.50
  -5   5   6   21.90    1.90
   3  -5  -6   59.39    2.90
  -3  -5   6   59.29    2.10
   3   5  -6   59.49    2.20
  -3   5   6   56.79    2.70
   1  -5  -6    2.90    1.40
  -1   5   6    4.80    1.30
  -1  -5  -6  176.58    5.40
  -1   5  -6  174.98    4.70
   1   5   6  175.28    5.00
  -3  -5  -6  582.54   13.60
  -3   5  -6  590.94   12.80
   3   5   6  574.24   13.10
  -5  -5  -6  139.39    5.10
  -5   5  -6  147.89    4.20
   5   5   6  140.19    4.60
  -7  -5  -6   16.30    2.30
  -7   5  -6   15.60    1.60
   7   5   6   11.40    1.90
   9  -5   6  106.29    3.40
   9   5   6   95.69    4.20
  -9   5  -6  110.29    3.70
  11  -5   6   -1.10    1.10
 -11   5  -6    0.70    1.10
 -11   5  -6    0.70    0.90
  11   5   6   -1.20    1.70
 -11   5  -6   -2.40    1.30
  13  -5   6  102.69    3.50
 -13   5  -6   95.89    3.80
  13   5   6   93.59    4.40
  15  -5   6  184.28    5.20
  15   5   6  173.58    6.10
 -15   5  -6  179.78    5.50
  17  -5   6   30.50    2.40
 -17   5  -6   25.20    2.30
  17   5   6   19.70    2.80
  19  -5   6   57.19    3.20
  19   5   6   49.99    4.10
 -19   5  -6   58.39    3.50
  21  -5   6   74.49    3.70
  21   5   6   69.99    4.80
 -21   5  -6   73.19    4.00
  23  -5   6    3.00    2.00
 -23   5  -6    4.80    2.00
  23   5   6    5.20    2.80
  25  -5   6   37.00    3.40
 -25   5  -6   43.20    3.90
  25   5   6   29.70    3.70
 -30  -6   6   44.60    2.70
  30  -6  -6   43.90    4.00
 -30   6   6   40.40    3.10
 -30   6   6   44.60    3.40
 -28  -6   6    3.90    1.40
  28  -6  -6    5.30    2.20
 -28   6   6    5.20    1.60
 -28   6   6    2.60    1.80
  26  -6  -6  124.39    5.20
 -26  -6   6  128.99    3.90
 -26   6   6  122.49    4.30
 -26   6   6  125.09    4.70
  24  -6  -6   11.80    2.20
 -24  -6   6   12.20    1.40
 -24   6   6    9.90    1.90
 -24   6   6   12.60    1.70
  22  -6  -6    5.70    1.90
 -22  -6   6    4.20    1.10
 -22   6   6    6.00    1.50
 -22   6   6    5.20    1.60
 -20  -6   6  177.38    4.60
  20  -6  -6  178.58    5.70
 -20   6   6  169.18    4.80
  18  -6  -6   77.59    3.80
 -18  -6   6   78.19    2.70
 -18   6   6   76.49    2.90
 -16  -6   6   44.90    2.00
  16  -6  -6   47.60    3.10
 -16   6   6   49.10    2.30
 -14  -6   6   84.09    2.70
  14  -6  -6   85.29    3.60
 -14   6   6   83.09    2.80
  12  -6  -6   44.90    2.90
 -12  -6   6   51.19    2.10
 -12  -6   6   48.20    2.00
 -12   6   6   45.50    2.00
 -10  -6   6  116.39    3.30
 -10  -6   6  120.39    3.30
  10  -6  -6  118.69    2.90
 -10  -6   6  117.19    3.10
  10  -6  -6  116.79    4.10
 -10   6   6  113.39    3.10
  10   6  -6  120.79    3.30
  -8  -6   6  183.38    4.50
   8  -6  -6  184.78    4.10
   8  -6  -6  185.48    5.30
   8   6  -6  185.88    4.60
  -8   6   6  173.78    4.20
  -6  -6   6    4.80    0.80
   6  -6  -6    3.80    1.40
   6   6  -6    3.10    0.90
   4  -6  -6    8.50    1.50
  -4  -6   6    7.30    1.10
   4   6  -6    7.20    1.10
  -4   6   6    9.90    1.50
   2  -6  -6  280.37    7.30
  -2   6   6  271.47    6.80
   2   6  -6  271.07    6.60
   0   6  -6    4.20    1.10
   0   6   6    3.90    1.40
  -2  -6  -6   70.39    3.60
   2   6   6   60.29    3.00
  -2   6  -6   68.79    2.70
  -4  -6  -6   60.79    3.70
  -4   6  -6   61.89    2.70
  -6  -6  -6   22.00    2.60
  -6   6  -6   28.80    2.20
   6   6   6   23.80    2.30
  -8  -6  -6  225.38    7.20
  -8   6  -6  230.68    6.20
   8   6   6  221.18    6.50
 -10  -6  -6   38.20    3.80
 -10   6  -6   42.80    2.70
  10   6   6   37.20    3.20
  12   6   6   -1.00    1.90
 -12   6  -6    0.50    1.30
  14   6   6   98.89    4.70
 -14   6  -6  101.29    4.00
 -16   6  -6   75.19    3.70
  16   6   6   71.89    4.40
  18  -6   6   37.00    2.60
 -18   6  -6   33.40    3.10
  18   6   6   33.50    3.80
  20  -6   6   29.30    2.70
 -20   6  -6   26.20    2.70
  20   6   6   30.10    3.40
 -22   6  -6   43.90    3.60
  22   6   6   41.30    4.40
 -27  -7   6  215.38    5.80
  27  -7  -6  217.08    7.20
 -27   7   6  206.78    6.20
 -27   7   6  225.78    6.90
 -25  -7   6  134.09    4.10
  25  -7  -6  133.59    5.40
 -25   7   6  132.29    4.50
 -25   7   6  128.39    5.10
  23  -7  -6   98.79    4.60
 -23  -7   6   98.39    3.30
 -23   7   6   95.19    3.70
 -21  -7   6    6.10    1.20
  21  -7  -6    6.40    2.00
 -21   7   6    4.50    1.40
 -19  -7   6   38.80    2.10
  19  -7  -6   40.10    3.40
 -19   7   6   39.70    2.50
 -17  -7   6  213.58    5.20
  17  -7  -6  201.08    6.20
 -17   7   6  195.08    5.30
  15  -7  -6  171.68    5.50
 -15  -7   6  178.38    4.50
 -13  -7   6  132.49    3.60
  13  -7  -6  129.99    4.60
 -11  -7   6   43.70    1.80
  11  -7  -6   40.10    2.90
 -11  -7   6   41.40    1.90
  11  -7  -6   38.60    1.60
  -9  -7   6  102.09    3.00
   9  -7  -6   96.69    2.50
   9  -7  -6  104.79    4.00
   9   7  -6  104.49    3.20
   7  -7  -6   33.40    2.60
   7   7  -6   26.70    1.90
   5  -7  -6   26.90    2.60
   5   7  -6   19.50    1.90
   3  -7  -6  454.45   10.90
   3   7  -6  455.25   10.30
   1  -7  -6  285.97    7.70
   1   7  -6  280.17    7.00
  -1  -7  -6    1.20    1.70
  -1   7  -6    1.20    1.10
  -3  -7  -6    1.70    1.90
  -3   7  -6    2.30    1.20
  -5  -7  -6   32.90    3.60
  -5   7  -6   29.10    2.40
   5   7   6   24.40    2.70
  -7  -7  -6  116.29    5.30
   7   7   6  114.59    4.30
  -7   7  -6  107.29    4.00
  -9  -7  -6  233.78    7.70
   9   7   6  236.68    6.80
  -9   7  -6  227.58    6.50
 -11  -7  -6    8.70    2.70
  11   7   6    8.10    2.10
 -11   7  -6   11.10    1.80
 -13  -7  -6    4.40    2.60
  13   7   6    2.80    2.10
 -13   7  -6    9.30    1.80
 -15  -7  -6  107.49    5.50
  15   7   6   88.99    4.80
 -15   7  -6   95.09    4.20
  17   7   6   -0.50    2.30
 -17   7  -6    1.70    1.70
  19   7   6   33.20    3.50
 -19   7  -6   30.70    3.10
 -21   7  -6   13.40    2.30
  21   7   6   18.20    3.10
 -24  -8   6    6.60    1.40
  24  -8  -6    9.80    2.30
 -22  -8   6    6.10    1.30
  22  -8  -6    6.40    2.10
 -20  -8   6  155.18    4.30
  20  -8  -6  154.88    5.70
 -18  -8   6   86.19    3.00
  18  -8  -6   83.59    4.20
 -18  -8   6   90.19    4.20
  16  -8  -6   20.90    2.30
 -16  -8   6   18.90    1.50
  14  -8  -6    1.90    1.70
 -14  -8   6    1.30    0.90
 -12  -8   6   41.00    2.00
  12  -8  -6   44.60    3.30
  10  -8  -6  166.18    5.50
 -10  -8   6  165.98    4.40
   8  -8  -6  151.18    5.10
   8   8  -6  146.39    4.40
   6  -8  -6    5.30    1.70
   6   8  -6    2.50    1.30
   4  -8  -6   24.40    2.40
   4   8  -6   24.00    2.10
   2  -8  -6  196.98    6.20
   2   8  -6  202.98    5.60
   0  -8  -6   34.60    3.30
   0   8  -6   26.40    2.40
  -2  -8  -6   47.50    3.70
  -2   8  -6   39.60    2.70
  -4  -8  -6   63.19    4.10
  -4   8  -6   56.39    3.10
  -6  -8  -6   59.19    4.30
  -6   8  -6   63.39    3.20
   6   8   6   53.39    3.30
  -8  -8  -6  169.38    6.70
  -8   8  -6  177.88    5.50
   8   8   6  173.48    5.60
 -10  -8  -6   -0.30    2.50
 -10   8  -6    0.20    1.40
  10   8   6    2.30    1.90
 -12  -8  -6    0.80    2.70
 -12   8  -6    0.50    1.50
  12   8   6   -2.00    1.90
 -14  -8  -6   45.10    4.90
 -14   8  -6   42.80    3.30
  14   8   6   34.40    3.70
 -16  -8  -6   67.59    5.40
 -16   8  -6   64.79    3.90
  16   8   6   68.59    4.40
 -18  -8  -6   32.10    3.90
 -18   8  -6   35.40    3.40
  18   8   6   37.30    4.00
  21  -9  -6   36.20    3.70
  19  -9  -6  272.87    8.20
 -19  -9   6  286.57    6.80
  17  -9  -6    2.50    1.80
 -17  -9   6    1.20    1.00
 -15  -9   6    1.50    1.00
  15  -9  -6   -0.10    1.70
  13  -9  -6    0.50    1.70
 -13  -9   6    2.60    1.00
 -11  -9   6    0.20    0.90
  11  -9  -6    1.90    1.70
   9  -9  -6  263.17    7.70
  -9  -9   6  277.67    6.50
   7  -9  -6   14.30    2.10
   7   9  -6   13.10    1.70
   5  -9  -6   59.79    3.70
   5   9  -6   58.29    3.00
   3  -9  -6   37.90    3.40
   3   9  -6   35.20    2.70
   1  -9  -6   30.70    3.40
   1   9  -6   24.30    2.60
  -1  -9  -6  161.58    5.90
  -1   9  -6  149.49    5.10
  -3  -9  -6   17.80    2.80
  -3   9  -6   20.80    2.20
  -5  -9  -6   99.29    5.20
  -5   9  -6  100.39    4.20
  -7  -9  -6   10.20    2.90
  -7   9  -6   16.00    2.10
  -9  -9  -6   31.40    3.70
  -9   9  -6   39.60    3.20
   9   9   6   36.10    3.30
 -11  -9  -6    7.30    3.00
 -11   9  -6   11.10    2.20
  11   9   6   10.40    2.30
 -13  -9  -6   -2.60    2.80
 -13   9  -6    0.90    1.80
  13   9   6    1.30    2.10
  16 -10  -6   99.99    4.70
  14 -10  -6   36.20    3.40
 -12 -10   6  154.48    4.50
  12 -10  -6  135.99    5.40
  10 -10  -6   14.00    2.30
 -10 -10   6   13.20    1.40
   8 -10  -6   16.00    2.40
  -8 -10   6   18.80    1.60
   6 -10  -6   20.10    2.50
   6  10  -6   20.90    2.10
   4 -10  -6   16.90    2.40
   4  10  -6   13.60    2.00
   2 -10  -6  246.38    7.60
   2  10  -6  238.98    6.90
   0 -10  -6    2.20    2.10
   0  10  -6   -0.30    1.60
  -2 -10  -6    2.60    2.30
  -2  10  -6    0.90    1.60
  -4 -10  -6    3.90    2.50
  -4  10  -6    2.80    1.70
  -6 -10  -6   11.40    2.90
  -6  10  -6   12.00    2.20
  -8 -10  -6  158.68    6.90
  -8  10  -6  173.68    6.00
 -36   0   7   -1.70    1.50
 -34   0   7    2.00    1.70
 -32   0   7   -0.10    1.30
 -30   0   7   -1.60    1.20
 -28   0   7   -0.40    1.20
 -26   0   7   -0.50    1.00
 -24   0   7    0.00    1.00
 -22   0   7   -0.30    0.80
 -20   0   7   -0.70    0.80
  20   0  -7    0.10    1.20
 -18   0   7    0.20    0.80
  18   0  -7   -0.80    1.00
  16   0  -7    0.60    1.00
 -16   0   7    0.90    0.70
 -14   0   7   -0.20    0.80
 -14   0   7    1.10    0.60
  14   0  -7   -0.50    0.80
  12   0  -7   -0.20    0.80
 -12   0   7    0.20    0.70
 -12   0   7   -0.30    0.60
  12   0  -7   -0.60    0.50
 -10   0   7   -0.80    0.70
 -10   0   7    0.60    0.60
  10   0  -7   -0.40    0.80
  -8   0   7   -0.70    0.60
   8   0  -7    0.00    0.70
  -8   0   7    0.10    0.70
   6   0  -7    0.00    0.70
  -6   0   7    0.40    0.60
  -6   0   7    0.50    0.60
  -4   0   7    0.40    0.60
   4   0  -7    0.50    0.70
   2   0  -7    0.70    0.80
   0   0   7    1.80    1.10
   0   0  -7    0.20    1.00
   2   0   7    1.70    1.20
  -4   0  -7   -2.00    1.30
   4   0   7    0.20    1.10
   6   0   7    0.90    1.20
   8   0   7    0.20    1.30
  10   0   7   -1.20    1.30
 -10   0  -7   -1.40    1.20
 -12   0  -7    0.60    1.30
  12   0   7   -3.60    1.40
  14   0   7   -0.80    1.60
 -14   0  -7   -1.10    1.50
 -16   0  -7   -1.20    1.50
  16   0   7   -2.80    1.70
  18   0   7   -1.60    1.80
 -18   0  -7   -0.30    1.70
  20   0   7    0.30    2.00
 -20   0  -7   -3.50    1.70
  22   0   7   -0.80    2.10
 -22   0  -7   -2.20    1.90
 -24   0  -7   -3.80    2.00
  24   0   7   -0.90    2.20
  26   0   7   -3.50    2.40
 -26   0  -7    0.60    2.30
 -35  -1   7   39.70    2.90
 -35   1   7   36.40    3.00
 -33  -1   7    6.30    1.70
 -33   1   7    6.90    1.60
 -31  -1   7    9.70    1.70
 -31   1   7   11.60    1.80
 -29  -1   7   25.70    2.20
 -29   1   7   27.10    2.20
 -27  -1   7   33.60    2.20
 -27   1   7   36.50    2.30
  25  -1  -7  106.79    4.20
 -25  -1   7  109.29    3.40
 -25   1   7  110.39    3.50
  23  -1  -7   41.70    2.70
 -23  -1   7   38.10    2.10
 -23   1   7   39.60    2.10
 -21  -1   7  236.98    5.80
  21  -1  -7  249.88    6.50
 -21   1   7  243.68    5.90
 -19  -1   7  193.18    4.80
  19  -1  -7  199.98    4.60
  19  -1  -7  203.98    5.40
 -19   1   7  197.48    4.90
 -17  -1   7  297.47    6.80
  17  -1  -7  302.37    6.60
  17  -1  -7  300.47    7.20
 -17  -1   7  298.67    7.30
 -17   1   7  299.67    6.80
  17   1  -7  299.37    7.00
  15  -1  -7  400.76    9.00
 -15  -1   7  392.36    8.70
  15  -1  -7  398.06    8.40
 -15  -1   7  391.16    8.50
 -15   1   7  386.76    8.50
  15   1  -7  388.86    8.70
  13  -1  -7  142.49    3.50
 -13  -1   7  139.69    3.50
 -13  -1   7  139.99    3.60
  13  -1  -7  141.59    3.90
 -13   1   7  139.99    3.50
 -13   1   7  138.79    3.80
  13   1  -7  140.39    3.70
 -11  -1   7  412.96    8.80
  11  -1  -7  406.56    9.10
  11  -1  -7  419.76    8.80
 -11  -1   7  419.76    8.90
 -11   1   7  416.36    9.10
  11   1  -7  410.46    8.90
 -11   1   7  411.16    8.80
  -9  -1   7  192.08    4.40
  -9  -1   7  190.78    4.50
   9  -1  -7  188.78    4.70
  -9   1   7  190.68    4.40
  -9   1   7  196.68    4.70
   7  -1  -7  327.77    7.50
  -7  -1   7  331.97    7.30
  -7   1   7  338.97    7.20
  -7   1   7  341.57    7.50
  -5   1   7  616.34   12.60
  -5   1   7  608.44   13.00
   3  -1  -7  163.98    4.20
   1  -1  -7  566.24   11.90
  -1  -1   7  537.05   12.00
  -1   1   7  532.15   12.10
   1  -1   7  169.38    4.80
  -1  -1  -7  168.18    4.70
   1   1   7  162.28    4.80
   3  -1   7  213.98    5.80
  -3   1  -7  215.48    5.50
   3   1   7  218.78    5.90
  -5  -1  -7  137.59    4.90
   5  -1   7  131.59    4.20
  -5   1  -7  125.89    4.30
  -5   1  -7  129.09    4.00
   5   1   7  131.19    4.20
   7  -1   7   31.40    2.40
   7   1   7   31.20    2.50
  -7   1  -7   33.50    2.20
   9  -1   7  130.79    4.50
  -9   1  -7  138.79    4.30
   9   1   7  136.69    3.50
   9   1   7  130.79    4.60
  11  -1   7  119.39    4.50
  11   1   7  122.49    4.60
 -11   1  -7  130.29    4.30
  13  -1   7  183.58    5.90
  13   1   7  176.98    5.90
 -13   1  -7  193.18    5.60
 -15  -1  -7   95.99    4.10
  15  -1   7   94.49    4.20
 -15   1  -7  100.99    4.00
  15   1   7   96.49    4.40
 -17  -1  -7    8.30    2.00
  17  -1   7    5.40    2.00
 -17   1  -7    7.40    1.90
  17   1   7    7.20    2.10
 -19  -1  -7  124.19    5.10
  19  -1   7  128.29    5.30
 -19   1  -7  136.09    5.10
  19   1   7  125.69    5.40
  21  -1   7   25.10    3.00
 -21  -1  -7   23.10    2.70
  21   1   7   23.10    3.00
 -21   1  -7   25.00    2.80
 -23  -1  -7   47.10    3.90
  23  -1   7   47.10    4.00
 -23   1  -7   47.00    3.80
  23   1   7   43.50    4.10
 -25  -1  -7   16.90    2.80
  25  -1   7   17.70    3.00
 -25   1  -7   19.80    2.80
  25   1   7   17.80    3.10
  27  -1   7    1.40    2.60
 -27  -1  -7    4.20    2.50
 -27   1  -7    2.30    2.50
  27   1   7    3.10    2.80
 -34  -2   7   10.40    1.70
 -34   2   7    8.60    1.80
 -32  -2   7   17.80    1.90
 -32   2   7   17.80    2.00
 -30  -2   7    5.90    1.50
 -30   2   7    8.60    1.60
  28  -2  -7   84.39    4.00
 -28  -2   7   82.69    3.10
 -28   2   7   75.49    3.20
 -26  -2   7   17.70    1.60
  26  -2  -7   23.50    2.40
 -26   2   7   19.50    1.80
  24  -2  -7   41.80    2.00
  24  -2  -7   47.90    3.00
 -24  -2   7   46.10    2.20
 -24   2   7   43.50    2.30
  22  -2  -7   60.39    3.10
  22  -2  -7   60.09    2.30
 -22  -2   7   59.79    2.40
 -22   2   7   61.19    2.50
 -20  -2   7    8.90    1.10
  20  -2  -7   10.30    1.10
  20  -2  -7    9.20    1.50
 -20   2   7    9.00    1.20
  18  -2  -7  156.98    4.60
  18  -2  -7  155.78    3.90
 -18  -2   7  152.28    4.00
 -18   2   7  152.28    4.00
 -16  -2   7   21.10    1.50
  16  -2  -7   22.50    2.10
 -16  -2   7   23.20    1.40
  16  -2  -7   22.90    1.40
 -16   2   7   23.70    1.50
  14  -2  -7  210.28    5.00
 -14  -2   7  208.88    5.00
 -14  -2   7  209.48    5.00
  14  -2  -7  215.78    5.50
 -14   2   7  212.48    4.90
  12  -2  -7   16.70    1.70
  12  -2  -7   15.80    1.10
 -12  -2   7   16.70    1.30
  12  -2  -7   15.70    1.30
 -12   2   7   17.70    1.20
  10  -2  -7    9.10    0.80
 -10  -2   7    8.70    0.90
  10  -2  -7    5.60    0.80
  10  -2  -7    8.00    1.20
 -10   2   7    7.90    0.80
 -10   2   7    7.20    1.10
  -8  -2   7  291.57    6.40
   8  -2  -7  287.77    6.20
   8  -2  -7  283.37    6.70
  -8   2   7  292.17    6.70
  -8   2   7  289.57    6.20
   8   2  -7  284.37    6.20
   6  -2  -7    2.00    0.90
  -6   2   7    2.10    0.90
   6   2  -7    4.10    0.80
  -6   2   7    2.40    0.60
   4  -2  -7  279.37    6.60
  -4   2   7  280.57    6.60
   4   2  -7  274.27    6.30
  -4   2   7  282.07    6.00
   2  -2  -7   36.60    2.10
  -2   2   7   32.40    1.30
   2   2  -7   35.40    1.70
  -2   2   7   33.60    2.20
   0  -2   7  202.18    5.30
   0   2   7  196.48    5.50
   0   2  -7  198.48    5.00
  -2  -2  -7   39.90    2.70
   2  -2   7   42.00    2.40
  -2   2  -7   43.50    2.10
   2   2   7   45.50    2.60
  -4  -2  -7   14.30    2.00
   4  -2   7   17.40    1.70
  -4   2  -7   16.00    1.50
   4   2   7   15.90    1.80
   6  -2   7  244.48    6.50
  -6   2  -7  244.78    6.60
  -6   2  -7  247.78    6.20
   6   2   7  252.27    6.70
   8  -2   7   76.59    3.40
   8   2   7   79.19    3.60
   8   2   7   83.69    2.40
  -8   2  -7   84.99    3.20
  10  -2   7   11.40    1.80
 -10   2  -7   12.20    1.60
  10   2   7   12.20    1.10
  10   2   7    9.90    1.90
  12  -2   7   47.20    3.10
  12   2   7   51.19    2.00
  12   2   7   48.70    3.30
 -12   2  -7   50.69    2.80
  14  -2   7   24.20    2.40
  14   2   7   21.50    2.50
 -14   2  -7   24.80    2.20
  16  -2   7  105.39    4.50
 -16   2  -7  114.79    4.40
  16   2   7  107.29    4.80
  18  -2   7    5.70    2.10
  18   2   7    3.90    2.30
 -18   2  -7    6.60    1.90
  20  -2   7   -1.00    2.00
 -20  -2  -7    4.80    2.10
  20   2   7    1.50    2.20
 -20   2  -7    3.00    2.00
  22  -2   7   13.10    2.50
 -22  -2  -7   13.90    2.50
  22   2   7   11.00    2.70
 -22   2  -7   13.00    2.40
  24  -2   7    0.90    2.20
 -24  -2  -7    3.10    2.20
 -24   2  -7    1.30    2.20
  24   2   7    3.40    2.50
 -26  -2  -7   36.20    3.90
  26  -2   7   32.40    3.50
  26   2   7   30.40    3.70
 -26   2  -7   29.60    3.30
 -35  -3   7    7.80    1.70
 -33  -3   7   33.10    2.60
 -33   3   7   32.20    2.50
 -31  -3   7    5.80    1.60
 -31   3   7    4.60    1.60
 -31   3   7    3.80    1.40
 -29  -3   7   32.20    2.30
  29  -3  -7   33.00    3.40
 -29   3   7   33.30    2.60
 -29   3   7   29.10    2.30
 -27  -3   7   48.10    2.50
  27  -3  -7   50.79    3.40
 -27   3   7   51.79    2.70
 -25  -3   7    1.50    1.10
  25  -3  -7    1.00    1.60
 -25   3   7    0.60    1.20
  23  -3  -7  150.88    5.00
 -23  -3   7  156.98    4.20
 -23   3   7  153.08    4.30
 -21  -3   7    0.70    0.90
  21  -3  -7    0.40    1.40
 -21   3   7    1.90    1.10
  19  -3  -7  194.98    5.60
 -19  -3   7  200.98    4.90
 -19   3   7  196.88    5.00
  17  -3  -7  147.39    4.50
 -17  -3   7  142.59    3.90
 -17  -3   7  142.29    3.80
  17  -3  -7  151.18    4.30
 -17   3   7  143.09    3.80
 -15  -3   7   16.50    1.20
  15  -3  -7   16.10    1.70
  15  -3  -7   14.70    1.40
 -15  -3   7   14.70    1.40
 -15   3   7   18.20    1.30
  13  -3  -7  418.06    9.40
  13  -3  -7  461.25    9.40
 -13  -3   7  416.76    9.30
  13  -3  -7  409.86    9.70
 -13   3   7  432.06    9.20
  11  -3  -7    0.40    0.60
 -11  -3   7    0.70    0.70
  11  -3  -7    0.40    1.10
  11  -3  -7    0.60    0.70
 -11   3   7    1.20    0.70
   9  -3  -7  263.67    6.50
   9  -3  -7  271.67    5.80
  -9  -3   7  266.87    6.10
   9  -3  -7  262.07    6.20
  -9   3   7  274.67    5.90
   7  -3  -7  134.89    4.00
   7  -3  -7  138.19    3.20
  -7   3   7  142.09    3.30
   7   3  -7  135.79    3.40
   5  -3  -7   37.00    2.20
  -5   3   7   40.30    1.40
   5   3  -7   38.20    1.60
   3  -3  -7  569.04   12.60
  -3   3   7  562.94   12.60
   3   3  -7  553.44   12.10
  -3   3   7  594.14   11.70
  -1  -3   7    0.60    0.90
   1  -3  -7    0.70    1.10
  -1   3   7    1.30    1.20
   1   3  -7    1.50    0.80
  -1  -3  -7  275.97    7.20
   1  -3   7  290.37    7.00
  -1   3  -7  281.77    6.70
   1   3   7  284.77    7.20
   3  -3   7   90.49    3.30
  -3  -3  -7   85.69    3.70
  -3   3  -7   90.29    3.00
   3   3   7   89.99    3.50
   5  -3   7   67.59    2.90
   5   3   7   68.29    3.20
  -5   3  -7   70.69    2.70
   7  -3   7  343.37    8.40
  -7   3  -7  353.16    8.30
   7   3   7  354.76    8.80
   7   3   7  333.47    7.30
   9  -3   7   -1.10    1.30
  -9   3  -7    0.40    1.10
  -9   3  -7    1.30    0.80
   9   3   7    1.00    1.60
   9   3   7    1.30    0.70
  11  -3   7  145.79    4.80
  11   3   7  143.99    3.60
  11   3   7  154.28    5.30
 -11   3  -7  153.28    4.70
  13  -3   7   11.70    1.90
  13   3   7   12.50    2.30
 -13   3  -7   14.20    1.80
  13   3   7   13.50    1.10
  15  -3   7   32.10    2.90
 -15   3  -7   37.30    2.80
  15   3   7   30.70    3.30
  17  -3   7  255.97    7.40
 -17   3  -7  265.77    7.30
  17   3   7  239.48    7.80
  19  -3   7    1.70    1.80
  19   3   7    0.20    2.20
 -19   3  -7    0.50    1.70
 -21  -3  -7   89.89    4.50
  21  -3   7   88.69    4.40
  21   3   7   87.79    5.00
 -21   3  -7   90.19    4.40
  23  -3   7    1.00    2.00
 -23  -3  -7    1.30    2.00
 -23   3  -7   -2.60    1.90
  23   3   7   -2.80    2.20
 -25  -3  -7    4.70    2.30
  25  -3   7   -1.40    2.10
 -25   3  -7    4.30    2.30
  25   3   7    1.00    2.70
  32  -4  -7   20.30    2.80
 -32  -4   7   24.40    2.10
 -32   4   7   21.40    2.10
 -32   4   7   20.40    2.10
 -30  -4   7   71.99    3.10
  30  -4  -7   74.09    4.30
 -30   4   7   73.19    3.30
 -30   4   7   61.89    3.30
  28  -4  -7    9.90    2.30
 -28  -4   7   10.50    1.50
 -28   4   7   10.00    1.70
 -26  -4   7  164.98    4.60
  26  -4  -7  163.08    5.60
 -26   4   7  159.68    4.80
  24  -4  -7   27.90    3.00
 -24  -4   7   30.10    2.10
 -24   4   7   31.70    2.30
  22  -4  -7  131.19    4.70
 -22  -4   7  122.89    3.70
 -22   4   7  126.49    3.80
 -20  -4   7  259.27    6.20
  20  -4  -7  265.77    7.10
 -20   4   7  258.77    6.30
 -18  -4   7   10.50    1.50
  18  -4  -7   13.30    1.90
 -18  -4   7   10.30    1.20
 -18   4   7   12.40    1.40
  16  -4  -7  343.17    8.40
 -16  -4   7  334.67    7.60
 -16   4   7  338.37    7.60
 -14  -4   7   58.29    2.20
  14  -4  -7   56.49    2.80
 -14   4   7   61.39    2.20
 -12  -4   7  435.56    9.60
  12  -4  -7  438.36    9.30
  12  -4  -7  438.96   10.20
 -12   4   7  442.36    9.40
  10  -4  -7  483.45   11.00
  10  -4  -7  487.65   10.20
 -10  -4   7  488.25   10.50
 -10   4   7  491.85   10.30
   8  -4  -7   28.10    2.10
   8  -4  -7   26.60    1.10
   8   4  -7   27.20    1.40
  -8   4   7   28.40    1.30
   6  -4  -7  549.45   12.50
  -6   4   7  575.24   11.60
   6   4  -7  572.14   12.00
  -4  -4   7   16.50    1.30
   4  -4  -7   20.10    2.10
   4   4  -7   15.60    1.40
  -4   4   7   17.10    1.90
  -2  -4   7  242.78    5.80
   2  -4  -7  249.38    6.50
  -2   4   7  239.28    6.40
   2   4  -7  244.48    5.80
   0  -4   7  218.58    5.60
   0  -4   7  223.58    5.40
   0   4   7  209.18    5.90
   0   4  -7  214.48    5.40
   2  -4   7   10.70    1.40
  -2  -4  -7    7.10    1.70
  -2   4  -7    7.00    1.20
   2   4   7    7.50    1.50
   4  -4   7  269.77    6.80
  -4  -4  -7  255.57    7.40
  -4   4  -7  274.67    6.70
   4   4   7  281.57    7.20
   6  -4   7    0.90    1.20
  -6  -4  -7    4.70    1.90
   6   4   7    2.70    1.60
  -6   4  -7    4.80    1.20
   8  -4   7  151.48    4.70
  -8   4  -7  159.38    4.60
   8   4   7  153.58    5.20
  10  -4   7   93.69    3.70
 -10   4  -7  102.19    3.70
 -10   4  -7  105.89    3.00
  10   4   7   90.79    4.30
  12  -4   7   20.20    2.10
  12   4   7   15.90    2.50
 -12   4  -7   23.10    2.00
  14  -4   7  167.88    5.30
 -14   4  -7  176.98    5.40
  14   4   7  159.58    5.90
  16  -4   7   -1.10    1.50
 -16   4  -7    1.10    1.40
  16   4   7   -3.80    2.00
  18  -4   7   43.20    3.20
 -18   4  -7   46.90    3.30
  18   4   7   40.10    3.90
  20  -4   7   19.40    2.50
 -20   4  -7   17.20    2.40
  20   4   7   17.10    2.90
  22  -4   7    3.30    2.00
 -22   4  -7    1.80    2.00
  22   4   7    0.20    2.60
 -24  -4  -7  109.99    5.10
  24  -4   7  105.39    5.00
 -24   4  -7  106.99    5.10
  24   4   7   94.79    5.70
 -31  -5   7   45.20    2.80
  31  -5  -7   46.30    4.10
 -31   5   7   45.60    3.20
 -29  -5   7   10.70    1.60
  29  -5  -7    7.50    2.40
 -29   5   7   10.20    1.80
 -27  -5   7    4.60    1.30
  27  -5  -7    4.70    2.00
 -27   5   7    3.30    1.60
  25  -5  -7   51.19    3.60
 -25  -5   7   50.89    2.50
 -25   5   7   47.00    2.80
  23  -5  -7    2.10    1.70
 -23  -5   7    0.00    1.10
 -23   5   7    0.00    1.20
  21  -5  -7  193.88    6.00
 -21  -5   7  187.38    4.90
 -21   5   7  192.88    5.10
  19  -5  -7   16.30    2.10
 -19  -5   7   15.30    1.30
 -19   5   7   15.00    1.50
  17  -5  -7    6.40    1.60
 -17  -5   7    3.90    0.90
 -17   5   7    5.70    1.20
 -15  -5   7   84.29    2.70
  15  -5  -7   81.79    3.50
 -15   5   7   84.19    2.70
 -13  -5   7   26.90    1.60
  13  -5  -7   26.40    2.50
 -13   5   7   26.30    1.60
  11  -5  -7  325.77    7.00
  11  -5  -7  323.97    8.00
 -11  -5   7  325.07    7.30
 -11   5   7  318.37    7.10
   9  -5  -7    8.50    1.50
  -9  -5   7    9.80    0.90
   9  -5  -7    8.70    0.80
   9   5  -7    7.20    0.90
  -9   5   7   11.50    1.00
  -7  -5   7   20.10    1.30
   7  -5  -7   22.20    2.20
   7  -5  -7   21.20    1.00
   7   5  -7   20.80    1.50
  -7   5   7   21.40    2.00
  -7   5   7   21.60    1.20
  -5  -5   7    6.20    0.90
   5  -5  -7    4.40    1.30
   5   5  -7    6.00    1.00
  -5   5   7    4.50    1.30
  -3  -5   7   66.59    2.40
   3  -5  -7   66.39    3.10
  -3   5   7   64.49    3.10
   3   5  -7   67.89    2.50
   1  -5  -7  232.88    6.40
  -1   5   7  224.88    6.10
   1   5  -7  218.08    5.60
  -1  -5  -7    6.40    1.70
  -1   5  -7    4.00    1.10
   1   5   7    6.40    1.50
  -3  -5  -7    8.70    2.00
  -3   5  -7   10.70    1.30
   3   5   7   10.30    1.80
  -5  -5  -7   51.29    3.70
  -5   5  -7   59.09    2.60
   5   5   7   54.79    3.20
   7  -5   7   60.49    2.80
  -7  -5  -7   69.49    4.10
  -7   5  -7   65.39    2.90
   7   5   7   58.59    3.50
  -9  -5  -7  165.68    5.90
   9  -5   7  160.28    4.70
  -9   5  -7  161.98    4.90
   9   5   7  143.19    5.30
  11  -5   7   53.49    2.80
  11   5   7   49.99    3.60
 -11   5  -7   55.39    3.00
  13  -5   7   13.50    1.80
 -13   5  -7   13.50    1.90
  13   5   7   11.70    2.30
  15  -5   7   12.80    1.80
  15   5   7    6.30    2.40
 -15   5  -7   11.20    1.90
  17  -5   7   16.20    2.10
  17   5   7    8.30    2.60
 -17   5  -7   13.20    2.10
  19  -5   7   33.60    3.00
  19   5   7   25.90    3.30
 -19   5  -7   32.80    3.20
  21  -5   7   14.10    2.30
  21   5   7    7.50    2.80
 -21   5  -7   12.00    2.30
  23  -5   7   35.00    3.40
 -23   5  -7   40.50    3.80
  23   5   7   29.30    3.70
  30  -6  -7    3.60    2.30
 -30  -6   7    1.40    1.40
 -30   6   7    3.10    1.70
  28  -6  -7  178.58    6.40
 -28  -6   7  181.28    5.10
 -28   6   7  174.78    5.40
  26  -6  -7   16.70    2.50
 -26  -6   7   13.40    1.60
 -26   6   7   13.60    1.80
 -24  -6   7   71.69    2.90
  24  -6  -7   67.89    4.00
 -24   6   7   66.99    3.20
 -22  -6   7   12.20    1.40
  22  -6  -7   11.60    2.20
 -22   6   7   13.80    1.80
 -20  -6   7    6.70    1.20
  20  -6  -7    5.90    1.90
 -20   6   7    8.60    1.40
 -18  -6   7  292.47    6.90
  18  -6  -7  290.97    7.90
 -18   6   7  288.77    7.00
 -16  -6   7   88.59    2.90
  16  -6  -7   90.69    3.90
 -16   6   7   95.69    3.10
 -14  -6   7  351.16    7.70
  14  -6  -7  334.17    8.60
 -14   6   7  326.37    7.60
  12  -6  -7  101.59    4.00
  12  -6  -7  104.19    3.20
 -12  -6   7  104.99    3.10
 -12   6   7   96.69    2.90
  10  -6  -7   61.59    1.80
  10  -6  -7   65.89    3.20
 -10  -6   7   61.09    2.30
 -10  -6   7   64.99    2.10
 -10   6   7   53.69    2.10
  10   6  -7   63.69    2.30
  -8  -6   7  399.46    8.90
   8  -6  -7  400.16    9.70
   8   6  -7  408.46    9.00
  -8   6   7  400.96    9.40
  -6  -6   7   50.59    2.10
   6  -6  -7   51.59    3.00
  -6   6   7   47.80    2.70
   6   6  -7   48.00    2.10
   4  -6  -7  430.76   10.40
   4   6  -7  438.36    9.70
  -4   6   7  417.76   10.10
   2  -6  -7  132.19    4.60
   2   6  -7  124.59    3.80
  -2   6   7  126.89    4.20
   0  -6  -7    7.70    1.90
   0   6  -7   11.50    1.40
   0   6   7   10.90    1.70
  -2  -6  -7  246.18    7.30
  -2   6  -7  250.37    6.40
   2   6   7  243.08    6.70
  -4  -6  -7   24.20    2.80
  -4   6  -7   27.80    2.20
   4   6   7   26.00    2.30
  -6  -6  -7  337.77    9.50
   6   6   7  333.37    8.80
  -6   6  -7  350.66    8.50
  -8  -6  -7   47.00    4.20
  -8   6  -7   54.79    2.90
   8   6   7   46.50    3.40
 -10  -6  -7  106.79    5.30
  10   6   7   91.39    4.40
 -10   6  -7  105.79    4.00
 -12  -6  -7  136.09    5.90
  12   6   7  121.39    5.30
 -12   6  -7  140.39    4.70
  14  -6   7   -0.80    1.20
 -14   6  -7   -1.30    1.40
  14   6   7   -2.80    2.10
  16  -6   7  162.58    5.00
  16   6   7  159.18    6.20
 -16   6  -7  159.88    5.50
  18  -6   7   27.90    2.60
  18   6   7   22.30    3.00
 -18   6  -7   23.80    2.50
  20  -6   7   41.80    3.60
 -20   6  -7   42.10    3.60
  20   6   7   36.00    3.80
  22   6   7   28.50    3.60
 -22   6  -7   41.70    3.70
  27  -7  -7    3.00    2.20
 -27  -7   7    1.90    1.40
 -27   7   7    5.70    1.70
 -25  -7   7   16.40    1.70
  25  -7  -7   22.20    2.70
 -25   7   7   16.60    1.90
 -23  -7   7    1.10    1.20
  23  -7  -7    0.50    1.90
 -23   7   7    1.10    1.40
 -21  -7   7  106.69    3.40
  21  -7  -7  102.99    4.70
 -21   7   7  102.89    3.70
 -19  -7   7    3.00    1.10
  19  -7  -7    2.60    1.80
 -19   7   7    1.80    1.30
  17  -7  -7    0.00    1.60
 -17  -7   7    0.10    0.90
 -17   7   7    0.50    1.20
 -15  -7   7   14.10    1.30
  15  -7  -7   14.00    2.00
 -15   7   7   13.00    1.40
  13  -7  -7   18.50    2.20
 -13  -7   7   18.20    1.40
 -13   7   7   17.00    1.40
 -11  -7   7  128.29    3.70
  11  -7  -7  127.49    4.70
  11   7  -7  129.79    3.70
   9  -7  -7    8.70    1.80
   9   7  -7    6.50    1.20
   7  -7  -7   11.10    1.90
   7   7  -7    7.60    1.20
   5  -7  -7    3.30    1.60
   5   7  -7    1.20    1.00
   3  -7  -7   35.90    3.10
   3   7  -7   26.10    2.10
   1  -7  -7   68.99    3.90
  -1   7   7   66.19    3.10
   1   7  -7   72.09    3.00
  -1  -7  -7    0.50    1.90
   1   7   7   -0.70    1.40
  -1   7  -7    1.10    1.20
  -3  -7  -7    9.40    2.40
  -3   7  -7   11.50    1.60
   3   7   7    6.20    1.80
  -5  -7  -7   13.20    2.70
  -5   7  -7   14.90    1.80
   5   7   7   10.60    2.00
  -7  -7  -7   51.09    4.30
  -7   7  -7   50.49    2.90
   7   7   7   49.50    3.30
  -9  -7  -7   43.90    4.40
   9   7   7   43.10    3.50
  -9   7  -7   46.30    2.90
 -11  -7  -7    1.60    2.60
  11   7   7   -3.60    2.00
 -11   7  -7    4.00    1.50
 -13  -7  -7   26.50    3.50
 -13   7  -7   24.60    2.40
  13   7   7   14.00    2.70
 -15  -7  -7   13.60    3.10
 -15   7  -7    8.40    1.90
  15   7   7    5.00    2.50
 -17  -7  -7    8.80    2.90
  17   7   7    8.80    2.60
 -17   7  -7    9.10    1.90
 -19   7  -7    5.30    2.00
  19   7   7    0.40    2.40
 -24  -8   7   25.10    1.90
  24  -8  -7   30.00    3.10
  22  -8  -7   47.60    3.90
 -22  -8   7   50.79    2.60
  20  -8  -7   81.69    4.50
 -20  -8   7   90.69    3.20
  18  -8  -7   12.10    2.20
 -18  -8   7   13.30    1.40
  16  -8  -7   11.50    2.20
 -16  -8   7   11.80    1.30
  14  -8  -7   39.10    3.30
 -14  -8   7   38.50    2.00
 -12  -8   7  109.19    3.30
  12  -8  -7  106.19    4.50
  10  -8  -7  213.18    6.50
 -10  -8   7  205.98    5.30
  10   8  -7  217.98    5.60
   8  -8  -7   55.99    3.50
   8   8  -7   47.30    2.60
   6  -8  -7   84.39    4.10
   6   8  -7   80.79    3.20
   4  -8  -7    3.30    1.80
   4   8  -7    1.10    1.20
   2  -8  -7   32.20    3.30
   2   8  -7   27.20    2.30
   0  -8  -7   98.39    4.70
   0   8  -7   89.89    3.60
  -2  -8  -7   49.90    4.00
  -2   8  -7   43.50    2.80
   2   8   7   37.70    3.00
  -4  -8  -7  137.19    5.80
  -4   8  -7  137.49    4.60
   4   8   7  125.89    4.70
  -6  -8  -7    0.00    2.40
   6   8   7    0.90    1.90
  -6   8  -7    2.20    1.50
  -8  -8  -7   15.60    3.10
  -8   8  -7   20.30    2.20
   8   8   7   13.40    2.30
 -10  -8  -7   34.50    3.80
 -10   8  -7   45.40    3.20
  10   8   7   35.30    3.50
 -12  -8  -7   41.00    4.10
  12   8   7   38.00    3.70
 -12   8  -7   43.30    3.30
 -14  -8  -7   78.49    5.80
  14   8   7   74.09    4.40
 -14   8  -7   76.69    4.00
 -16  -8  -7   -2.10    2.90
  16   8   7    0.60    2.30
 -16   8  -7   -0.80    1.70
 -21  -9   7    0.30    1.20
  21  -9  -7    0.80    2.00
  19  -9  -7   45.40    3.90
 -19  -9   7   56.29    2.60
 -17  -9   7   34.50    2.20
  17  -9  -7   34.50    3.60
 -15  -9   7   55.89    2.50
  15  -9  -7   55.89    3.90
 -13  -9   7   64.29    2.60
  13  -9  -7   68.19    4.00
  11  -9  -7    6.80    2.00
 -11  -9   7    4.30    1.10
  -9  -9   7   26.60    1.90
   9  -9  -7   30.50    3.30
   9   9  -7   28.10    2.30
   7  -9  -7   47.20    3.70
   7   9  -7   44.80    2.80
   5  -9  -7   70.79    4.20
   5   9  -7   71.99    3.30
   3  -9  -7   79.29    4.40
   3   9  -7   71.39    3.40
   1  -9  -7   22.80    2.80
   1   9  -7   18.30    2.10
  -1  -9  -7    7.10    2.50
  -1   9  -7    5.50    1.60
  -3  -9  -7    9.50    2.70
  -3   9  -7   10.00    1.90
  -5  -9  -7   46.50    4.50
  -5   9  -7   55.29    3.30
  -7  -9  -7   37.70    4.00
   7   9   7   44.20    4.60
  -7   9  -7   44.40    3.30
  -9  -9  -7   19.10    3.50
   9   9   7   19.70    2.90
  -9   9  -7   23.30    2.40
 -11  -9  -7   -0.50    2.90
 -11   9  -7    1.50    1.80
  11   9   7    4.40    2.30
 -14 -10   7    3.80    1.40
  14 -10  -7    5.00    2.10
 -12 -10   7    8.00    1.30
  12 -10  -7    8.50    2.10
  10 -10  -7    2.70    2.00
 -10 -10   7    1.00    1.10
   8 -10  -7   13.20    2.40
  -8 -10   7   13.50    1.50
   6 -10  -7   54.89    4.10
   6  10  -7   47.10    3.20
   4 -10  -7   34.50    3.80
   4  10  -7   30.40    2.90
   2 -10  -7   12.50    2.60
   2  10  -7   11.00    2.00
   0 -10  -7    4.00    2.40
   0  10  -7    4.10    1.70
  -2 -10  -7    0.90    2.40
  -2  10  -7    0.20    1.60
  -4 -10  -7   10.80    2.90
  -4  10  -7    7.50    1.90
  -6 -10  -7   21.80    3.40
  -6  10  -7   25.70    2.70
 -36   0   8   42.00    3.10
 -34   0   8   47.10    2.90
 -32   0   8   96.09    3.60
 -30   0   8   28.10    2.30
 -28   0   8  102.49    3.50
 -26   0   8   41.50    2.30
 -24   0   8  189.48    4.90
 -22   0   8   77.89    2.70
  22   0  -8   81.89    3.30
  20   0  -8   38.20    2.40
 -20   0   8   38.40    1.90
  18   0  -8  588.94   12.90
 -18   0   8  590.04   12.60
 -16   0   8  131.49    3.50
  16   0  -8  132.69    3.80
 -14   0   8  230.68    5.40
 -14   0   8  230.78    5.50
  14   0  -8  231.58    5.60
  12   0  -8   18.70    1.60
 -12   0   8   17.10    1.40
 -12   0   8   17.70    1.20
 -10   0   8   45.10    1.90
 -10   0   8   48.00    1.80
  10   0  -8   48.20    2.00
   8   0  -8 3296.77   67.09
  -8   0   8 3393.96   66.89
  -8   0   8 3326.07   67.09
  -6   0   8 1292.97   26.40
  -6   0   8 1319.17   26.40
   6   0  -8 1278.87   26.40
   2   0  -8   38.50    1.90
  -2   0   8   38.80    2.20
   0   0   8   81.09    3.20
   0   0  -8   79.69    2.90
   2   0   8 1046.20   22.40
   4   0   8 1076.39   23.10
   6   0   8  589.74   13.50
   8   0   8  365.46    9.20
  10   0   8  435.36   10.60
 -10   0  -8  419.56   10.40
 -12   0  -8  175.08    5.60
  12   0   8  177.78    5.80
 -14   0  -8  218.48    6.60
  14   0   8  218.28    6.90
  16   0   8  290.67    8.40
 -16   0  -8  286.77    8.10
  18   0   8  137.59    5.60
 -18   0  -8  134.89    5.30
  20   0   8   33.90    3.70
 -20   0  -8   30.00    3.10
  22   0   8   15.00    2.80
 -22   0  -8   12.40    2.60
  24   0   8   -3.80    2.20
 -24   0  -8   -2.70    2.20
  26   0   8  103.19    5.90
 -26   0  -8  112.89    5.60
 -35  -1   8  194.28    5.70
 -35   1   8  196.28    5.80
 -33  -1   8   12.60    1.80
 -33   1   8   14.40    1.90
 -31  -1   8   93.29    3.60
 -31   1   8   93.69    3.50
 -29  -1   8    7.00    1.40
 -29   1   8    7.00    1.50
 -27  -1   8    2.60    1.20
 -27   1   8    4.30    1.40
 -25  -1   8  401.36    9.20
  25  -1  -8  406.66    9.90
 -25   1   8  404.46    9.20
 -23  -1   8   31.30    1.90
  23  -1  -8   29.10    2.60
 -23   1   8   33.20    2.00
 -21  -1   8   16.40    1.40
  21  -1  -8   17.00    1.80
 -21   1   8   18.30    1.50
 -19  -1   8  120.29    3.40
  19  -1  -8  123.29    3.20
  19  -1  -8  123.39    3.90
 -19   1   8  118.19    3.40
  17  -1  -8  344.77    8.10
  17  -1  -8  347.57    7.50
 -17  -1   8  339.87    7.70
 -17   1   8  343.37    7.70
  17   1  -8  339.67    7.90
 -15  -1   8  229.28    5.40
 -15  -1   8  226.08    5.40
  15  -1  -8  226.78    5.20
  15  -1  -8  227.48    5.70
  15   1  -8  231.38    5.50
 -15   1   8  222.78    5.30
  13  -1  -8  263.17    6.20
 -13  -1   8  261.67    5.90
 -13  -1   8  253.87    5.90
  13  -1  -8  254.37    5.80
 -13   1   8  253.77    5.80
  13   1  -8  264.87    6.00
 -13   1   8  253.47    6.50
 -11  -1   8  180.28    4.30
 -11  -1   8  183.78    4.30
  11  -1  -8  173.28    4.50
  11   1  -8  178.28    4.30
 -11   1   8  171.88    4.20
 -11   1   8  177.18    4.50
   9  -1  -8   30.70    1.80
  -9  -1   8   30.90    1.50
  -9   1   8   29.80    1.70
  -9   1   8   28.70    1.40
   7  -1  -8 1257.57   26.30
  -7   1   8 1295.27   26.00
  -7   1   8 1294.67   26.30
   5  -1  -8   23.20    1.60
  -5   1   8   22.80    1.30
  -5   1   8   18.50    1.60
   3  -1  -8   41.10    2.10
  -3   1   8   40.90    2.20
  -1  -1   8  857.01   18.30
   1  -1  -8  875.11   18.10
  -1   1   8  829.02   18.40
   1  -1   8   23.90    2.20
  -1  -1  -8   19.30    1.80
   1   1   8   21.70    2.20
   3  -1   8  383.26    9.30
   3   1   8  384.56    9.40
  -3   1  -8  393.66    9.10
   5  -1   8   19.30    2.20
   5   1   8   20.40    2.20
  -5   1  -8   20.00    1.80
   7  -1   8   20.90    2.10
  -7   1  -8   17.50    1.70
   7   1   8   22.10    2.40
   9  -1   8  414.56   10.20
   9   1   8  421.86   10.30
  -9   1  -8  400.36   10.00
  11  -1   8  160.18    5.40
  11   1   8  159.98    5.40
 -11   1  -8  162.78    5.20
  13  -1   8   -1.00    1.60
  13   1   8    1.00    1.70
 -13   1  -8    0.40    1.50
  15  -1   8   13.90    2.30
 -15  -1  -8   17.50    2.30
  15   1   8   15.50    2.40
 -15   1  -8   16.20    2.10
 -17  -1  -8  178.58    6.00
  17  -1   8  162.48    6.10
  17   1   8  171.78    6.30
 -17   1  -8  177.68    5.90
  19  -1   8   86.89    4.70
 -19  -1  -8   97.59    4.70
 -19   1  -8   97.79    4.60
  19   1   8   95.29    4.90
  21  -1   8  169.98    6.50
 -21  -1  -8  179.48    6.30
 -21   1  -8  176.88    6.30
  21   1   8  175.48    6.70
 -23  -1  -8   12.90    2.60
  23  -1   8    9.90    2.60
  23   1   8    9.00    2.70
 -23   1  -8   12.00    2.70
  25  -1   8    3.40    2.60
 -25  -1  -8    5.10    2.50
  25   1   8    3.70    2.70
 -25   1  -8    0.80    2.40
 -34  -2   8   45.10    3.00
 -34   2   8   47.90    3.10
 -32  -2   8   46.90    2.80
 -32   2   8   46.40    3.00
 -30  -2   8    9.80    1.50
 -30   2   8   13.10    1.70
 -28  -2   8   10.60    1.50
  28  -2  -8   10.80    2.10
 -28   2   8   10.40    1.60
  26  -2  -8  100.49    4.20
 -26  -2   8   99.49    3.40
 -26   2   8   99.89    3.50
 -24  -2   8  374.26    8.70
  24  -2  -8  384.06    9.50
  24  -2  -8  385.76    8.60
 -24   2   8  384.96    8.80
  22  -2  -8    7.70    1.00
  22  -2  -8    7.90    1.60
 -22  -2   8    9.60    1.20
 -22   2   8    9.20    1.30
  20  -2  -8    4.80    1.40
  20  -2  -8    5.90    0.90
 -20  -2   8    6.00    1.10
 -20   2   8    8.50    1.20
  18  -2  -8  362.86    8.70
  18  -2  -8  364.16    8.10
 -18  -2   8  356.76    8.10
 -18   2   8  364.76    8.10
  16  -2  -8   33.90    1.60
  16  -2  -8   33.00    2.30
 -16  -2   8   31.80    1.70
 -16  -2   8   33.60    1.70
 -16   2   8   33.10    1.70
  14  -2  -8  665.83   14.60
  14  -2  -8  657.83   14.20
 -14  -2   8  683.53   14.20
 -14   2   8  683.23   14.10
  12  -2  -8  195.38    4.70
  12  -2  -8  191.68    5.10
 -12  -2   8  193.38    4.70
  12  -2  -8  187.98    4.70
 -12   2   8  194.38    4.50
 -10  -2   8  268.27    6.10
  10  -2  -8  264.87    5.90
  10  -2  -8  262.37    6.50
 -10   2   8  270.57    5.90
   8  -2  -8  190.38    5.10
   8   2  -8  205.38    4.70
  -8   2   8  208.58    5.20
  -8   2   8  198.98    4.60
   6  -2  -8    4.80    1.10
  -6   2   8    5.40    1.10
   6   2  -8    7.60    0.90
  -6   2   8    6.90    0.80
   4  -2  -8  335.47    7.90
   4   2  -8  340.37    7.60
  -4   2   8  328.57    7.80
  -4   2   8  341.37    7.20
  -2  -2   8  409.26    9.40
   2  -2  -8  419.26    9.50
   2   2  -8  418.06    9.20
  -2   2   8  405.36    9.70
  -2   2   8  408.26    8.70
   0  -2  -8 1029.50   22.00
   0  -2   8 1029.70   21.90
   0   2  -8 1049.40   21.70
   0   2   8 1026.00   22.20
  -2  -2  -8   -0.30    1.40
   2  -2   8    1.50    1.30
   2   2   8   -0.10    1.20
  -2   2  -8    1.90    1.00
   4  -2   8   10.90    1.60
  -4  -2  -8   10.70    1.70
  -4   2  -8   11.30    1.40
   4   2   8   11.70    1.70
   6  -2   8   17.60    1.90
  -6   2  -8   14.20    1.60
   6   2   8   15.90    2.00
   8  -2   8   77.99    3.50
  -8   2  -8   79.69    3.30
   8   2   8   76.79    2.40
   8   2   8   83.69    3.70
  10  -2   8 1265.77   27.30
 -10   2  -8 1279.97   27.10
  10   2   8 1262.67   26.00
  10   2   8 1298.27   27.60
  12  -2   8   55.09    3.40
 -12   2  -8   60.49    3.20
  12   2   8   59.89    3.70
  14  -2   8    5.20    1.90
 -14   2  -8    5.90    1.70
  14   2   8    7.30    2.20
  16  -2   8   -0.20    1.90
 -16   2  -8    2.60    1.80
  16   2   8   -1.60    2.10
  18  -2   8   -4.50    1.80
 -18  -2  -8    1.80    1.90
 -18   2  -8   -1.60    1.80
  18   2   8   -4.00    2.10
  20  -2   8  288.17    8.80
 -20  -2  -8  309.87    8.80
 -20   2  -8  315.37    8.70
  20   2   8  288.37    9.10
  22  -2   8   86.29    4.80
 -22  -2  -8   89.59    4.70
 -22   2  -8   95.89    4.90
  22   2   8   87.59    5.10
 -24  -2  -8   99.39    5.10
  24  -2   8   99.09    5.30
  24   2   8   95.79    5.50
 -24   2  -8  104.09    5.30
 -33  -3   8    2.00    1.60
 -33   3   8    2.00    1.70
  31  -3  -8   68.69    4.20
 -31  -3   8   66.79    3.10
 -31   3   8   70.09    3.30
 -29  -3   8   26.60    2.20
  29  -3  -8   19.70    2.50
 -29   3   8   25.30    2.00
  27  -3  -8    7.30    2.00
 -27  -3   8    6.70    1.50
 -27   3   8    7.20    1.60
  25  -3  -8  213.58    6.40
 -25  -3   8  209.68    5.50
 -25   3   8  207.38    5.50
 -23  -3   8   20.60    1.60
  23  -3  -8   20.30    2.20
 -23   3   8   22.80    1.80
  21  -3  -8   92.69    3.80
 -21  -3   8   92.39    3.00
 -21   3   8   94.79    3.10
 -19  -3   8  151.48    4.10
  19  -3  -8  156.08    4.90
 -19   3   8  159.38    4.20
  17  -3  -8  185.78    5.30
 -17  -3   8  179.88    4.50
 -17  -3   8  180.28    4.60
 -17   3   8  181.58    4.60
 -15  -3   8   79.19    2.50
  15  -3  -8   76.19    3.20
 -15   3   8   78.99    2.50
 -13  -3   8   50.09    2.00
  13  -3  -8   49.80    2.60
  13  -3  -8   61.89    3.20
 -13   3   8   52.89    2.00
  11  -3  -8    0.40    1.20
  11  -3  -8    1.80    0.60
 -11  -3   8    1.30    0.80
  11  -3  -8    1.40    0.90
 -11   3   8    2.80    0.80
   9  -3  -8  298.07    7.20
   9  -3  -8  278.57    6.30
  -9   3   8  303.47    6.40
   9   3  -8  286.17    6.40
   7  -3  -8  852.31   18.20
  -7   3   8  869.31   17.40
   7   3  -8  837.62   17.60
   5  -3  -8   95.69    3.40
   5   3  -8   97.19    2.80
  -5   3   8   95.49    2.50
   3  -3  -8   25.20    2.20
  -3   3   8   23.80    2.20
  -3   3   8   22.30    1.20
   3   3  -8   23.30    1.60
  -1  -3   8   78.79    3.10
   1  -3  -8   81.99    3.40
  -1   3   8   79.79    3.40
   1   3  -8   85.39    2.80
  -1   3   8   85.59    2.20
  -1  -3  -8    6.10    1.60
   1  -3   8    8.60    1.50
   1   3   8    9.40    1.70
  -1   3  -8    7.10    1.10
  -3  -3  -8  709.13   16.40
   3  -3   8  732.43   16.10
  -3   3  -8  743.03   15.80
   3   3   8  738.73   16.30
  -5  -3  -8  406.46   10.30
   5  -3   8  409.36    9.80
   5   3   8  419.66    8.60
   5   3   8  411.76   10.10
  -5   3  -8  404.96    9.50
   7  -3   8  162.58    5.00
   7   3   8  158.78    3.80
  -7   3  -8  160.88    4.80
   7   3   8  166.48    5.30
   9  -3   8   31.00    2.60
  -9   3  -8   31.50    2.50
  -9   3  -8   30.10    1.70
   9   3   8   30.80    1.50
   9   3   8   35.40    3.00
  11  -3   8   26.70    2.50
  11   3   8   22.80    2.60
 -11   3  -8   23.80    2.40
  11   3   8   24.90    1.50
  13  -3   8   22.70    2.50
 -13   3  -8   32.30    2.80
  13   3   8   29.20    3.00
  13   3   8   31.40    1.90
  15  -3   8   96.79    4.40
  15   3   8  107.89    5.00
 -15   3  -8  113.79    4.40
  17  -3   8  256.97    7.80
 -17   3  -8  284.87    7.90
  17   3   8  266.47    8.40
  19  -3   8    3.60    2.00
 -19   3  -8    5.30    2.00
  19   3   8    4.30    2.40
 -21  -3  -8   27.00    2.90
  21  -3   8   23.50    2.80
 -21   3  -8   23.30    2.80
  21   3   8   20.80    3.10
  23  -3   8   -3.70    2.00
 -23  -3  -8    3.40    2.20
  23   3   8   -2.60    2.30
 -23   3  -8   -2.10    2.20
 -25   3  -8   10.10    2.70
  32  -4  -8   31.00    3.10
 -32  -4   8   29.40    2.50
 -32   4   8   26.90    2.30
  30  -4  -8   63.99    4.10
 -30  -4   8   63.69    3.00
 -30   4   8   62.19    3.30
 -28  -4   8   15.00    1.70
  28  -4  -8   13.70    2.40
 -28   4   8   15.20    1.90
 -26  -4   8   25.70    2.20
  26  -4  -8   23.00    2.50
 -26   4   8   27.00    2.10
 -24  -4   8  152.18    4.40
  24  -4  -8  158.08    5.40
 -24   4   8  152.98    4.50
  22  -4  -8    4.40    1.70
 -22  -4   8    3.20    1.00
 -22   4   8    4.90    1.30
  20  -4  -8   52.69    3.20
 -20  -4   8   57.19    2.40
 -20   4   8   57.19    2.50
  18  -4  -8  427.16   10.20
 -18  -4   8  413.26    9.40
 -18   4   8  434.36    9.40
  16  -4  -8    8.90    1.60
 -16  -4   8    7.30    1.10
 -16   4   8   11.00    1.20
 -14  -4   8  118.99    3.40
  14  -4  -8  125.29    4.20
 -14   4   8  123.49    3.40
  12  -4  -8   23.50    2.30
 -12  -4   8   24.30    1.60
  12  -4  -8   23.00    1.30
 -12   4   8   27.20    1.50
  10  -4  -8   17.50    1.80
  10  -4  -8   16.60    1.10
 -10  -4   8   16.50    1.30
 -10   4   8   18.40    1.30
   8  -4  -8  235.58    6.40
   8   4  -8  247.28    5.70
  -8   4   8  252.57    5.50
   6  -4  -8  258.17    6.70
   6   4  -8  259.47    6.00
  -6   4   8  260.47    6.60
  -6   4   8  266.67    5.70
   4  -4  -8   39.70    2.60
  -4   4   8   40.60    2.60
   4   4  -8   39.30    1.90
   2  -4  -8   35.60    2.60
  -2  -4   8   40.40    2.20
   2   4  -8   35.10    1.90
  -2   4   8   33.40    2.60
   0  -4   8   37.50    2.40
   0  -4  -8   36.40    2.80
   0   4  -8   37.70    2.10
   0   4   8   39.70    2.70
  -2  -4  -8  102.59    4.30
   2  -4   8  104.89    3.70
   2   4   8  106.29    4.00
  -2   4  -8  106.79    3.40
  -4  -4  -8  308.87    8.60
   4  -4   8  319.07    7.90
  -4   4  -8  319.37    7.70
   4   4   8  327.67    8.30
  -6  -4  -8  145.59    5.40
   6  -4   8  133.09    4.40
  -6   4  -8  137.79    4.30
   6   4   8  140.69    4.90
  -8  -4  -8    9.10    2.10
   8  -4   8    4.00    1.40
  -8   4  -8    3.20    1.30
   8   4   8    2.80    1.80
  10  -4   8   70.29    3.50
 -10   4  -8   79.79    3.40
  10   4   8   74.59    4.00
  12  -4   8    3.50    1.70
  12   4   8    0.80    2.10
 -12   4  -8    4.10    1.60
  14  -4   8   92.69    4.10
 -14   4  -8  100.69    4.20
  14   4   8   91.69    4.70
  16  -4   8  137.79    5.00
 -16   4  -8  144.29    5.20
  16   4   8  126.19    5.70
  18  -4   8   73.69    4.00
  18   4   8   73.99    4.70
 -18   4  -8   76.79    4.10
  20  -4   8   27.00    2.90
 -20   4  -8   23.30    2.70
  20   4   8   23.80    3.30
  22  -4   8   15.90    2.60
  22   4   8   16.60    3.10
 -22   4  -8   13.60    2.50
  31  -5  -8   52.59    4.20
 -31  -5   8   52.99    2.90
 -31   5   8   48.50    3.20
 -29  -5   8   46.40    2.70
  29  -5  -8   50.19    3.90
 -29   5   8   46.10    3.00
  27  -5  -8    0.50    1.90
 -27  -5   8    3.50    1.30
 -27   5   8    1.90    1.40
  25  -5  -8   84.69    4.30
 -25  -5   8   84.39    3.20
 -25   5   8   83.19    3.40
  23  -5  -8  104.99    4.50
 -23  -5   8  107.09    3.50
 -23   5   8  100.39    3.60
  21  -5  -8   17.70    2.20
 -21  -5   8   18.40    1.50
 -21   5   8   19.20    1.60
  19  -5  -8   56.99    3.40
 -19  -5   8   58.19    2.40
 -19   5   8   58.59    2.50
 -17  -5   8    4.10    1.00
  17  -5  -8    1.80    1.50
 -17   5   8    3.40    1.10
  15  -5  -8   43.80    2.90
 -15  -5   8   40.30    2.00
 -15   5   8   40.50    2.00
  13  -5  -8  393.06    9.60
 -13  -5   8  405.46    8.90
 -13   5   8  394.56    8.70
  11  -5  -8  135.49    3.30
 -11  -5   8  136.99    3.70
  11  -5  -8  130.19    4.40
 -11   5   8  134.39    3.50
   9  -5  -8    3.00    1.40
   9  -5  -8    0.50    0.60
   9   5  -8    0.60    0.80
  -9   5   8    1.50    0.80
   7  -5  -8   26.10    2.40
   7   5  -8   26.00    1.60
  -7   5   8   26.30    2.30
  -5  -5   8   21.50    1.50
   5  -5  -8   16.40    1.80
   5   5  -8   17.50    1.60
  -5   5   8   19.20    2.00
   3  -5  -8  451.65   10.70
  -3  -5   8  448.86   10.00
   3   5  -8  446.56    9.90
  -3   5   8  431.56   10.60
   1  -5  -8  525.05   12.40
  -1  -5   8  520.35   11.70
   1   5  -8  527.95   11.60
  -1   5   8  515.25   12.10
   1  -5   8  241.28    6.20
  -1  -5  -8  236.68    7.00
  -1   5  -8  232.58    6.10
   1   5   8  243.78    6.60
   3  -5   8    0.80    1.20
  -3  -5  -8    0.60    1.80
  -3   5  -8    1.10    1.10
   3   5   8    3.30    1.60
  -5  -5  -8    6.00    2.20
   5  -5   8    6.00    1.40
   5   5   8    8.60    1.90
  -5   5  -8    9.60    1.50
   7  -5   8   84.09    3.50
  -7  -5  -8  103.09    4.80
   7   5   8   86.69    4.10
  -7   5  -8   92.49    3.60
   9  -5   8  223.28    6.40
  -9  -5  -8  244.18    7.60
   9   5   8  233.48    7.00
  -9   5  -8  237.38    6.50
  11  -5   8  203.08    5.90
 -11   5  -8  209.18    6.10
  11   5   8  202.48    6.60
  13  -5   8   44.50    2.90
 -13   5  -8   42.70    3.00
  13   5   8   43.00    3.70
  15  -5   8    5.90    1.80
 -15   5  -8    8.80    1.90
  15   5   8    4.90    2.40
  17  -5   8   -0.30    1.70
 -17   5  -8   -1.40    1.70
  17   5   8   -3.30    2.20
  19  -5   8   38.20    3.30
 -19   5  -8   43.10    3.60
  19   5   8   30.40    3.50
  21  -5   8  169.58    6.10
 -21   5  -8  178.08    6.40
 -30  -6   8   90.09    3.60
  30  -6  -8   86.39    4.90
 -30   6   8   82.39    3.90
  28  -6  -8   13.10    2.50
 -28  -6   8   13.60    1.80
 -28   6   8   10.10    1.80
  26  -6  -8   16.50    2.50
 -26  -6   8   15.00    1.70
 -26   6   8   15.30    1.80
  24  -6  -8   23.00    2.60
 -24  -6   8   23.00    1.80
 -24   6   8   21.90    2.00
  22  -6  -8   14.40    2.20
 -22  -6   8   12.00    1.40
 -22   6   8   12.30    1.70
  20  -6  -8   95.09    4.30
 -20  -6   8   91.59    3.20
 -20   6   8   91.69    3.30
  18  -6  -8  117.69    4.60
 -18  -6   8  112.19    3.50
 -18   6   8  110.69    3.50
  16  -6  -8    4.00    1.70
 -16  -6   8    2.80    1.00
 -16   6   8    2.50    1.10
 -14  -6   8   61.69    2.40
  14  -6  -8   60.39    3.40
 -14   6   8   62.49    2.40
  12  -6  -8  165.98    4.50
 -12  -6   8  153.88    4.30
  12  -6  -8  156.28    5.20
 -12   6   8  153.68    4.00
  10  -6  -8   39.90    2.90
  10  -6  -8   33.70    1.40
 -10  -6   8   40.80    1.80
  10   6  -8   43.30    1.90
 -10   6   8   40.70    1.70
   8  -6  -8  107.09    4.10
  -8  -6   8  102.59    3.10
   8   6  -8  104.19    3.20
  -8   6   8  106.29    3.90
   6  -6  -8   99.69    4.00
   6   6  -8   94.79    3.10
  -6   6   8   96.09    3.80
   4  -6  -8    3.20    1.70
   4   6  -8    1.20    1.00
   2  -6  -8  290.47    7.90
   2   6  -8  277.07    7.00
  -2   6   8  287.07    7.40
   0  -6  -8   14.80    2.30
   0   6  -8   19.00    1.90
   0   6   8   17.60    2.00
  -2  -6  -8    2.60    2.00
  -2   6  -8    4.40    1.20
   2   6   8    4.70    1.70
  -4  -6  -8  184.18    6.60
   4   6   8  195.28    6.00
  -4   6  -8  197.78    5.50
  -6  -6  -8   51.29    4.30
  -6   6  -8   54.89    3.00
   6   6   8   61.19    3.60
  -8  -6  -8   34.20    3.60
  -8   6  -8   31.50    2.60
   8   6   8   31.50    3.20
 -10  -6  -8   56.09    4.60
  10  -6   8   51.09    2.80
 -10   6  -8   54.59    3.10
  10   6   8   44.20    3.70
 -12  -6  -8   39.70    4.40
 -12   6  -8   38.10    2.90
  12   6   8   30.40    3.10
  14  -6   8   51.89    3.00
 -14  -6  -8   66.69    4.70
  14   6   8   49.40    4.10
 -14   6  -8   55.79    3.50
  16  -6   8   79.89    3.60
  16   6   8   67.59    4.60
 -16   6  -8   76.79    4.10
  18  -6   8   -2.30    1.60
 -18   6  -8    0.00    1.70
  18   6   8   -3.20    2.30
 -20   6  -8    2.80    2.00
  20   6   8    0.30    2.40
  27  -7  -8   23.90    2.90
 -27  -7   8   21.40    2.00
 -27   7   8   21.70    2.20
 -25  -7   8    3.10    1.30
  25  -7  -8    2.70    2.10
 -25   7   8    2.90    1.50
 -23  -7   8   62.39    2.80
  23  -7  -8   60.69    4.10
 -23   7   8   58.39    3.00
  21  -7  -8   30.00    2.90
 -21  -7   8   29.70    2.20
 -21   7   8   29.40    2.40
 -19  -7   8  186.48    5.00
  19  -7  -8  190.28    6.20
 -19   7   8  182.08    5.10
  17  -7  -8   17.40    2.30
 -17  -7   8   20.30    1.70
 -17   7   8   19.90    1.60
 -15  -7   8   48.90    2.30
  15  -7  -8   47.10    3.40
 -15   7   8   43.60    2.20
 -13  -7   8  137.49    3.90
  13  -7  -8  134.69    5.00
 -13   7   8  132.99    3.70
  11  -7  -8   -0.90    1.60
 -11  -7   8    0.20    0.90
 -11   7   8    1.50    0.90
  11   7  -8   -0.10    1.00
   9  -7  -8   95.19    4.20
  -9   7   8   94.19    3.80
   9   7  -8   95.19    3.20
   7  -7  -8  208.78    6.40
   7   7  -8  207.28    5.40
  -7   7   8  199.88    5.90
   5  -7  -8  243.78    7.10
  -5   7   8  248.18    6.60
   5   7  -8  241.28    6.20
   3  -7  -8   31.80    3.30
   3   7  -8   27.40    2.20
  -3   7   8   32.20    2.60
   1  -7  -8    1.00    2.00
   1   7  -8    0.60    1.10
  -1   7   8    1.70    1.60
  -1  -7  -8   81.39    4.50
  -1   7  -8   82.69    3.30
   1   7   8   83.29    3.80
  -3  -7  -8  136.49    5.90
  -3   7  -8  137.79    4.50
   3   7   8  139.39    4.90
  -5  -7  -8  405.06   11.20
  -5   7  -8  410.26    9.90
   5   7   8  400.06   10.20
  -7  -7  -8    3.90    2.70
   7   7   8    4.10    2.00
  -7   7  -8    5.80    1.50
  -9  -7  -8   -0.40    2.70
  -9   7  -8   -0.60    1.30
   9   7   8   -4.90    1.90
 -11  -7  -8   -0.30    2.80
 -11   7  -8   -1.20    1.40
  11   7   8   -6.30    2.10
 -13  -7  -8   22.70    3.50
  13   7   8    9.20    2.70
 -13   7  -8   18.80    2.20
 -15  -7  -8  316.77    9.70
  15   7   8  260.77    8.50
 -15   7  -8  274.27    8.10
 -17  -7  -8   71.49    5.40
  17   7   8   62.49    4.60
 -17   7  -8   69.39    4.10
  24  -8  -8   13.20    2.60
 -24  -8   8   11.10    1.60
 -24   8   8   11.90    1.90
  22  -8  -8   59.39    4.20
 -22  -8   8   66.89    3.00
 -20  -8   8   69.29    2.90
  20  -8  -8   75.89    4.30
  18  -8  -8    1.50    2.00
 -18  -8   8    2.90    1.20
  16  -8  -8   -2.10    1.80
 -16  -8   8    0.20    1.00
 -14  -8   8   58.59    2.50
  14  -8  -8   60.29    3.80
 -12  -8   8  302.57    7.20
  12  -8  -8  295.67    8.30
  12   8  -8  293.77    7.10
 -10  -8   8   10.50    1.40
  10  -8  -8   13.20    2.20
  10   8  -8    6.20    1.40
   8  -8  -8    2.10    1.90
   8   8  -8    2.40    1.20
   6  -8  -8    6.00    2.00
   6   8  -8    4.60    1.30
   4  -8  -8   20.40    2.60
   4   8  -8   24.00    2.30
   2  -8  -8  393.56   10.50
   2   8  -8  387.46    9.40
   0  -8  -8   24.60    2.90
   0   8  -8   22.70    2.30
   0   8   8   22.10    2.20
  -2  -8  -8   39.90    4.10
  -2   8  -8   42.40    2.80
   2   8   8   37.70    3.10
  -4  -8  -8   35.40    3.60
   4   8   8   38.20    3.30
  -4   8  -8   38.40    2.80
  -6  -8  -8    4.50    2.80
  -6   8  -8    6.00    1.60
   6   8   8    3.60    2.00
  -8  -8  -8  111.39    6.10
  -8   8  -8  118.39    4.60
   8   8   8  113.29    5.00
 -10  -8  -8   37.40    4.10
 -10   8  -8   42.60    3.20
  10   8   8   30.40    3.10
 -12  -8  -8  103.99    6.20
 -12   8  -8   95.09    4.40
  12   8   8   96.69    4.90
 -14  -8  -8   21.90    3.70
 -14   8  -8   17.90    2.40
  14   8   8   17.00    2.80
  19  -9  -8   58.19    4.20
 -19  -9   8   61.59    2.80
  17  -9  -8   19.30    2.70
 -17  -9   8   21.40    1.80
  15  -9  -8    1.10    2.00
 -15  -9   8    0.40    1.10
  13  -9  -8  199.78    6.80
 -13  -9   8  201.68    5.30
  11  -9  -8   22.80    2.70
 -11  -9   8   23.10    1.80
  -9  -9   8    7.00    1.30
   9  -9  -8   11.50    2.30
   9   9  -8    4.40    1.50
   7  -9  -8    2.30    2.00
   7   9  -8    1.80    1.40
   5  -9  -8   12.30    2.50
   5   9  -8   10.50    1.70
   3  -9  -8  255.97    8.00
   3   9  -8  252.97    7.00
   1  -9  -8  135.89    5.80
   1   9  -8  125.19    4.60
  -1  -9  -8   19.10    3.00
  -1   9  -8   24.60    2.30
  -3  -9  -8   12.70    3.10
  -3   9  -8   16.60    2.10
  -5  -9  -8   45.70    4.80
  -5   9  -8   54.19    3.40
  -7  -9  -8   62.99    5.50
   7   9   8   64.59    6.00
  -7   9  -8   70.39    3.80
  -9  -9  -8   53.09    5.40
  -9   9  -8   59.19    3.80
   9   9   8   58.59    5.40
 -12 -10   8   42.00    2.40
  12 -10  -8   42.50    4.10
  10 -10  -8   85.99    4.80
 -10 -10   8   83.29    3.20
   8 -10  -8   17.50    2.70
   8  10  -8   19.10    2.20
   6 -10  -8  102.29    5.30
   6  10  -8   96.19    4.10
   4 -10  -8   40.10    4.30
   4  10  -8   26.20    2.80
   2 -10  -8   27.50    3.30
   2  10  -8   26.20    2.50
   0 -10  -8   27.30    3.40
   0  10  -8   35.20    3.10
  -2 -10  -8    6.50    2.80
  -2  10  -8    7.30    1.90
 -34   0   9   -0.40    1.30
 -32   0   9   -1.20    1.30
 -30   0   9    0.30    1.20
 -28   0   9    1.90    1.40
 -26   0   9   -0.50    1.10
  24   0  -9   -1.50    1.40
 -24   0   9    0.60    1.10
 -22   0   9    0.70    1.00
  22   0  -9   -0.90    1.30
 -20   0   9   -0.60    0.90
  20   0  -9   -1.50    1.20
  18   0  -9    0.20    1.10
 -18   0   9   -0.70    0.70
 -16   0   9    0.90    0.80
  16   0  -9    0.60    1.10
 -14   0   9   -0.30    0.80
 -14   0   9   -0.20    0.70
  14   0  -9    0.30    1.00
 -12   0   9    0.80    0.70
  12   0  -9    0.20    0.90
 -12   0   9   -0.40    0.80
 -10   0   9    0.60    0.80
  10   0  -9    0.30    0.80
 -10   0   9   -0.30    0.80
  -8   0   9    0.10    0.80
  -8   0   9    0.00    0.70
   8   0  -9    0.80    0.80
   6   0  -9    2.20    0.90
  -6   0   9   -0.60    0.70
  -6   0   9    0.20    0.70
   4   0  -9    0.40    0.90
  -2   0   9    0.00    1.10
   2   0  -9    0.40    1.00
   0   0   9   -0.10    1.20
   0   0  -9   -0.30    1.10
   2   0   9    0.90    1.40
  -2   0  -9    0.90    1.20
   4   0   9   -0.50    1.30
   6   0   9   -1.00    1.30
   8   0   9    1.20    1.50
 -10   0  -9    0.80    1.50
  10   0   9    0.70    1.60
 -12   0  -9   -1.50    1.60
  12   0   9   -0.10    1.70
 -14   0  -9   -2.80    1.70
  14   0   9   -1.30    1.90
 -16   0  -9   -0.50    1.80
  16   0   9    0.00    2.00
 -18   0  -9    1.40    2.00
  18   0   9   -1.10    2.00
  20   0   9   -1.70    2.10
 -20   0  -9   -1.90    2.00
 -22   0  -9   -1.60    2.10
  22   0   9    0.90    2.30
 -24   0  -9    0.40    2.40
  24   0   9   -3.50    2.40
 -35  -1   9   12.30    2.00
 -35   1   9   16.50    2.10
 -33  -1   9   15.50    2.00
 -33   1   9   12.10    1.80
 -31  -1   9   58.29    2.90
 -31   1   9   58.39    3.00
 -29  -1   9   24.80    2.10
 -29   1   9   22.60    1.90
 -27  -1   9   33.10    2.20
  27  -1  -9   32.80    3.00
 -27   1   9   34.20    2.30
 -25  -1   9   21.90    1.70
  25  -1  -9   24.50    2.30
 -25   1   9   23.20    1.80
  23  -1  -9   38.40    2.80
 -23  -1   9   38.60    2.10
 -23   1   9   40.60    2.20
  21  -1  -9   92.09    3.60
 -21  -1   9   90.49    3.00
 -21   1   9   90.29    3.00
  19  -1  -9    0.80    0.70
  19  -1  -9    2.10    1.30
 -19  -1   9    1.10    0.90
  19   1  -9    1.70    1.20
 -19   1   9    1.70    1.00
  17  -1  -9   32.90    2.30
 -17  -1   9   34.30    1.80
  17  -1  -9   31.70    1.60
 -17   1   9   33.80    1.80
  17   1  -9   32.40    2.00
 -15  -1   9   11.70    1.20
  15  -1  -9   10.60    1.40
  15  -1  -9   11.40    1.20
 -15  -1   9   12.90    1.20
 -15   1   9   11.60    1.10
  15   1  -9   13.30    1.30
 -13  -1   9   19.00    1.40
 -13  -1   9   17.70    1.40
  13  -1  -9   18.90    1.80
  13   1  -9   18.20    1.60
 -13   1   9   18.40    1.40
 -11  -1   9  139.09    3.70
 -11  -1   9  140.89    3.60
  11  -1  -9  140.59    3.90
 -11   1   9  140.59    3.60
 -11   1   9  138.99    3.90
  -9  -1   9   69.59    2.30
   9  -1  -9   67.49    2.50
  -9   1   9   70.39    2.20
  -9   1   9   66.89    2.50
   7  -1  -9   82.29    2.80
  -7   1   9   85.19    2.50
  -7   1   9   81.69    2.80
   5  -1  -9   15.40    1.70
  -5   1   9   13.60    1.10
   3  -1  -9    4.90    1.20
  -3   1   9    2.50    1.20
   1  -1  -9   32.30    2.30
  -1  -1   9   28.20    2.30
  -1   1   9   29.90    2.40
  -1  -1  -9   13.20    1.80
   1  -1   9   14.30    1.80
   1   1   9   17.40    2.00
  -3  -1  -9    1.40    1.40
   3  -1   9    2.10    1.40
   3   1   9    4.60    1.50
  -3   1  -9    2.40    1.30
   5  -1   9   24.40    2.40
   5   1   9   21.70    2.10
  -5   1  -9   19.80    2.00
   7  -1   9    0.50    1.40
   7   1   9   -0.10    1.50
  -7   1  -9   -0.70    1.20
   9  -1   9    4.10    1.60
   9   1   9    5.40    1.80
  -9   1  -9    2.10    1.50
  11  -1   9   88.89    4.10
 -11   1  -9   89.39    4.00
  11   1   9   88.09    4.20
  13  -1   9   -0.10    1.80
 -13   1  -9    0.00    1.60
  13   1   9    0.40    1.90
  15  -1   9    9.50    2.30
 -15  -1  -9   10.40    2.20
 -15   1  -9   12.60    2.20
  15   1   9   14.50    2.50
 -17  -1  -9    6.10    2.20
  17  -1   9    1.80    2.10
  17   1   9    3.40    2.30
 -17   1  -9    2.70    2.10
  19  -1   9    5.60    2.40
 -19  -1  -9    7.80    2.40
  19   1   9    5.20    2.40
 -19   1  -9    3.90    2.10
 -21  -1  -9   26.90    3.00
  21  -1   9   24.30    3.10
 -21   1  -9   23.70    3.10
  21   1   9   23.00    3.20
 -23  -1  -9    0.70    2.30
  23  -1   9   -1.10    2.30
  23   1   9   -0.90    2.40
 -23   1  -9   -0.90    2.30
 -34  -2   9   51.89    3.10
 -34   2   9   50.99    3.20
 -32  -2   9   21.50    2.10
 -32   2   9   19.50    2.10
  30  -2  -9   -0.30    1.90
 -30  -2   9   -1.00    1.20
 -30   2   9    1.80    1.40
  28  -2  -9   18.90    2.40
 -28  -2   9   18.90    1.90
 -28   2   9   19.20    1.90
 -26  -2   9    1.30    1.10
  26  -2  -9    2.10    1.80
 -26   2   9    0.70    1.30
  24  -2  -9   48.10    3.10
 -24  -2   9   48.40    2.40
  24  -2  -9   44.80    2.20
 -24   2   9   47.60    2.50
  22  -2  -9   23.70    2.20
 -22  -2   9   18.00    1.50
  22  -2  -9   20.10    1.60
 -22   2   9   23.30    1.80
  20  -2  -9    0.90    1.40
 -20  -2   9    0.50    0.90
  20  -2  -9    0.10    0.80
 -20   2   9    0.70    0.90
  18  -2  -9   11.20    1.10
 -18  -2   9    9.80    1.20
  18  -2  -9   10.50    1.60
 -18  -2   9   10.00    1.50
 -18   2   9   12.80    1.30
 -16  -2   9   13.70    1.20
  16  -2  -9   15.00    1.70
 -16  -2   9   14.30    1.30
  16  -2  -9   14.00    1.40
 -16   2   9   15.90    1.30
 -14  -2   9   57.69    2.20
  14  -2  -9   60.09    2.20
  14  -2  -9   60.19    2.70
 -14   2   9   58.59    2.20
  12  -2  -9   18.50    2.00
 -12  -2   9   18.00    1.50
 -12   2   9   18.30    1.40
  10  -2  -9   21.00    1.90
 -10  -2   9   19.40    1.50
  10   2  -9   19.10    1.40
 -10   2   9   22.00    1.40
   8  -2  -9    1.40    1.10
  -8   2   9    0.40    0.70
   8   2  -9    1.00    0.80
   6  -2  -9    2.60    1.10
  -6   2   9    2.20    0.70
   6   2  -9    2.10    0.90
   4  -2  -9  139.79    4.10
   4   2  -9  136.79    3.90
  -4   2   9  128.29    4.30
  -4   2   9  132.09    3.40
   2  -2  -9   45.80    2.60
  -2  -2   9   45.20    2.50
  -2   2   9   45.10    2.70
   2   2  -9   44.70    2.30
   0  -2   9    8.20    1.50
   0  -2  -9    7.30    1.60
   0   2  -9    7.10    1.30
   0   2   9    8.70    1.70
  -2  -2  -9    5.60    1.70
   2  -2   9    6.40    1.50
  -2   2  -9    6.80    1.30
   2   2   9    5.00    1.50
   4  -2   9   19.30    2.00
  -4  -2  -9   15.90    2.10
  -4   2  -9   17.60    1.80
   4   2   9   20.70    2.20
   6  -2   9   26.00    2.50
  -6   2  -9   24.90    2.30
   6   2   9   24.20    2.40
   8  -2   9   46.60    3.00
  -8   2  -9   47.00    2.90
   8   2   9   43.90    1.90
   8   2   9   50.29    3.30
  10  -2   9    9.70    1.90
  10   2   9   10.90    2.20
 -10   2  -9    9.30    1.80
  12  -2   9   18.10    2.30
 -12   2  -9   17.60    2.10
  12   2   9   17.80    2.50
  14  -2   9   27.40    2.90
 -14   2  -9   30.40    3.10
  14   2   9   27.90    3.20
  16  -2   9   -1.40    2.00
  16   2   9   -0.10    2.20
 -16   2  -9    0.30    1.80
 -18  -2  -9   41.40    3.70
  18  -2   9   28.60    3.00
 -18   2  -9   28.50    2.90
  18   2   9   26.90    3.20
 -20  -2  -9    4.60    2.20
  20  -2   9    0.10    2.10
 -20   2  -9    2.10    2.20
  20   2   9    2.30    2.30
 -22  -2  -9    2.00    2.20
  22  -2   9   -1.60    2.20
  22   2   9    0.70    2.30
 -22   2  -9   -5.00    2.10
  24  -2   9    3.90    2.50
 -24  -2  -9    8.60    2.50
  24   2   9    5.40    2.70
 -24   2  -9    4.40    2.70
 -33  -3   9   24.20    2.10
  33  -3  -9   26.30    3.10
 -33   3   9   21.70    2.20
 -31  -3   9    5.20    1.50
  31  -3  -9    5.20    2.20
 -31   3   9    7.60    1.80
  29  -3  -9   52.19    3.70
 -29  -3   9   45.20    2.70
 -29   3   9   47.30    2.90
  27  -3  -9    3.30    1.90
 -27  -3   9    5.10    1.30
 -27   3   9    3.20    1.40
 -25  -3   9   20.40    1.70
  25  -3  -9   18.50    2.30
 -25   3   9   20.40    1.80
  23  -3  -9   15.30    2.10
 -23  -3   9   15.50    1.50
 -23   3   9   17.20    1.60
  21  -3  -9   30.20    2.80
 -21  -3   9   29.80    2.00
 -21   3   9   34.10    2.10
 -19  -3   9   83.99    2.90
  19  -3  -9   83.69    3.60
 -19   3   9   86.39    2.90
 -17  -3   9    9.80    1.20
  17  -3  -9    9.60    1.70
 -17   3   9   10.80    1.20
  15  -3  -9   31.80    2.40
 -15  -3   9   27.80    1.70
 -15   3   9   30.00    1.80
 -13  -3   9   70.29    2.50
  13  -3  -9   67.79    3.00
 -13   3   9   69.39    2.30
 -11  -3   9   27.90    1.70
  11  -3  -9   26.70    2.20
 -11   3   9   24.70    1.50
   9  -3  -9   65.39    2.90
  -9   3   9   65.59    2.10
   9   3  -9   61.29    2.10
   7  -3  -9    2.30    1.20
  -7   3   9    3.10    0.80
   7   3  -9    1.60    0.80
   5  -3  -9   68.29    3.00
  -5   3   9   65.79    2.00
   5   3  -9   64.89    2.40
  -5   3   9   67.79    3.00
   3  -3  -9   85.69    3.40
   3   3  -9   80.19    2.80
  -3   3   9   88.29    2.30
  -3   3   9   79.39    3.50
  -1  -3   9   33.00    2.40
   1  -3  -9   29.00    2.70
   1   3  -9   31.30    2.00
  -1   3   9   33.60    1.40
  -1   3   9   33.40    2.70
  -1  -3  -9   55.69    3.30
   1  -3   9   57.69    3.00
  -1   3  -9   56.39    2.60
   1   3   9   55.49    3.10
   3  -3   9   99.39    3.80
  -3  -3  -9   96.79    4.30
  -3   3  -9  103.39    3.60
   3   3   9   99.19    4.00
   5  -3   9   12.10    1.80
  -5  -3  -9    6.30    2.00
  -5   3  -9   10.80    1.50
   5   3   9    9.60    1.90
   7  -3   9    2.70    1.50
   7   3   9    3.70    0.80
  -7   3  -9    1.10    1.40
   7   3   9    4.20    1.80
   9  -3   9   54.99    3.30
  -9   3  -9   58.59    3.20
   9   3   9   58.19    2.00
   9   3   9   57.39    3.60
  11  -3   9   69.49    3.80
 -11   3  -9   72.89    3.60
  11   3   9   74.99    2.40
  11   3   9   74.29    4.20
  13  -3   9   84.39    4.20
 -13   3  -9   87.39    4.10
  13   3   9   89.49    4.70
  15  -3   9   -0.50    1.80
 -15   3  -9    0.90    1.70
  15   3   9    1.00    2.20
  17  -3   9    7.20    2.20
 -17   3  -9   11.10    2.30
  17   3   9   13.20    2.70
  19  -3   9   11.00    2.30
 -19   3  -9   11.20    2.50
  19   3   9   13.60    2.80
 -21  -3  -9   14.40    2.60
  21  -3   9    8.80    2.50
  21   3   9   10.80    2.80
 -21   3  -9   10.70    2.50
  23  -3   9   39.90    4.10
 -23  -3  -9   56.39    4.30
 -23   3  -9   47.80    4.30
  23   3   9   46.80    4.70
  32  -4  -9   59.79    4.30
 -32  -4   9   62.19    3.10
 -32   4   9   57.79    3.30
 -30  -4   9    9.20    1.60
  30  -4  -9   11.40    2.50
 -30   4   9    9.90    1.80
 -28  -4   9   -0.10    1.30
  28  -4  -9    0.60    2.00
 -28   4   9    1.80    1.50
  26  -4  -9   94.29    4.40
 -26  -4   9   97.39    3.50
 -26   4   9   92.69    3.60
 -24  -4   9   22.00    1.80
  24  -4  -9   18.40    2.30
 -24   4   9   20.10    1.80
  22  -4  -9  100.69    4.30
 -22  -4   9   97.19    3.30
 -22   4   9  101.89    3.40
 -20  -4   9   29.10    2.00
  20  -4  -9   27.40    2.90
 -20   4   9   28.00    2.10
  18  -4  -9    0.80    1.50
 -18  -4   9   -0.20    0.90
 -18   4   9   -0.30    1.00
 -16  -4   9   78.79    2.70
  16  -4  -9   74.79    3.50
 -16   4   9   79.89    2.70
 -14  -4   9   39.30    2.00
  14  -4  -9   41.40    2.70
 -14   4   9   37.00    1.90
  12  -4  -9  143.09    4.70
 -12  -4   9  148.89    4.00
 -12   4   9  153.88    3.80
  10  -4  -9    3.70    1.40
 -10  -4   9    4.70    1.00
  10   4  -9    3.80    0.80
 -10   4   9    3.70    0.90
   8  -4  -9    1.20    1.30
  -8   4   9    0.20    0.70
   8   4  -9    0.50    0.80
   6  -4  -9   99.49    3.70
  -6   4   9   98.99    3.80
  -6   4   9   98.19    2.60
   6   4  -9   96.69    3.00
   4  -4  -9  170.68    5.20
   4   4  -9  160.88    4.40
  -4   4   9  161.28    5.10
  -2  -4   9   26.50    2.20
   2  -4  -9   26.70    2.70
  -2   4   9   23.60    2.60
   2   4  -9   26.80    1.80
   0  -4   9   16.20    1.80
   0  -4  -9   11.40    2.00
   0   4   9   17.50    2.10
   0   4  -9   14.20    1.50
  -2  -4  -9   -0.70    1.80
   2  -4   9    4.50    1.40
  -2   4  -9    3.40    1.10
   2   4   9    3.20    1.60
   4  -4   9   26.30    2.40
  -4  -4  -9   20.30    2.70
  -4   4  -9   24.90    2.10
   4   4   9   28.00    2.60
  -6  -4  -9  118.59    5.10
   6  -4   9  124.79    4.30
   6   4   9  120.29    4.60
  -6   4  -9  120.39    4.20
  -8  -4  -9    3.80    2.20
   8  -4   9    0.50    1.40
   8   4   9    1.50    1.80
  -8   4  -9    0.00    1.30
  10  -4   9  101.89    4.30
 -10   4  -9  107.79    4.20
  10   4   9  112.69    4.90
  12  -4   9    5.00    1.90
  12   4   9    6.70    2.40
 -12   4  -9    5.50    1.70
  14  -4   9    0.00    1.80
 -14   4  -9    3.60    1.70
  14   4   9    2.80    2.30
  16  -4   9   73.09    4.00
  16   4   9   79.09    4.70
 -16   4  -9   80.29    4.20
  18  -4   9    0.50    1.90
 -18   4  -9   -0.60    1.90
  18   4   9    0.00    2.40
  20  -4   9   32.10    3.60
 -20   4  -9   37.40    3.70
  20   4   9   30.10    3.50
  22  -4   9    5.00    2.30
 -22   4  -9    5.80    2.30
  22   4   9    4.60    2.70
 -31  -5   9   50.89    3.00
  31  -5  -9   54.79    4.30
 -31   5   9   55.59    3.30
  29  -5  -9    9.50    2.40
 -29  -5   9   10.10    1.70
 -29   5   9   11.60    1.90
  27  -5  -9    9.20    2.30
 -27  -5   9    9.90    1.70
 -27   5   9   11.40    1.70
 -25  -5   9    3.10    1.30
  25  -5  -9    2.50    2.10
 -25   5   9    3.30    1.50
  23  -5  -9    1.70    1.90
 -23  -5   9    2.80    1.30
 -23   5   9    2.60    1.30
  21  -5  -9   71.49    3.90
 -21  -5   9   74.19    2.90
 -21   5   9   74.49    2.90
 -19  -5   9   23.60    1.90
  19  -5  -9   26.20    2.90
 -19   5   9   24.90    2.00
  17  -5  -9   70.09    3.60
 -17  -5   9   70.29    2.70
 -17   5   9   70.09    2.70
 -15  -5   9   -0.30    0.90
  15  -5  -9    0.50    1.50
 -15   5   9   -0.60    1.00
 -13  -5   9   11.80    1.30
  13  -5  -9    9.10    1.80
 -13   5   9   10.80    1.20
  11  -5  -9  102.19    2.70
 -11  -5   9   99.79    3.20
  11  -5  -9  106.59    4.00
 -11   5   9  102.59    2.90
   9  -5  -9   33.60    2.70
  -9   5   9   32.10    1.60
   9   5  -9   31.60    1.70
   7  -5  -9   56.99    3.20
  -7   5   9   54.29    1.80
  -7   5   9   55.39    3.10
   7   5  -9   53.59    2.20
   5  -5  -9   28.20    2.70
  -5   5   9   26.90    2.70
   5   5  -9   26.90    1.80
   3  -5  -9    8.20    1.90
  -3  -5   9   11.20    1.50
   3   5  -9    7.80    1.30
  -3   5   9   10.20    2.00
   1  -5  -9   52.49    3.50
  -1  -5   9   54.69    2.80
   1   5  -9   49.50    2.50
  -1   5   9   54.59    3.20
  -1  -5  -9   61.89    3.90
   1  -5   9   67.09    3.00
  -1   5  -9   62.29    2.80
   1   5   9   68.49    3.40
  -3  -5  -9   96.39    4.80
   3  -5   9  106.19    3.90
   3   5   9  116.29    4.40
  -3   5  -9  109.39    3.80
   5  -5   9   19.30    1.90
  -5  -5  -9   15.30    2.70
  -5   5  -9   18.30    1.90
   5   5   9   20.00    2.40
   7  -5   9   76.09    3.50
  -7  -5  -9   84.59    4.90
   7   5   9   88.09    4.10
  -7   5  -9   81.99    3.50
   9  -5   9   -0.30    1.50
  -9  -5  -9    1.70    2.50
  -9   5  -9   -0.20    1.40
   9   5   9    3.50    2.00
 -11  -5  -9   47.20    4.20
  11  -5   9   36.40    2.90
  11   5   9   40.60    3.70
 -11   5  -9   41.70    3.00
  13  -5   9   71.49    3.70
  13   5   9   74.59    4.40
 -13   5  -9   74.39    3.80
  15  -5   9    7.70    1.90
 -15   5  -9    8.50    2.10
  15   5   9    8.70    2.60
  17  -5   9    0.10    1.80
 -17   5  -9   -1.00    1.90
  17   5   9    1.00    2.40
  19  -5   9   -2.60    1.80
  19   5   9   -0.50    2.40
 -19   5  -9   -1.40    2.00
  28  -6  -9   39.50    3.90
 -28  -6   9   39.10    2.70
 -28   6   9   35.80    3.00
  26  -6  -9   12.90    2.40
 -26  -6   9   13.30    1.70
 -26   6   9    9.90    1.70
 -24  -6   9   72.29    3.00
  24  -6  -9   70.59    4.20
 -24   6   9   63.99    3.20
 -22  -6   9    3.10    1.20
  22  -6  -9    4.00    2.00
 -22   6   9    2.90    1.50
 -20  -6   9    1.20    1.10
  20  -6  -9    0.40    1.70
 -20   6   9    3.40    1.30
 -18  -6   9   59.39    2.50
  18  -6  -9   61.29    3.70
 -18   6   9   61.69    2.60
  16  -6  -9    1.10    1.70
 -16  -6   9    0.10    0.90
 -16   6   9    0.60    1.10
 -14  -6   9  107.99    3.40
  14  -6  -9  109.29    4.40
 -14   6   9  103.29    3.20
  12  -6  -9   37.60    3.00
 -12  -6   9   32.20    2.00
 -12   6   9   33.30    1.80
  10  -6  -9    1.20    1.60
  10   6  -9    0.90    0.90
 -10   6   9    1.00    0.80
 -10   6   9    2.70    1.50
   8  -6  -9   31.30    2.90
  -8   6   9   28.30    2.70
   8   6  -9   27.30    1.90
   6  -6  -9   33.50    3.00
  -6   6   9   31.90    2.90
   6   6  -9   32.40    2.00
  -4  -6   9  143.99    4.30
   4  -6  -9  147.29    5.20
  -4   6   9  135.99    4.80
   4   6  -9  142.39    4.20
   2  -6  -9    5.50    2.10
  -2   6   9    4.30    1.70
   2   6  -9    4.20    1.20
   0  -6  -9   11.40    2.40
   0   6  -9   14.10    1.60
   0   6   9   15.80    2.20
  -2  -6  -9   17.90    2.70
  -2   6  -9   25.60    2.30
   2   6   9   28.20    2.90
  -4  -6  -9   28.80    3.30
   4  -6   9   27.40    2.30
  -4   6  -9   29.40    2.50
   4   6   9   36.80    3.10
   6  -6   9   22.00    2.40
  -6  -6  -9   22.40    3.10
   6   6   9   31.70    3.20
  -6   6  -9   24.30    2.20
   8  -6   9   13.50    1.80
  -8  -6  -9   11.00    3.00
  -8   6  -9   15.00    2.00
   8   6   9   11.70    2.40
  10  -6   9   -0.80    1.40
 -10  -6  -9   -0.20    2.70
 -10   6  -9   -0.40    1.40
  10   6   9   -3.90    2.10
 -12  -6  -9   21.20    3.40
  12  -6   9   18.70    2.10
  12   6   9   20.30    2.90
 -12   6  -9   22.40    2.40
  14  -6   9   86.29    3.90
 -14  -6  -9   98.79    5.60
  14   6   9   88.99    5.00
 -14   6  -9   91.89    4.40
 -16  -6  -9   10.80    3.00
  16  -6   9    4.20    1.90
  16   6   9    5.60    2.60
 -16   6  -9    7.40    2.10
 -18   6  -9   19.10    2.60
  18   6   9   14.90    3.00
  27  -7  -9    1.00    2.20
 -27  -7   9   -0.90    1.40
 -27   7   9    0.80    1.50
 -25  -7   9   -0.60    1.30
  25  -7  -9    0.50    2.00
 -25   7   9   -0.50    1.40
 -23  -7   9    0.80    1.20
  23  -7  -9    2.00    2.10
 -23   7   9    2.50    1.50
  21  -7  -9   45.10    3.80
 -21  -7   9   49.99    2.60
 -21   7   9   48.70    2.70
 -19  -7   9   17.90    1.60
  19  -7  -9   20.20    2.60
 -19   7   9   19.80    1.80
  17  -7  -9   23.00    2.60
 -17  -7   9   24.90    2.00
 -17   7   9   22.10    1.80
  15  -7  -9    3.10    1.90
 -15  -7   9    5.30    1.20
 -15   7   9    3.70    1.10
 -13  -7   9    1.30    1.00
  13  -7  -9    1.60    1.80
 -13   7   9    0.00    1.00
 -11  -7   9   76.69    2.90
  11  -7  -9   79.99    4.00
 -11   7   9   80.39    3.60
  11   7  -9   76.19    2.80
   9  -7  -9    3.20    1.90
   9   7  -9   -0.30    1.00
  -9   7   9    1.20    1.60
   7  -7  -9   34.20    3.30
  -7   7   9   31.20    2.80
   7   7  -9   27.10    2.10
   5  -7  -9   31.50    3.30
   5   7  -9   28.50    2.20
  -5   7   9   30.20    2.80
   3  -7  -9    1.10    2.10
   3   7  -9    1.10    1.20
  -3   7   9    2.70    1.70
   1  -7  -9   28.50    3.00
  -1   7   9   31.40    2.90
   1   7  -9   27.90    2.30
  -1  -7  -9    7.00    2.50
  -1   7  -9    7.00    1.50
   1   7   9    7.70    2.00
  -3  -7  -9   58.79    4.60
  -3   7  -9   59.09    3.10
   3   7   9   63.79    3.60
  -5  -7  -9    5.30    2.70
   5   7   9   10.30    2.10
  -5   7  -9    6.80    1.60
  -7  -7  -9   12.90    3.10
   7   7   9   16.00    2.50
  -7   7  -9   20.20    2.20
  -9  -7  -9   -2.70    2.70
   9   7   9   -3.90    2.10
  -9   7  -9   -0.90    1.50
 -11  -7  -9   12.00    3.30
  11   7   9    8.60    2.70
 -11   7  -9   12.80    2.00
 -13  -7  -9   28.40    4.00
  13   7   9   20.40    2.90
 -13   7  -9   21.80    2.50
 -15  -7  -9    3.00    3.10
  15   7   9    1.50    2.30
 -15   7  -9    1.30    1.90
 -22  -8   9   23.10    1.90
  22  -8  -9   20.60    2.80
 -22   8   9   21.10    2.00
  20  -8  -9   57.09    4.10
 -20  -8   9   51.99    2.70
 -20   8   9   54.89    2.80
 -18  -8   9   -0.40    1.10
  18  -8  -9   -0.80    1.90
 -18   8   9   -0.10    1.30
 -16  -8   9   10.50    1.50
  16  -8  -9   10.90    2.40
  14  -8  -9    1.20    2.00
 -14  -8   9    0.60    1.00
 -12  -8   9   44.30    2.30
  12  -8  -9   46.60    3.70
  12   8  -9   42.50    2.50
  10  -8  -9   23.80    2.70
 -10  -8   9   20.60    1.70
  10   8  -9   19.40    2.10
   8  -8  -9    1.80    2.00
   8   8  -9   -0.10    1.20
   6  -8  -9   19.00    2.70
  -6   8   9   15.40    2.10
   6   8  -9   13.70    1.60
   4  -8  -9   21.50    2.80
   4   8  -9   20.40    1.90
  -4   8   9   19.80    2.20
   2  -8  -9   12.40    2.60
   2   8  -9   10.40    1.70
  -2   8   9   13.70    2.00
   0  -8  -9   17.80    2.90
   0   8   9   18.10    2.20
   0   8  -9   18.40    2.00
  -2  -8  -9    3.10    2.60
   2   8   9    4.40    2.00
  -2   8  -9    6.30    1.60
  -4  -8  -9    3.00    2.80
   4   8   9    5.10    2.00
  -4   8  -9    5.00    1.60
  -6  -8  -9   21.90    3.60
  -6   8  -9   29.20    2.80
   6   8   9   25.90    2.80
  -8  -8  -9    3.50    3.30
   8   8   9    6.20    2.30
  -8   8  -9    9.90    2.00
 -10  -8  -9   10.20    3.40
 -10   8  -9   11.60    2.20
  10   8   9   12.00    2.50
 -12  -8  -9   -2.30    3.10
  12   8   9    3.00    2.30
 -12   8  -9    1.00    1.70
 -17  -9   9    0.80    1.10
  17  -9  -9   -0.30    2.10
 -15  -9   9   30.60    2.20
  15  -9  -9   34.50    3.80
 -13  -9   9    3.90    1.30
  13  -9  -9    4.90    2.20
 -11  -9   9    0.30    1.10
  11  -9  -9    1.90    2.10
   9  -9  -9    5.80    2.30
   9   9  -9    6.90    1.50
   7  -9  -9    2.50    2.20
   7   9  -9    1.20    1.40
   5  -9  -9   17.50    2.80
   5   9  -9   17.60    2.00
   3  -9  -9   10.50    2.70
   3   9  -9    9.50    1.80
   1  -9  -9    1.80    2.50
   1   9  -9   -0.80    1.40
  -1  -9  -9    4.90    2.80
  -1   9  -9    8.50    1.80
  -3  -9  -9   11.40    3.30
  -3   9  -9   16.00    2.10
  -5  -9  -9   -3.50    2.80
  -5   9  -9    1.20    1.60
  -7  -9  -9   -6.70    2.90
  -7   9  -9   -1.80    1.60
   8 -10  -9    2.60    2.40
   6 -10  -9    8.80    2.70
   6  10  -9    3.10    1.70
   4 -10  -9    7.80    2.80
   4  10  -9    6.60    1.80
 -34   0  10    9.30    1.80
 -32   0  10   65.89    3.10
 -30   0  10   96.49    3.60
 -28   0  10  545.15   12.20
 -26   0  10   15.60    1.70
  24   0 -10   24.10    2.60
 -24   0  10   22.90    1.90
  22   0 -10   25.00    2.40
 -22   0  10   24.90    2.00
 -20   0  10   64.19    2.60
  20   0 -10   68.59    3.00
 -18   0  10 1182.08   24.30
  18   0 -10 1165.48   24.50
 -16   0  10  147.49    3.90
  16   0 -10  139.49    3.60
  16   0 -10  143.39    4.10
  14   0 -10   98.99    3.20
 -14   0  10  101.39    3.00
 -12   0  10    1.70    0.90
  12   0 -10    0.90    1.00
 -12   0  10    2.40    0.90
 -10   0  10    5.20    1.00
 -10   0  10    5.30    1.00
  -8   0  10  460.55    9.90
  -8   0  10  448.26    9.90
   8   0 -10  447.96    9.90
   6   0 -10  178.98    4.60
  -4   0  10  340.97    8.60
   4   0 -10  367.36    8.10
  -2   0  10   56.89    3.10
   2   0 -10   62.09    2.60
   0   0 -10  145.69    4.40
   0   0  10  141.19    4.80
   2   0  10  310.67    8.30
  -2   0 -10  321.87    7.90
   4   0  10  142.49    4.90
   6   0  10  591.24   13.80
   8   0  10   69.29    3.70
 -10   0 -10  131.89    5.10
  10   0  10  141.89    5.20
  12   0  10   19.20    2.60
 -12   0 -10   19.70    2.50
  14   0  10    8.00    2.30
 -14   0 -10    8.00    2.20
 -16   0 -10  288.27    8.80
  16   0  10  325.37    9.20
 -18   0 -10   94.69    4.90
  18   0  10   96.29    5.10
 -20   0 -10    3.70    2.30
  20   0  10    2.40    2.30
 -22   0 -10    2.90    2.40
  22   0  10   -0.50    2.50
 -35  -1  10  244.38    6.70
 -35   1  10  236.08    6.60
 -33  -1  10    3.10    1.50
 -33   1  10    1.70    1.60
 -31  -1  10    2.70    1.50
 -31   1  10    4.70    1.50
  29  -1 -10   47.10    3.50
 -29  -1  10   48.40    2.70
 -29   1  10   46.50    2.70
  27  -1 -10   47.80    3.30
 -27  -1  10   40.90    2.40
 -27   1  10   41.20    2.50
  25  -1 -10  267.17    7.30
 -25  -1  10  271.37    6.70
 -25   1  10  265.67    6.60
  23  -1 -10   42.70    2.90
 -23  -1  10   37.70    2.20
 -23   1  10   41.90    2.30
  21  -1 -10  192.08    5.50
  21  -1 -10  188.48    4.60
 -21  -1  10  185.88    5.00
  21   1 -10  194.78    5.30
 -21   1  10  193.38    5.00
  19  -1 -10   94.09    3.60
 -19  -1  10   94.69    3.10
  19  -1 -10   93.89    2.80
  19   1 -10   96.19    3.30
 -19   1  10   92.79    3.00
  17  -1 -10  164.48    4.70
  17  -1 -10  159.68    4.10
 -17  -1  10  163.98    4.30
 -17   1  10  158.28    4.20
  17   1 -10  158.98    4.40
  15  -1 -10  134.19    4.10
  15  -1 -10  132.49    3.60
 -15  -1  10  133.59    3.80
 -15  -1  10  138.79    3.70
 -15   1  10  141.29    3.70
  15   1 -10  140.69    3.80
 -13  -1  10    5.60    1.00
  13  -1 -10    6.30    1.30
 -13  -1  10    8.40    1.10
  13   1 -10    6.70    1.10
 -13   1  10    7.80    1.10
  11  -1 -10  547.15   12.20
 -11  -1  10  558.94   12.00
 -11   1  10  561.34   11.90
  -9  -1  10    1.10    0.90
   9  -1 -10    1.40    1.10
  -9   1  10    2.10    0.90
   7  -1 -10  160.08    4.40
  -7   1  10  155.08    4.40
  -7   1  10  165.98    4.10
   5  -1 -10    1.90    1.20
  -5   1  10    1.80    0.80
  -3  -1  10   12.10    1.70
   3  -1 -10   10.60    1.60
  -3   1  10   13.00    1.80
  -1  -1  10  749.73   16.60
   1  -1 -10  765.92   16.30
  -1   1  10  720.93   16.70
   1  -1  10   59.29    3.30
  -1  -1 -10   62.19    3.30
   1   1  10   64.19    3.40
  -1   1 -10   64.29    2.80
  -3  -1 -10    6.40    1.80
   3  -1  10    5.10    1.70
   3   1  10    7.00    1.80
  -3   1 -10    6.30    1.60
   5  -1  10   46.40    3.10
   5   1  10   45.00    3.10
  -5   1 -10   46.70    3.00
   7  -1  10  127.19    4.70
  -7   1 -10  117.09    4.60
   7   1  10  131.09    4.80
   9  -1  10  166.88    5.50
  -9   1 -10  153.38    5.50
   9   1  10  166.38    5.60
  11  -1  10  101.39    4.50
 -11   1 -10   92.09    4.40
  11   1  10  106.89    4.70
  13  -1  10   46.00    3.70
  13   1  10   41.90    3.70
 -13   1 -10   42.30    3.50
  15  -1  10   -0.30    2.00
 -15  -1 -10    0.70    1.90
  15   1  10    0.90    2.20
 -15   1 -10   -0.10    1.80
  17  -1  10  285.87    8.60
 -17  -1 -10  277.87    8.50
 -17   1 -10  265.67    8.40
  17   1  10  294.47    8.80
 -19  -1 -10    1.40    2.10
  19  -1  10    3.00    2.30
 -19   1 -10    1.30    2.20
  19   1  10    3.70    2.40
  21  -1  10   10.90    2.70
 -21  -1 -10   12.20    2.80
  21   1  10   10.40    2.90
 -21   1 -10    8.90    2.70
 -34  -2  10  183.48    5.50
 -34   2  10  177.48    5.50
 -32  -2  10   23.30    2.20
 -32   2  10   22.60    2.10
  30  -2 -10    3.60    2.00
 -30  -2  10    3.90    1.40
 -30   2  10    3.20    1.50
 -28  -2  10   42.60    2.50
  28  -2 -10   42.10    3.40
 -28   2  10   38.30    2.60
 -26  -2  10  140.09    4.20
  26  -2 -10  138.79    5.00
 -26   2  10  137.89    4.30
 -24  -2  10  289.97    7.10
  24  -2 -10  300.37    7.90
 -24   2  10  287.97    7.10
  22  -2 -10  249.38    6.80
 -22  -2  10  237.58    6.00
  22  -2 -10  239.98    6.70
 -22   2  10  238.08    6.00
  20  -2 -10  147.79    4.80
 -20  -2  10  155.98    4.20
  20  -2 -10  145.59    4.20
 -20   2  10  153.88    4.20
  18  -2 -10  101.09    3.80
 -18  -2  10  101.19    3.20
  18  -2 -10   98.49    3.10
 -18   2  10  106.59    3.20
 -16  -2  10   35.30    2.00
  16  -2 -10   40.50    2.60
  16  -2 -10   40.00    1.90
 -16   2  10   40.60    2.00
  14  -2 -10  203.38    5.70
 -14  -2  10  208.38    5.20
  14  -2 -10  216.48    5.70
 -14   2  10  211.08    5.10
 -12  -2  10  484.15   10.60
  12  -2 -10  472.25   10.90
 -12   2  10  477.25   10.30
  12   2 -10  484.55   10.30
  10  -2 -10  368.46    8.80
 -10  -2  10  366.76    8.50
 -10   2  10  379.86    8.30
  10   2 -10  386.96    8.40
   8  -2 -10   43.00    2.50
  -8   2  10   46.40    1.90
   8   2 -10   43.40    2.10
   6  -2 -10    3.10    1.20
   4  -2 -10    2.00    1.40
   4   2 -10    0.90    1.00
  -4   2  10    2.00    1.40
  -4   2  10   -1.20    0.80
   2  -2 -10  304.57    7.70
  -2  -2  10  296.57    7.70
  -2   2  10  291.97    7.90
   2   2 -10  311.77    7.50
   0  -2 -10  931.31   20.20
   0  -2  10  910.81   20.30
   0   2  10  905.51   20.40
   0   2 -10  959.00   20.00
  -2  -2 -10   11.30    2.00
   2  -2  10   13.40    1.90
   2   2  10   10.80    1.90
  -2   2 -10   10.40    1.60
  -4  -2 -10   19.10    2.40
   4  -2  10   18.90    2.10
   4   2  10   19.80    2.20
  -4   2 -10   17.20    1.90
   6  -2  10  104.69    4.20
  -6  -2 -10  111.89    4.60
   6   2  10  102.89    4.30
  -6   2 -10   95.59    4.00
   8  -2  10   35.90    3.00
   8   2  10   34.70    3.20
  -8   2 -10   32.10    2.90
  10  -2  10  441.26   10.90
  10   2  10  440.06   11.10
 -10   2 -10  419.06   10.80
  12  -2  10   39.50    3.50
 -12   2 -10   35.10    3.20
  12   2  10   42.30    3.70
  14  -2  10   41.90    3.70
  14   2  10   47.80    4.10
 -14   2 -10   48.20    3.60
  16  -2  10  129.19    5.40
 -16   2 -10  126.59    5.40
  16   2  10  128.69    5.70
 -18  -2 -10   26.30    3.00
  18  -2  10   18.40    2.70
  18   2  10   22.10    3.10
 -18   2 -10   18.80    2.80
  20  -2  10   12.90    2.70
 -20  -2 -10   14.10    2.60
  20   2  10   16.00    2.90
 -20   2 -10   11.40    2.60
  22  -2  10   20.20    3.00
 -22  -2 -10   21.10    3.00
 -22   2 -10   19.20    3.00
  22   2  10   23.80    3.40
 -33  -3  10   12.00    1.80
  33  -3 -10   15.70    2.70
 -33   3  10   18.80    2.20
  31  -3 -10   44.30    3.90
 -31  -3  10   39.20    2.70
 -31   3  10   43.30    3.00
  29  -3 -10  235.28    7.30
 -29  -3  10  231.98    6.20
 -29   3  10  232.18    6.30
 -27  -3  10  143.89    4.30
  27  -3 -10  140.29    5.30
 -27   3  10  137.59    4.40
  25  -3 -10   11.10    2.10
 -25  -3  10    9.90    1.40
 -25   3  10   13.60    1.70
 -23  -3  10    7.20    1.40
  23  -3 -10    6.00    1.80
 -23   3  10    7.90    1.40
 -21  -3  10    6.30    1.20
  21  -3 -10    6.70    1.80
 -21   3  10    7.80    1.40
 -19  -3  10  183.88    4.90
  19  -3 -10  183.78    5.60
 -19   3  10  186.38    4.80
  17  -3 -10  530.45   12.40
 -17  -3  10  530.85   11.80
 -17   3  10  553.44   11.70
  15  -3 -10   56.89    3.10
 -15  -3  10   56.59    2.40
 -15   3  10   59.89    2.30
  13  -3 -10    8.80    1.60
 -13  -3  10   12.40    1.30
 -13   3  10   11.60    1.20
 -11  -3  10  227.58    5.60
  11  -3 -10  216.88    6.10
 -11   3  10  233.28    5.40
  11   3 -10  229.18    5.30
   9  -3 -10   81.19    3.40
  -9   3  10   85.59    2.60
   9   3 -10   84.29    2.70
   7  -3 -10  713.43   16.00
  -7   3  10  750.82   15.20
   7   3 -10  727.53   15.50
   5  -3 -10  211.78    5.90
   5   3 -10  201.28    5.30
  -5   3  10  209.08    4.80
  -5   3  10  200.48    5.90
   3  -3 -10   89.19    3.70
  -3  -3  10   83.99    3.40
  -3   3  10   81.39    3.70
   3   3 -10   85.39    3.00
  -3   3  10   83.29    2.50
   1  -3 -10   91.99    4.00
  -1  -3  10   90.99    3.70
  -1   3  10   91.19    2.60
  -1   3  10   94.59    4.10
   1   3 -10   92.29    3.30
   1  -3  10    6.40    1.70
  -1  -3 -10    3.60    1.90
   1   3  10    4.90    1.70
  -1   3 -10    4.00    1.30
  -3  -3 -10  175.58    6.00
   3  -3  10  166.18    5.40
   3   3  10  174.18    5.70
  -3   3 -10  178.28    5.20
   5  -3  10  272.27    7.30
  -5  -3 -10  256.57    7.70
   5   3  10  261.87    7.50
  -5   3 -10  263.77    7.10
  -7  -3 -10  278.97    8.10
   7  -3  10  268.17    7.50
   7   3  10  279.47    6.10
  -7   3 -10  266.67    7.40
   7   3  10  276.07    7.80
   9  -3  10   18.00    2.20
  -9   3 -10   14.30    2.00
   9   3  10   15.30    2.40
   9   3  10   18.80    1.50
  11  -3  10   25.60    2.60
 -11   3 -10   30.00    3.00
  11   3  10   31.00    3.50
  13  -3  10   -1.10    1.80
 -13   3 -10   -0.20    1.70
  13   3  10   -0.40    2.10
  15  -3  10  101.39    4.80
 -15   3 -10  104.59    4.80
  15   3  10  123.79    5.40
  17  -3  10  229.28    7.60
  17   3  10  250.47    8.10
 -17   3 -10  237.58    7.60
  19  -3  10   -1.00    2.00
  19   3  10    1.40    2.40
 -19   3 -10   -0.40    2.20
  21  -3  10    7.30    2.40
 -21  -3 -10   15.60    2.70
 -21   3 -10    8.00    2.60
  21   3  10   12.30    2.90
  32  -4 -10    7.30    2.50
 -32  -4  10    9.20    1.80
 -32   4  10    7.90    1.80
 -30  -4  10   95.29    3.70
  30  -4 -10  111.39    5.00
 -30   4  10  100.29    4.00
 -28  -4  10  119.39    4.10
  28  -4 -10  121.79    5.10
 -28   4  10  123.19    4.30
  26  -4 -10   -0.20    1.90
 -26  -4  10    0.80    1.30
 -26   4  10    1.50    1.30
 -24  -4  10    9.80    1.40
  24  -4 -10    9.40    2.10
 -24   4  10   10.30    1.60
  22  -4 -10   17.50    2.20
 -22  -4  10   17.60    1.60
 -22   4  10   17.90    1.70
 -20  -4  10   19.00    1.60
  20  -4 -10   20.00    2.30
 -20   4  10   24.30    2.00
  18  -4 -10  350.66    9.00
 -18  -4  10  355.56    8.30
 -18   4  10  360.26    8.20
 -16  -4  10  158.98    4.50
  16  -4 -10  165.58    5.30
 -16   4  10  172.08    4.40
 -14  -4  10    5.90    1.20
  14  -4 -10    6.90    1.70
 -14   4  10    6.40    1.10
  12  -4 -10   81.79    3.60
 -12  -4  10   85.79    3.00
 -12   4  10   91.09    2.70
  10  -4 -10    2.80    1.60
  10   4 -10    4.20    0.90
 -10   4  10    5.50    1.00
   8  -4 -10  226.48    6.40
  -8   4  10  240.38    5.30
   8   4 -10  220.78    5.50
   6  -4 -10  323.47    8.30
  -6   4  10  320.77    8.40
  -6   4  10  330.07    7.00
   6   4 -10  319.27    7.50
  -4  -4  10  119.09    4.00
   4  -4 -10  121.49    4.50
  -4   4  10  123.19    3.00
   4   4 -10  118.69    3.70
  -4   4  10  121.09    4.60
  -2  -4  10   45.30    2.80
   2  -4 -10   42.70    3.20
   2   4 -10   43.10    2.30
  -2   4  10   45.50    3.20
   0  -4 -10   91.49    4.40
   0  -4  10   96.49    3.90
   0   4  10   98.59    4.10
   0   4 -10   98.89    3.50
   2  -4  10   28.70    2.60
  -2  -4 -10   23.50    2.80
  -2   4 -10   33.70    2.40
   2   4  10   34.70    3.00
  -4  -4 -10  172.78    6.30
   4  -4  10  175.28    5.40
  -4   4 -10  177.78    5.30
   4   4  10  178.78    5.80
   6  -4  10  390.86   10.00
  -6  -4 -10  427.56   11.00
  -6   4 -10  389.36    9.90
   6   4  10  411.56   10.40
   8  -4  10   19.00    2.20
  -8  -4 -10   14.40    2.80
  -8   4 -10   14.50    1.90
   8   4  10   15.20    2.40
 -10  -4 -10   87.79    4.90
  10  -4  10   75.09    3.80
 -10   4 -10   74.39    3.80
  10   4  10   83.49    4.40
  12  -4  10   15.20    2.30
 -12   4 -10   18.90    2.40
  12   4  10   17.80    2.70
  14  -4  10    4.10    1.90
  14   4  10    5.20    2.40
 -14   4 -10    2.60    1.90
  16  -4  10  118.69    5.10
  16   4  10  130.59    5.80
 -16   4 -10  127.19    5.40
  18  -4  10   30.50    3.40
 -18   4 -10   31.30    3.20
  18   4  10   32.30    3.50
  20  -4  10   -0.40    2.00
  20   4  10    2.10    2.60
 -20   4 -10   -1.60    2.00
 -31  -5  10    1.40    1.60
  31  -5 -10    4.50    2.30
 -31   5  10    2.70    1.70
  29  -5 -10    1.00    2.10
 -29  -5  10    3.60    1.40
 -29   5  10    2.10    1.60
 -27  -5  10   29.10    2.50
  27  -5 -10   26.30    2.90
 -27   5  10   32.40    2.40
 -25  -5  10  182.28    5.20
  25  -5 -10  179.08    6.20
 -25   5  10  181.18    5.30
 -23  -5  10  436.96   10.00
  23  -5 -10  429.86   11.00
 -23   5  10  423.26    9.90
  21  -5 -10   60.19    3.70
 -21  -5  10   61.99    2.70
 -21   5  10   60.79    2.80
  19  -5 -10   13.40    2.10
 -19  -5  10   16.00    1.60
 -19   5  10   14.60    1.50
  17  -5 -10    4.70    1.80
 -17  -5  10    2.50    1.10
 -17   5  10    5.00    1.20
 -15  -5  10   35.80    2.20
  15  -5 -10   37.90    3.10
 -15   5  10   40.60    2.10
 -13  -5  10  354.36    8.40
  13  -5 -10  356.16    9.20
 -13   5  10  368.66    8.00
 -11  -5  10  446.06   10.10
  11  -5 -10  443.86   10.80
 -11   5  10  448.86    9.60
  11   5 -10  439.16    9.70
   9  -5 -10   97.69    4.10
  -9   5  10   99.39    2.70
   9   5 -10   93.09    3.00
  -9   5  10   91.99    3.90
   7  -5 -10   31.20    3.00
  -7   5  10   31.20    2.90
   7   5 -10   32.00    1.90
   5  -5 -10    2.60    1.80
  -5   5  10    4.30    1.70
   5   5 -10    1.90    1.00
  -3  -5  10  157.18    4.90
   3  -5 -10  165.98    5.60
  -3   5  10  153.58    5.40
   3   5 -10  153.48    4.50
   1  -5 -10  335.67    9.20
  -1  -5  10  335.27    8.50
  -1   5  10  334.17    8.80
   1   5 -10  337.37    8.20
   1  -5  10  259.57    7.10
  -1  -5 -10  259.67    8.00
   1   5  10  268.07    7.40
  -1   5 -10  264.87    6.80
   3  -5  10    5.90    1.60
  -3  -5 -10    1.40    2.30
   3   5  10    6.90    2.00
  -3   5 -10    5.00    1.40
  -5  -5 -10   26.70    3.20
   5  -5  10   32.40    2.70
  -5   5 -10   31.30    2.60
   5   5  10   30.90    3.10
  -7  -5 -10   -2.10    2.50
   7  -5  10    1.00    1.50
   7   5  10    2.10    1.90
  -7   5 -10    0.30    1.40
  -9  -5 -10   98.19    5.40
   9  -5  10   78.39    3.90
  -9   5 -10   86.39    3.90
   9   5  10   95.19    4.60
  11  -5  10  259.67    7.70
 -11  -5 -10  294.47    9.10
 -11   5 -10  280.57    7.90
  11   5  10  282.07    8.40
  13  -5  10   66.89    3.80
 -13  -5 -10   79.29    5.20
 -13   5 -10   68.29    3.90
  13   5  10   69.59    4.50
  15  -5  10    4.60    2.00
 -15   5 -10    5.40    2.00
  15   5  10    6.70    2.60
  17  -5  10   27.40    2.90
  17   5  10   37.90    4.20
 -17   5 -10   34.80    3.70
 -28  -6  10   18.10    2.00
  28  -6 -10   19.90    2.90
 -28   6  10   15.00    2.00
  26  -6 -10    0.10    2.00
 -26  -6  10    1.60    1.30
 -26   6  10    0.50    1.60
 -24  -6  10   86.09    3.50
  24  -6 -10   87.69    4.70
 -24   6  10   91.19    3.60
 -22  -6  10   85.49    3.30
  22  -6 -10   88.19    4.50
 -22   6  10   84.69    3.40
  20  -6 -10   21.60    2.60
 -20  -6  10   24.30    2.10
 -20   6  10   29.20    2.20
 -18  -6  10   51.19    2.50
  18  -6 -10   48.60    3.70
 -18   6  10   52.49    2.50
  16  -6 -10   41.20    3.40
 -16  -6  10   34.30    2.20
 -16   6  10   36.90    2.10
  14  -6 -10   40.90    3.30
 -14  -6  10   37.40    2.20
 -14   6  10   38.20    2.00
  12  -6 -10  161.78    5.50
 -12  -6  10  160.98    4.50
 -12   6  10  159.48    4.10
  10  -6 -10    3.30    1.90
 -10   6  10    5.10    1.80
  10   6 -10    3.70    1.00
 -10   6  10    4.00    0.90
   8  -6 -10    2.50    1.80
  -8   6  10    2.80    1.70
   8   6 -10    1.00    1.00
   6  -6 -10  165.78    5.60
  -6   6  10  151.18    5.30
   6   6 -10  147.39    4.40
  -4  -6  10   16.60    1.80
   4  -6 -10   14.00    2.40
  -4   6  10   14.50    2.20
   4   6 -10   14.20    1.50
   2  -6 -10   65.29    4.10
  -2  -6  10   61.89    3.10
   2   6 -10   64.39    2.90
  -2   6  10   68.59    3.60
   0  -6  10   57.49    3.00
   0  -6 -10   53.79    4.10
   0   6  10   60.79    3.50
   0   6 -10   56.39    2.80
   2  -6  10   26.70    2.50
  -2  -6 -10   22.00    3.20
   2   6  10   28.60    3.00
  -2   6 -10   24.80    2.40
   4  -6  10   92.29    3.70
  -4  -6 -10   83.89    5.20
  -4   6 -10   85.69    3.70
   4   6  10   94.79    4.30
   6  -6  10   55.29    3.10
  -6  -6 -10   51.79    4.70
  -6   6 -10   60.39    3.30
   6   6  10   67.39    3.90
  -8  -6 -10   -3.00    2.60
   8  -6  10   -0.40    1.50
   8   6  10    2.00    2.00
  -8   6 -10    0.30    1.50
 -10  -6 -10   39.80    4.10
  10  -6  10   29.50    2.90
  10   6  10   39.90    3.80
 -10   6 -10   33.80    3.10
 -12  -6 -10   98.69    5.80
  12  -6  10   88.99    4.10
 -12   6 -10   93.69    4.40
  12   6  10   98.19    5.00
 -14  -6 -10   15.80    3.50
  14  -6  10    8.40    1.90
 -14   6 -10    9.90    2.10
  14   6  10   15.30    2.90
 -16  -6 -10   32.00    3.90
 -16   6 -10   31.10    3.10
  16   6  10   40.50    4.20
  25  -7 -10   19.60    2.80
 -25  -7  10   22.00    2.00
 -25   7  10   23.00    2.30
 -23  -7  10   18.80    1.80
  23  -7 -10   19.00    2.80
 -23   7  10   16.50    1.90
 -21  -7  10   68.79    3.00
  21  -7 -10   69.79    4.30
 -21   7  10   66.19    3.10
 -19  -7  10  120.59    3.90
  19  -7 -10  114.99    5.10
 -19   7  10  112.59    3.80
  17  -7 -10  147.09    5.60
 -17  -7  10  145.89    4.30
 -17   7  10  139.19    4.10
  15  -7 -10   82.49    4.40
 -15  -7  10   87.29    3.20
 -15   7  10   84.19    2.90
  13  -7 -10   51.29    3.70
 -13  -7  10   48.90    2.50
 -13   7  10   47.10    3.40
 -13   7  10   46.30    2.10
  11  -7 -10   23.70    2.60
 -11  -7  10   23.30    2.00
  11   7 -10   23.10    2.00
 -11   7  10   21.60    2.50
   9  -7 -10   41.20    3.60
  -9   7  10   38.80    3.20
   9   7 -10   32.90    2.20
   7  -7 -10  267.67    7.80
   7   7 -10  248.68    6.50
  -7   7  10  251.87    7.30
   5  -7 -10  334.27    9.10
   5   7 -10  310.87    7.70
  -5   7  10  301.37    8.30
   3  -7 -10    4.10    2.40
  -3   7  10    3.90    1.70
   3   7 -10    3.10    1.30
   1  -7 -10    3.50    2.40
   1   7 -10    6.30    1.50
  -1   7  10    7.30    2.00
  -1  -7 -10    6.80    2.80
   1   7  10   16.60    2.30
  -1   7 -10   12.90    1.80
  -3  -7 -10   71.29    5.10
  -3   7 -10   73.79    3.50
   3   7  10   80.79    4.10
  -5  -7 -10  302.97    9.70
  -5   7 -10  314.87    8.40
   5   7  10  324.37    8.80
  -7  -7 -10   24.90    3.70
  -7   7 -10   27.10    2.80
   7   7  10   30.00    3.00
  -9  -7 -10   38.10    4.10
   9   7  10   38.80    3.80
  -9   7 -10   36.80    3.20
 -11  -7 -10   31.20    4.10
 -11   7 -10   28.80    2.80
  11   7  10   35.00    3.80
 -13  -7 -10    1.10    3.30
  13   7  10    7.20    2.50
 -13   7 -10    1.00    1.80
  22  -8 -10   99.09    5.10
 -22  -8  10  102.09    3.80
 -20  -8  10   16.30    1.70
  20  -8 -10   18.50    2.70
  18  -8 -10    0.80    2.20
 -18  -8  10   -0.60    1.10
  16  -8 -10   10.50    2.50
 -16  -8  10    9.40    1.50
  14  -8 -10   44.90    3.90
 -14  -8  10   34.40    2.30
  12  -8 -10  174.28    6.20
 -12  -8  10  160.78    4.80
 -12   8  10  163.58    5.60
  10  -8 -10    1.40    2.10
 -10  -8  10    0.50    1.10
 -10   8  10    3.80    1.90
  10   8 -10    1.80    1.20
   8  -8 -10   29.40    3.10
  -8   8  10   31.20    3.00
   8   8 -10   27.30    2.30
   6  -8 -10  121.79    5.40
   6   8 -10  115.29    4.00
  -6   8  10  118.89    4.60
   4  -8 -10    5.30    2.40
  -4   8  10    6.20    1.90
   4   8 -10    2.90    1.40
   2  -8 -10   74.09    4.90
   2   8 -10   68.39    3.30
  -2   8  10   77.59    3.80
   0  -8 -10   23.40    3.40
   0   8 -10   27.10    2.60
   0   8  10   35.20    3.20
  -2  -8 -10   63.49    5.10
   2   8  10   74.09    4.00
  -2   8 -10   70.69    3.50
  -4  -8 -10   46.50    5.00
   4   8  10   57.39    3.80
  -4   8 -10   58.09    3.40
  -6  -8 -10   -2.90    3.10
   6   8  10    3.20    2.20
  -6   8 -10    2.50    1.60
  -8  -8 -10   -0.70    3.10
  -8   8 -10    1.80    1.70
   8   8  10    3.00    2.20
 -10  -8 -10   12.30    3.60
  10   8  10   17.70    2.80
 -10   8 -10   13.80    2.30
 -15  -9  10    5.60    1.40
  15  -9 -10    4.50    2.20
 -13  -9  10  216.38    6.00
  13  -9 -10  231.48    7.50
  11  -9 -10   25.50    3.10
 -11  -9  10   28.30    2.20
   9  -9 -10   32.90    3.40
   7  -9 -10   -0.60    2.30
   7   9 -10   -0.50    1.40
   5  -9 -10   31.60    3.50
   5   9 -10   28.20    2.70
   3  -9 -10   90.09    5.50
   3   9 -10   91.59    3.90
   1  -9 -10   19.00    3.30
   1   9 -10   19.70    2.20
  -1  -9 -10  104.79    6.20
  -1   9 -10  116.49    4.50
  -3  -9 -10   -5.80    2.90
  -3   9 -10    2.10    1.60
 -34   0  11    1.00    1.50
 -32   0  11   -0.40    1.30
 -30   0  11    0.60    1.40
 -28   0  11    1.30    1.20
  26   0 -11    0.30    1.60
 -26   0  11    0.00    1.20
  24   0 -11    0.00    1.50
 -24   0  11   -0.90    1.10
  22   0 -11    0.60    1.40
 -22   0  11   -0.20    1.10
  20   0 -11    2.20    1.30
 -20   0  11    2.20    1.00
 -18   0  11    0.20    1.00
  18   0 -11   -0.50    1.20
 -16   0  11    0.10    1.00
  16   0 -11    0.40    1.20
 -14   0  11    0.00    0.90
  14   0 -11    0.40    1.10
 -12   0  11    1.40    1.00
 -12   0  11   -1.00    1.00
  12   0 -11   -0.10    1.10
  10   0 -11   -0.20    1.00
 -10   0  11    0.30    0.90
 -10   0  11   -0.70    0.80
   8   0 -11    0.40    1.00
  -8   0  11    0.30    0.90
  -8   0  11    0.40    0.90
   6   0 -11    1.40    1.10
  -4   0  11    0.30    1.40
   4   0 -11    0.20    1.10
   2   0 -11   -0.90    1.30
  -2   0  11    1.70    1.50
   0   0 -11   -1.30    1.40
   0   0  11    0.70    1.50
   2   0  11    1.80    1.60
  -2   0 -11   -2.80    1.50
   4   0  11    2.20    1.60
  -4   0 -11    1.20    1.80
   6   0  11    1.50    1.70
  -8   0 -11    0.60    1.60
   8   0  11    0.20    1.70
  10   0  11    0.30    1.80
 -10   0 -11    0.80    1.70
 -12   0 -11    0.30    1.90
  12   0  11    1.20    2.00
 -14   0 -11    1.70    2.10
  14   0  11    0.50    2.10
 -16   0 -11   -1.10    2.00
  16   0  11    2.40    2.30
 -18   0 -11    0.50    2.10
  18   0  11    1.60    2.30
 -20   0 -11    2.50    2.30
  20   0  11    0.70    2.40
 -33  -1  11    1.70    1.60
 -33   1  11    1.10    1.50
 -31  -1  11    2.90    1.40
 -31   1  11    5.10    1.60
  29  -1 -11   40.70    3.40
 -29  -1  11   39.10    2.60
 -29   1  11   39.00    2.60
 -27  -1  11    5.40    1.40
  27  -1 -11    5.30    1.90
 -27   1  11    7.30    1.50
 -25  -1  11   47.20    2.50
  25  -1 -11   47.40    3.20
 -25   1  11   47.80    2.60
  23  -1 -11   62.89    3.30
 -23  -1  11   59.49    2.70
 -23   1  11   61.19    2.70
  21  -1 -11   61.89    3.20
  21  -1 -11   59.19    2.20
 -21  -1  11   57.49    2.60
  21   1 -11   62.79    2.90
 -21   1  11   62.49    2.60
  19  -1 -11   97.79    3.70
 -19  -1  11   96.59    3.20
  19  -1 -11  101.39    3.00
  19   1 -11  101.59    3.50
 -19   1  11  103.69    3.30
  17  -1 -11   39.30    2.50
  17  -1 -11   36.90    1.80
 -17  -1  11   36.60    2.10
  17   1 -11   37.40    2.20
 -17   1  11   35.00    2.10
 -15  -1  11  137.69    3.90
 -15  -1  11  136.59    3.80
  15  -1 -11  139.59    4.20
  15   1 -11  133.39    3.90
 -15   1  11  138.89    3.80
 -13  -1  11  120.29    3.40
 -13  -1  11  120.79    3.60
  13  -1 -11  116.99    3.80
 -13   1  11  123.99    3.50
  13   1 -11  116.89    3.50
 -11  -1  11   84.89    2.90
  11  -1 -11   84.39    3.10
 -11   1  11   84.69    2.80
  -9  -1  11  306.97    7.10
   9  -1 -11  297.17    7.30
  -9   1  11  300.77    6.90
   7  -1 -11  129.09    4.00
  -7   1  11  128.09    3.60
   5  -1 -11  200.08    5.40
  -5   1  11  197.98    5.90
  -5   1  11  194.38    4.90
  -3  -1  11   66.59    3.30
   3  -1 -11   62.69    3.10
  -3   1  11   58.59    3.30
   1  -1 -11  160.18    5.00
  -1  -1  11  154.58    5.20
  -1   1  11  150.08    5.30
  -1  -1 -11   90.39    4.00
   1  -1  11   93.29    4.10
   1   1  11   98.09    4.20
  -3  -1 -11   12.90    2.20
   3  -1  11   13.50    2.10
  -3   1 -11   13.80    1.90
  -3   1 -11   12.40    2.00
   3   1  11   15.30    2.20
   5  -1  11  108.89    4.40
  -5  -1 -11  114.69    4.60
  -5   1 -11  101.09    4.30
   5   1  11  104.39    4.40
   7  -1  11  106.49    4.40
   7   1  11  103.99    4.50
  -7   1 -11   94.99    4.30
   9  -1  11   79.99    4.00
   9   1  11   75.89    4.10
  -9   1 -11   61.59    3.80
  11  -1  11   99.89    4.60
 -11   1 -11   87.29    4.50
  11   1  11   96.79    4.70
  13  -1  11   22.90    2.80
 -13  -1 -11   19.30    2.60
  13   1  11   24.40    3.00
 -13   1 -11   20.20    2.70
 -15  -1 -11   77.19    4.60
  15  -1  11   78.89    4.70
 -15   1 -11   63.39    4.40
  15   1  11   80.69    4.80
  17  -1  11   39.50    4.00
 -17  -1 -11   40.60    4.00
 -17   1 -11   29.40    3.20
  17   1  11   39.80    4.10
 -19  -1 -11   51.89    4.30
  19  -1  11   52.59    4.40
 -19   1 -11   44.00    4.20
  19   1  11   50.99    4.60
 -21  -1 -11   43.40    4.40
  21  -1  11   33.20    3.70
 -21   1 -11   35.30    3.80
  21   1  11   48.60    4.60
 -34  -2  11    1.00    1.50
 -34   2  11    3.00    1.60
 -32  -2  11   22.20    2.10
  32  -2 -11   22.10    2.80
 -32   2  11   25.80    2.30
  30  -2 -11    2.00    2.00
 -30  -2  11    2.70    1.40
 -30   2  11    1.50    1.50
 -28  -2  11    5.40    1.40
  28  -2 -11    2.80    2.00
 -28   2  11    3.10    1.50
  26  -2 -11   15.20    2.30
 -26  -2  11   18.50    1.90
 -26   2  11   17.30    1.80
 -24  -2  11    1.50    1.20
  24  -2 -11    3.30    1.70
 -24   2  11    1.10    1.30
 -22  -2  11   92.19    3.20
  22  -2 -11   91.29    3.90
 -22   2  11   88.79    3.20
  20  -2 -11    0.00    1.50
 -20  -2  11    1.30    1.10
 -20   2  11    1.10    1.10
  18  -2 -11   31.30    2.70
 -18  -2  11   31.70    2.10
 -18   2  11   29.50    2.00
  16  -2 -11   23.60    2.40
 -16  -2  11   27.30    1.90
 -16   2  11   26.70    1.90
 -14  -2  11    0.00    1.00
  14  -2 -11    0.60    1.30
 -14   2  11    0.40    1.00
  12  -2 -11  167.38    5.00
 -12  -2  11  169.68    4.60
 -12   2  11  173.38    4.40
  12   2 -11  178.88    4.50
 -10  -2  11    7.00    1.20
  10  -2 -11    8.80    1.60
 -10   2  11    6.90    1.10
  10   2 -11    7.20    1.20
   8  -2 -11  145.69    4.50
  -8   2  11  145.49    3.90
   8   2 -11  147.39    4.30
   6  -2 -11   56.79    3.00
  -6   2  11   56.59    3.20
  -6   2  11   57.99    2.20
   6   2 -11   59.59    2.70
   4  -2 -11    5.10    1.60
  -4  -2  11    5.20    1.50
   4   2 -11    4.30    1.30
  -4   2  11    3.90    1.70
  -4   2  11    3.60    1.00
  -2  -2  11   85.99    3.80
   2  -2 -11   82.39    3.70
   2   2 -11   89.19    3.50
  -2   2  11   84.79    4.00
   0  -2 -11    0.20    1.70
   0  -2  11    3.50    1.60
   0   2  11    3.40    1.70
   0   2 -11    2.50    1.40
  -2  -2 -11   72.19    4.00
   2  -2  11   78.29    3.70
  -2   2 -11   76.39    3.50
   2   2  11   77.79    3.90
  -4  -2 -11   49.60    3.80
   4  -2  11   55.49    3.30
  -4   2 -11   47.70    3.10
   4   2  11   46.70    3.40
  -6  -2 -11   26.10    2.80
   6  -2  11   30.90    2.90
  -6   2 -11   28.20    2.90
   6   2  11   31.50    3.10
   8  -2  11   39.10    3.20
   8   2  11   40.30    3.40
  -8   2 -11   30.10    3.10
  10  -2  11    0.80    1.70
  10   2  11    1.80    1.90
 -10   2 -11   -0.20    1.70
  12  -2  11   97.79    4.60
 -12   2 -11   81.79    4.40
  12   2  11   93.49    4.80
  14  -2  11   18.80    2.70
 -14   2 -11   16.10    2.60
  14   2  11   26.70    3.10
  16  -2  11    2.30    2.10
  16   2  11    5.60    2.40
 -16   2 -11   -1.50    2.10
  18  -2  11   27.10    3.20
 -18  -2 -11   25.30    3.10
 -18   2 -11   22.90    3.10
  18   2  11   38.10    4.10
 -20  -2 -11    2.90    2.40
  20  -2  11    1.40    2.20
 -20   2 -11    0.30    2.50
  20   2  11    4.10    2.60
  33  -3 -11    8.20    2.50
 -33  -3  11    7.40    1.70
 -33   3  11   10.10    2.00
 -31  -3  11   21.40    2.20
  31  -3 -11   20.40    2.80
 -31   3  11   21.00    2.10
 -29  -3  11   13.10    1.80
  29  -3 -11   10.10    2.30
 -29   3  11    8.80    1.70
  27  -3 -11   50.39    3.60
 -27  -3  11   41.20    2.60
 -27   3  11   45.10    2.80
  25  -3 -11   -0.90    1.80
 -25  -3  11    0.90    1.10
 -25   3  11   -0.60    1.20
 -23  -3  11   20.30    1.80
  23  -3 -11   19.10    2.30
 -23   3  11   19.30    1.80
  21  -3 -11   59.49    3.40
 -21  -3  11   55.29    2.60
 -21   3  11   55.39    2.60
 -19  -3  11    3.80    1.10
  19  -3 -11    2.40    1.70
 -19   3  11    4.50    1.20
 -17  -3  11  140.09    4.10
  17  -3 -11  135.39    4.70
 -17   3  11  143.89    4.00
 -15  -3  11    0.40    1.00
  15  -3 -11    2.40    1.60
 -15   3  11    1.80    1.10
 -13  -3  11   41.10    2.20
  13  -3 -11   40.40    2.80
 -13   3  11   42.00    2.10
  11  -3 -11  132.29    4.40
 -11  -3  11  130.69    3.90
  11   3 -11  130.79    3.60
 -11   3  11  140.89    3.70
   9  -3 -11    8.20    1.70
   9   3 -11    6.40    1.10
  -9   3  11    9.20    1.10
   7  -3 -11  205.48    5.90
  -7   3  11  207.88    6.10
   7   3 -11  200.48    5.30
  -7   3  11  207.28    4.90
   5  -3 -11    9.20    1.90
   5   3 -11    9.90    1.40
  -5   3  11   10.90    2.00
  -5   3  11    9.40    1.10
   3  -3 -11  152.48    5.10
  -3  -3  11  147.99    4.90
  -3   3  11  150.18    3.80
   3   3 -11  152.88    4.50
  -3   3  11  138.09    5.20
  -1  -3  11   40.60    3.00
   1  -3 -11   34.10    3.30
   1   3 -11   45.00    2.60
  -1   3  11   43.30    3.40
  -1   3  11   41.50    1.80
  -1  -3 -11   14.40    2.50
   1  -3  11   14.70    2.10
   1   3  11   16.60    2.30
  -1   3 -11   15.40    1.80
   3  -3  11  261.37    7.40
  -3  -3 -11  256.97    7.80
  -3   3 -11  272.37    7.20
   3   3  11  263.37    7.60
   5  -3  11    1.80    1.60
  -5  -3 -11   -0.40    2.30
  -5   3 -11    0.30    1.50
   5   3  11    2.30    1.80
   7  -3  11   64.59    3.60
  -7  -3 -11   60.49    4.40
  -7   3 -11   54.99    3.40
   7   3  11   65.49    3.90
  -9  -3 -11   60.39    4.30
   9  -3  11   53.79    3.50
   9   3  11   55.89    3.90
  -9   3 -11   51.99    3.50
  11  -3  11   14.90    2.30
  11   3  11   17.70    2.80
 -11   3 -11   10.90    2.20
  13  -3  11  159.18    5.90
  13   3  11  169.28    6.30
 -13   3 -11  151.38    5.90
  15  -3  11    8.10    2.20
  15   3  11   11.30    2.70
 -15   3 -11    4.40    2.20
  17  -3  11   64.59    4.30
  17   3  11   73.79    4.80
 -17   3 -11   57.79    4.40
 -19  -3 -11    7.30    2.40
  19  -3  11    1.70    2.20
 -19   3 -11    2.20    2.50
  19   3  11    5.30    2.70
 -32  -4  11   15.30    1.90
  32  -4 -11   13.50    2.80
 -30  -4  11   31.10    2.60
  30  -4 -11   30.30    3.10
 -30   4  11   30.00    2.40
 -28  -4  11    8.30    1.70
  28  -4 -11    5.90    2.30
 -28   4  11    6.90    1.60
 -26  -4  11   17.20    1.80
  26  -4 -11   17.80    2.60
 -26   4  11   17.30    1.90
 -24  -4  11  153.88    4.70
  24  -4 -11  162.28    5.70
 -24   4  11  158.98    4.70
 -22  -4  11   14.60    1.60
  22  -4 -11   10.30    2.10
 -22   4  11   13.10    1.60
  20  -4 -11  131.79    4.90
 -20  -4  11  125.69    4.00
 -20   4  11  125.59    3.90
 -18  -4  11   29.90    2.10
  18  -4 -11   28.10    3.00
 -18   4  11   27.60    2.10
 -16  -4  11   62.49    2.70
  16  -4 -11   65.29    3.60
 -16   4  11   67.59    2.60
 -14  -4  11  315.87    7.60
  14  -4 -11  313.57    8.30
 -14   4  11  330.57    7.40
 -12  -4  11    1.30    1.10
  12  -4 -11    2.60    1.70
 -12   4  11    1.70    1.00
  10  -4 -11  301.77    8.00
  10   4 -11  294.67    7.00
 -10   4  11  309.67    6.80
   8  -4 -11    2.50    1.80
  -8   4  11    9.10    1.90
  -8   4  11    5.90    1.00
   8   4 -11    5.40    1.10
   6  -4 -11   54.69    3.40
  -6   4  11   52.99    2.00
  -6   4  11   50.79    3.40
   6   4 -11   50.99    2.40
  -4  -4  11  222.28    6.30
   4  -4 -11  229.58    6.80
   4   4 -11  226.58    5.90
  -4   4  11  210.98    6.70
  -4   4  11  222.98    5.10
   2  -4 -11   -1.30    1.90
  -2  -4  11    1.80    1.50
   2   4 -11   -0.80    1.10
  -2   4  11    0.10    1.70
  -2   4  11    0.30    0.80
   0  -4 -11  172.18    6.20
   0  -4  11  184.18    5.80
   0   4 -11  189.18    5.30
   0   4  11  176.78    5.90
   2  -4  11    3.00    1.60
  -2  -4 -11   -2.00    2.30
  -2   4 -11    1.20    1.30
   2   4  11    2.60    1.80
   4  -4  11   47.60    3.10
  -4  -4 -11   41.40    4.00
  -4   4 -11   43.90    2.90
   4   4  11   48.10    3.50
  -6  -4 -11  114.69    5.50
   6  -4  11  113.09    4.40
  -6   4 -11  113.69    4.40
   6   4  11  115.69    4.80
   8  -4  11    2.00    1.70
  -8  -4 -11    4.70    2.70
   8   4  11    2.30    2.10
  -8   4 -11   -0.40    1.60
  10  -4  11  142.79    5.30
 -10  -4 -11  151.48    6.30
 -10   4 -11  140.39    5.30
  10   4  11  146.59    5.80
 -12  -4 -11    1.00    2.60
  12  -4  11    1.40    1.90
 -12   4 -11   -0.70    1.70
  12   4  11    3.60    2.20
  14  -4  11   16.20    2.40
 -14   4 -11   11.30    2.40
  14   4  11   19.50    3.00
  16  -4  11   45.30    3.80
  16   4  11   59.19    4.50
 -16   4 -11   50.39    4.10
  18  -4  11    1.00    2.00
  18   4  11    3.30    2.60
 -18   4 -11   -0.50    2.10
  29  -5 -11   27.80    3.10
 -29  -5  11   27.60    2.40
 -29   5  11   31.50    2.60
 -27  -5  11    0.50    1.40
  27  -5 -11    2.80    2.20
 -27   5  11    2.30    1.50
  25  -5 -11   45.90    3.80
 -25  -5  11   44.10    2.70
 -25   5  11   47.30    2.80
  23  -5 -11    2.00    2.00
 -23  -5  11    1.00    1.20
 -23   5  11    0.90    1.40
  21  -5 -11    7.10    2.10
 -21  -5  11   10.50    1.50
 -21   5  11   10.40    1.60
 -19  -5  11   23.10    1.80
  19  -5 -11   24.80    2.60
 -19   5  11   21.80    1.80
  17  -5 -11   18.60    2.40
 -17  -5  11   16.80    1.70
 -17   5  11   19.20    1.70
 -15  -5  11  123.49    3.90
  15  -5 -11  123.29    4.80
 -15   5  11  123.39    3.60
 -13  -5  11    8.10    1.30
  13  -5 -11   11.10    2.00
 -13   5  11    9.50    1.20
 -11  -5  11    0.10    1.00
  11  -5 -11    1.90    1.80
  11   5 -11    0.60    0.90
 -11   5  11    2.30    1.00
   9  -5 -11   13.00    2.10
  -9   5  11   12.90    1.20
  -9   5  11   11.80    2.10
   9   5 -11   13.10    1.30
   7  -5 -11   51.39    3.50
   7   5 -11   49.10    2.30
  -7   5  11   46.30    3.50
  -5  -5  11   74.59    3.40
   5  -5 -11   81.29    4.20
   5   5 -11   76.59    3.00
  -5   5  11   73.69    4.00
   3  -5 -11    8.50    2.30
  -3  -5  11    9.80    1.70
   3   5 -11    6.20    1.40
  -3   5  11    8.70    2.10
  -1  -5  11    2.20    1.50
   1  -5 -11   -1.90    2.10
   1   5 -11   -0.80    1.10
  -1   5  11    1.90    1.90
   1  -5  11   45.70    3.00
  -1  -5 -11   29.50    3.30
  -1   5 -11   38.50    2.60
   1   5  11   41.90    3.30
   3  -5  11   50.79    3.10
  -3  -5 -11   37.40    4.20
   3   5  11   47.80    3.50
  -3   5 -11   43.50    2.90
  -5  -5 -11   62.79    4.80
   5  -5  11   67.69    3.50
   5   5  11   68.29    4.00
  -5   5 -11   60.79    3.40
   7  -5  11   24.80    2.80
  -7  -5 -11   21.00    3.40
  -7   5 -11   25.00    2.40
   7   5  11   26.80    2.90
   9  -5  11    4.30    1.80
  -9  -5 -11    3.90    2.90
  -9   5 -11    2.90    1.70
   9   5  11    6.20    2.30
 -11  -5 -11   21.60    3.50
  11  -5  11   22.40    2.50
  11   5  11   28.70    3.20
 -11   5 -11   20.20    2.40
 -13  -5 -11   15.00    3.30
  13  -5  11   13.10    2.40
 -13   5 -11   14.70    2.50
  13   5  11   19.80    3.00
 -15  -5 -11   23.00    3.60
  15  -5  11   16.10    2.50
 -15   5 -11   17.70    2.60
  15   5  11   27.20    3.40
 -28  -6  11    8.60    1.70
  28  -6 -11   13.00    2.70
 -28   6  11    8.80    1.90
 -26  -6  11    0.40    1.30
  26  -6 -11    2.00    2.20
 -26   6  11    2.10    1.60
  24  -6 -11   13.70    2.70
 -24  -6  11   10.40    1.60
 -24   6  11   14.60    1.90
  22  -6 -11  141.89    5.60
 -22  -6  11  145.19    4.50
 -22   6  11  142.69    4.50
  20  -6 -11   18.60    2.70
 -20  -6  11   21.10    1.90
 -20   6  11   15.00    1.70
  18  -6 -11  114.89    4.90
 -18  -6  11  110.89    3.70
 -18   6  11  104.99    3.60
  16  -6 -11   83.39    4.20
 -16  -6  11   79.69    3.10
 -16   6  11   78.29    2.90
  14  -6 -11    0.50    1.90
 -14  -6  11    0.60    1.10
 -14   6  11   -0.50    1.10
 -12  -6  11  185.18    5.10
  12  -6 -11  180.48    6.10
 -12   6  11  182.48    4.50
 -12   6  11  176.68    5.80
  10  -6 -11   20.00    2.60
 -10   6  11   20.30    2.50
  10   6 -11   19.90    1.80
   8  -6 -11  185.18    6.20
   8   6 -11  179.28    4.90
  -8   6  11  182.08    6.10
  -6  -6  11  100.79    3.90
   6  -6 -11  105.09    4.80
   6   6 -11   97.89    3.50
  -6   6  11   99.19    4.50
  -4  -6  11    3.90    1.50
   4  -6 -11    2.30    2.20
  -4   6  11    3.40    1.80
   4   6 -11    1.70    1.20
   2  -6 -11  156.78    6.20
  -2  -6  11  165.68    5.30
   2   6 -11  167.18    5.00
  -2   6  11  169.28    5.70
   0  -6  11    6.70    1.70
   0  -6 -11    5.90    2.60
   0   6  11    7.20    2.00
   0   6 -11    5.60    1.50
  -2  -6 -11  170.58    6.90
   2  -6  11  186.58    5.60
   2   6  11  178.38    6.00
  -2   6 -11  179.48    5.50
   4  -6  11  113.59    4.30
  -4  -6 -11  107.19    5.90
  -4   6 -11  104.99    4.30
   4   6  11  118.79    4.90
   6  -6  11   11.50    2.00
  -6  -6 -11    5.60    3.00
   6   6  11   11.30    2.40
  -6   6 -11   11.90    1.90
  -8  -6 -11  148.69    6.80
   8  -6  11  131.69    4.90
  -8   6 -11  142.19    5.20
   8   6  11  144.79    5.70
 -10  -6 -11   -2.50    2.90
  10  -6  11   -1.00    1.70
 -10   6 -11   -0.40    1.80
  10   6  11    3.40    2.20
  12  -6  11   84.99    4.10
 -12  -6 -11   90.09    5.90
  12   6  11   98.09    5.10
 -12   6 -11   83.09    4.50
 -14  -6 -11   52.49    5.40
  14   6  11   56.79    4.40
 -14   6 -11   43.80    4.00
 -25  -7  11   44.00    2.90
  25  -7 -11   43.00    4.20
 -25   7  11   41.70    3.00
 -23  -7  11    2.00    1.30
  23  -7 -11    1.20    2.20
 -23   7  11    2.30    1.60
  21  -7 -11    2.90    2.20
 -21  -7  11    2.00    1.40
 -21   7  11    2.80    1.50
  19  -7 -11    6.10    2.30
 -19  -7  11    5.40    1.40
 -19   7  11    5.90    1.40
 -17  -7  11    7.40    1.40
  17  -7 -11   11.10    2.40
 -17   7  11    8.70    1.40
  15  -7 -11   52.39    4.00
 -15  -7  11   51.89    2.60
 -15   7  11   53.99    3.00
  13  -7 -11   17.40    2.60
 -13  -7  11   14.20    1.70
 -13   7  11   13.60    2.30
  11  -7 -11    1.70    2.10
 -11  -7  11    3.60    1.20
 -11   7  11    4.00    2.00
  11   7 -11    2.60    1.10
   9  -7 -11    2.50    2.20
  -9   7  11    4.60    2.10
   9   7 -11    1.80    1.20
   7  -7 -11   20.20    2.80
  -7  -7  11   23.50    2.40
   7   7 -11   21.50    2.10
  -7   7  11   24.00    2.60
   5  -7 -11   28.90    3.20
  -5   7  11   33.00    3.20
   5   7 -11   27.50    2.30
   3  -7 -11    2.70    2.50
  -3   7  11    8.20    2.10
   3   7 -11    5.90    1.40
   1  -7 -11   -0.60    2.50
   1   7 -11    2.20    1.40
  -1   7  11    4.30    2.00
  -1  -7 -11   10.40    3.10
   1   7  11   19.40    2.50
  -1   7 -11   16.70    1.90
  -3  -7 -11   23.50    3.70
  -3   7 -11   28.70    2.70
   3   7  11   31.90    3.40
  -5  -7 -11   20.30    3.70
  -5   7 -11   26.30    2.80
   5   7  11   32.20    3.50
  -7  -7 -11   -1.00    3.10
   7   7  11    5.30    2.20
  -7   7 -11    1.80    1.70
  -9  -7 -11   18.40    3.70
   9   7  11   19.60    2.90
  -9   7 -11   16.50    2.30
 -11  -7 -11   13.40    3.70
 -11   7 -11   14.20    2.40
  11   7  11   19.30    2.80
  20  -8 -11    5.40    2.40
 -20  -8  11    3.30    1.40
  18  -8 -11    6.40    2.40
 -18  -8  11    9.20    1.60
  16  -8 -11   28.30    3.10
 -16  -8  11   27.90    2.10
 -14  -8  11  124.59    4.10
  14  -8 -11  126.79    5.50
 -14   8  11  113.59    5.00
  12  -8 -11   12.00    2.60
 -12  -8  11   12.50    1.60
 -12   8  11   12.20    2.40
  10  -8 -11   50.99    4.30
  10   8 -11   58.09    4.10
 -10   8  11   48.10    3.60
   8  -8 -11    2.00    2.40
  -8   8  11    2.80    2.00
   8   8 -11    1.30    1.30
   6  -8 -11    1.00    2.40
   6   8 -11    1.70    1.30
  -6   8  11    5.00    2.00
   4  -8 -11   74.79    5.10
   4   8 -11   73.99    3.40
  -4   8  11   79.19    4.00
   2  -8 -11   27.30    3.60
  -2   8  11   35.50    3.20
   2   8 -11   27.10    2.60
   0  -8 -11   61.79    5.20
   0   8 -11   69.89    3.50
   0   8  11   74.49    4.10
  -2  -8 -11    4.50    3.20
  -2   8 -11   12.20    2.00
   2   8  11   13.10    2.40
  -4  -8 -11   -2.60    3.10
  -4   8 -11    1.10    1.60
   4   8  11    3.20    2.10
  -6  -8 -11   28.00    4.10
  -6   8 -11   37.30    3.20
   6   8  11   44.60    3.80
  13  -9 -11    4.10    2.50
 -13  -9  11    1.60    1.30
 -11  -9  11   25.00    2.00
  11  -9 -11   25.10    3.20
   9  -9 -11   46.10    4.60
   7  -9 -11   30.50    3.50
   7   9 -11   39.50    3.00
   5  -9 -11   11.60    3.00
   5   9 -11   11.50    1.90
   3  -9 -11   14.90    3.30
   3   9 -11   17.90    2.10
   1  -9 -11   -4.10    2.80
   1   9 -11    0.10    1.50
 -32   0  12   12.10    1.80
 -30   0  12   16.70    2.00
 -28   0  12  196.78    5.60
 -26   0  12    1.30    1.30
  26   0 -12    0.20    1.60
 -24   0  12    1.70    1.20
  24   0 -12    2.40    1.60
 -22   0  12  147.99    4.30
  22   0 -12  149.49    4.70
 -20   0  12   54.89    2.50
  20   0 -12   49.70    2.80
 -18   0  12  234.58    5.80
  18   0 -12  220.88    5.40
  18   0 -12  235.18    6.10
 -16   0  12   13.00    1.40
  16   0 -12   12.60    1.60
  14   0 -12    1.90    1.30
 -14   0  12    2.40    1.10
 -12   0  12  426.66    9.60
  12   0 -12  423.36    9.60
 -10   0  12  579.44   12.60
  10   0 -12  571.54   12.50
  -8   0  12    1.50    1.10
   6   0 -12    3.10    1.30
  -4   0  12  201.68    6.30
   4   0 -12  208.88    5.50
  -2   0  12  206.18    6.50
   2   0 -12  211.58    5.80
   0   0 -12  626.94   13.90
   0   0  12  600.74   14.60
   2   0  12  137.79    5.20
  -2   0 -12  139.79    4.90
   4   0  12  133.39    5.20
  -4   0 -12  140.49    5.00
   6   0  12  187.98    6.30
  -6   0 -12  205.68    6.20
  -8   0 -12    9.40    2.10
   8   0  12   10.00    2.20
 -10   0 -12   50.59    3.90
  10   0  12   52.29    3.90
  12   0  12  208.78    7.00
 -12   0 -12  197.78    6.90
 -14   0 -12  120.49    5.60
  14   0  12  141.39    5.80
  16   0  12   56.59    4.50
 -16   0 -12   49.20    4.30
  18   0  12   -0.30    2.30
 -18   0 -12    1.40    2.30
 -33  -1  12    5.00    1.70
 -33   1  12    5.20    1.80
  31  -1 -12   17.90    2.50
 -31  -1  12   15.60    1.80
 -31   1  12   19.40    2.10
  29  -1 -12  171.58    5.80
 -29  -1  12  165.38    5.00
 -29   1  12  171.18    5.10
  27  -1 -12   35.20    3.20
 -27  -1  12   35.80    2.50
 -27   1  12   25.70    2.10
  25  -1 -12   20.80    2.30
 -25  -1  12   22.10    1.90
 -25   1  12   20.80    2.00
  23  -1 -12   29.50    2.80
 -23  -1  12   28.50    2.20
  23   1 -12   28.70    2.60
 -23   1  12   28.00    2.30
 -21  -1  12  277.47    6.90
  21  -1 -12  275.67    7.30
 -21   1  12  288.67    6.90
  21   1 -12  273.07    7.00
  19  -1 -12   60.29    3.10
  19  -1 -12   57.49    2.30
 -19  -1  12   60.79    2.60
 -19   1  12   63.09    2.60
  19   1 -12   61.49    2.80
 -17  -1  12   98.09    3.30
  17  -1 -12   92.69    3.70
 -17   1  12   95.89    3.20
  17   1 -12   97.79    3.30
 -15  -1  12   90.59    3.10
  15  -1 -12   88.09    3.40
 -15   1  12   83.29    3.00
  15   1 -12   86.39    3.00
  13  -1 -12    1.80    1.30
 -13  -1  12   -0.20    1.00
 -13   1  12    0.30    1.10
  11  -1 -12  939.51   20.10
 -11  -1  12  945.81   19.90
 -11   1  12  950.40   19.80
   9  -1 -12    8.80    1.50
  -9  -1  12    3.60    1.30
  -9   1  12    6.30    1.20
   7  -1 -12    9.80    1.60
  -7   1  12   11.20    1.30
  -5  -1  12  219.68    6.40
   5  -1 -12  223.38    6.00
  -5   1  12  213.08    5.50
  -5   1  12  221.08    6.60
   3  -1 -12   86.69    3.70
  -3  -1  12   87.19    4.00
  -3   1  12   86.39    4.10
  -1  -1  12  203.88    6.40
   1  -1 -12  208.98    6.10
  -1   1  12  198.18    6.50
   1  -1  12   15.50    2.30
  -1  -1 -12   13.80    2.30
  -1   1 -12   16.00    2.10
   1   1  12   16.30    2.40
   3  -1  12   91.39    4.30
  -3  -1 -12   90.19    4.40
  -3   1 -12   86.49    4.10
  -3   1 -12   95.49    3.90
   3   1  12   88.49    4.30
  -5  -1 -12  161.08    5.60
   5  -1  12  143.69    5.40
   5   1  12  149.29    5.50
  -5   1 -12  164.88    5.10
  -5   1 -12  136.99    5.40
  -7  -1 -12  313.17    8.40
   7  -1  12  287.07    8.20
  -7   1 -12  269.57    8.30
   7   1  12  294.57    8.40
   9  -1  12   32.20    3.30
  -9   1 -12   23.00    2.70
   9   1  12   31.00    3.10
  11  -1  12    1.70    1.90
 -11   1 -12    1.40    1.90
  11   1  12    6.30    2.30
  13  -1  12  113.09    5.30
 -13  -1 -12  109.79    5.20
  13   1  12  118.49    5.40
 -13   1 -12  102.89    5.20
 -15  -1 -12   19.00    2.90
  15  -1  12   19.10    2.90
  15   1  12   17.90    3.00
 -15   1 -12   13.20    2.60
  17  -1  12  135.99    6.00
 -17  -1 -12  127.69    5.90
  17   1  12  140.69    6.10
 -17   1 -12  113.39    5.70
  19  -1  12   15.60    3.00
 -19  -1 -12   15.40    3.00
  19   1  12   15.40    3.10
 -19   1 -12   13.40    3.00
  32  -2 -12   15.50    2.60
 -32  -2  12   18.40    2.10
 -32   2  12   22.10    2.30
  30  -2 -12    6.10    2.20
 -30  -2  12    5.20    1.60
 -30   2  12    6.90    1.70
 -28  -2  12  173.38    5.10
  28  -2 -12  171.48    5.90
 -28   2  12  167.38    5.10
  26  -2 -12   11.10    2.10
 -26  -2  12   10.80    1.60
 -26   2  12   11.00    1.70
 -24  -2  12   19.20    1.70
  24  -2 -12   19.50    2.40
 -24   2  12   23.10    1.90
  22  -2 -12  201.48    6.00
 -22  -2  12  187.98    5.30
 -22   2  12  196.68    5.30
 -20  -2  12   31.80    2.20
  20  -2 -12   34.50    2.90
 -20   2  12   32.90    2.30
 -18  -2  12  214.58    5.70
  18  -2 -12  217.68    6.20
 -18   2  12  219.98    5.60
 -16  -2  12   67.69    2.80
  16  -2 -12   66.59    3.30
 -16   2  12   71.79    2.70
 -14  -2  12   27.50    2.00
  14  -2 -12   24.30    2.50
 -14   2  12   28.80    1.90
  14   2 -12   26.00    1.90
  12  -2 -12   94.69    3.70
 -12  -2  12   88.59    3.20
 -12   2  12   95.09    3.00
  12   2 -12   94.59    3.20
  10  -2 -12  128.49    4.30
 -10  -2  12  126.39    3.80
  10   2 -12  123.79    3.90
 -10   2  12  125.79    3.60
   8  -2 -12   25.50    2.60
  -8   2  12   23.00    1.80
   8   2 -12   24.40    2.20
   6  -2 -12   81.69    3.60
  -6   2  12   74.09    2.70
  -6   2  12   77.79    3.90
   6   2 -12   77.19    3.30
   4  -2 -12  480.95   11.30
  -4  -2  12  473.95   11.50
   4   2 -12  485.35   11.20
  -4   2  12  472.35   11.80
  -4   2  12  460.85   10.40
  -2  -2  12    1.30    1.50
   2  -2 -12    0.70    1.80
   2   2 -12    0.40    1.40
  -2   2  12    0.90    1.80
   0  -2 -12   75.69    4.00
   0  -2  12   77.39    3.90
   0   2  12   78.79    4.10
   0   2 -12   81.19    3.70
  -2  -2 -12   -1.80    2.00
   2  -2  12    1.00    1.60
  -2   2 -12    0.10    1.60
   2   2  12   -1.00    1.80
   4  -2  12    9.80    2.10
  -4  -2 -12   11.80    2.70
   4   2  12   12.30    2.30
  -4   2 -12    7.30    1.80
  -6  -2 -12  502.45   12.10
   6  -2  12  460.25   11.70
  -6   2 -12  452.85   11.70
   6   2  12  470.95   11.90
  -8  -2 -12   78.79    4.50
   8  -2  12   69.29    3.90
  -8   2 -12   61.29    3.90
   8   2  12   68.09    4.20
  10  -2  12    3.50    2.00
  10   2  12    4.00    2.20
 -10   2 -12   -0.30    1.80
  12  -2  12   14.70    2.50
 -12   2 -12   10.50    2.50
  12   2  12   17.00    2.80
  14  -2  12   17.30    2.70
  14   2  12   14.70    2.70
 -14   2 -12    8.00    2.40
 -16  -2 -12  137.69    5.90
  16  -2  12  150.28    6.10
  16   2  12  148.99    6.30
 -16   2 -12  129.39    6.00
  18  -2  12   73.39    4.70
 -18  -2 -12   68.49    4.80
 -18   2 -12   57.79    4.80
  18   2  12   79.49    5.00
 -31  -3  12    2.50    1.50
  31  -3 -12   -0.90    2.20
 -31   3  12    2.20    1.60
  29  -3 -12   88.19    4.60
 -29  -3  12   87.19    3.60
 -29   3  12   87.29    3.70
  27  -3 -12   70.49    4.10
 -27  -3  12   72.79    3.20
 -27   3  12   73.89    3.40
  25  -3 -12    5.20    2.10
 -25  -3  12    5.00    1.50
 -25   3  12    6.30    1.60
 -23  -3  12   44.90    2.60
  23  -3 -12   44.80    3.50
 -23   3  12   49.70    2.70
  21  -3 -12  114.89    4.50
 -21  -3  12  106.09    3.70
 -21   3  12  110.69    3.70
  19  -3 -12   90.49    4.00
 -19  -3  12   94.39    3.30
 -19   3  12   93.29    3.30
  17  -3 -12   47.90    3.20
 -17  -3  12   47.70    2.50
 -17   3  12   49.50    2.40
  15  -3 -12   27.60    2.80
 -15  -3  12   27.00    2.10
 -15   3  12   30.50    2.00
 -13  -3  12    7.60    1.30
  13  -3 -12    7.00    1.80
 -13   3  12    8.30    1.20
  11  -3 -12  432.06   10.40
 -11  -3  12  432.46    9.90
 -11   3  12  437.06    9.60
  11   3 -12  432.56    9.70
   9  -3 -12   17.40    2.10
  -9   3  12   21.80    1.70
   9   3 -12   22.90    1.90
   7  -3 -12    1.70    1.70
  -7   3  12    1.80    1.00
   7   3 -12    1.00    1.10
  -7   3  12    2.40    1.80
   5  -3 -12   62.59    3.60
  -5  -3  12   54.39    3.30
  -5   3  12   61.29    3.80
   5   3 -12   61.79    2.90
  -5   3  12   61.79    2.30
  -3  -3  12    8.80    1.90
   3  -3 -12    5.50    2.10
  -3   3  12    7.00    2.10
   3   3 -12    8.50    1.60
  -3   3  12    6.50    1.10
  -1  -3  12  237.38    7.00
   1  -3 -12  224.78    7.10
  -1   3  12  236.48    5.60
   1   3 -12  253.57    6.70
  -1   3  12  229.78    7.30
   1  -3  12  162.88    5.60
  -1  -3 -12  165.58    6.10
  -1   3 -12  177.08    5.40
   1   3  12  168.98    6.00
  -3  -3 -12   94.29    4.90
   3  -3  12   96.89    4.30
  -3   3 -12   95.99    4.10
   3   3  12   95.39    4.50
  -5  -3 -12   13.80    2.90
   5  -3  12   17.90    2.30
   5   3  12   19.40    2.60
  -5   3 -12   13.70    2.20
   7  -3  12   77.69    4.00
  -7  -3 -12   75.69    4.80
   7   3  12   76.99    4.30
  -7   3 -12   73.09    4.00
  -9  -3 -12   17.90    3.10
   9  -3  12   17.90    2.50
  -9   3 -12   11.20    2.30
   9   3  12   16.00    2.70
 -11  -3 -12   40.40    4.20
  11  -3  12   34.80    3.40
 -11   3 -12   29.30    3.00
  11   3  12   37.20    3.90
  13  -3  12  190.88    6.60
  13   3  12  206.38    7.10
 -13   3 -12  175.78    6.70
  15  -3  12   15.80    2.70
 -15   3 -12   13.30    2.60
  15   3  12   22.60    3.10
  17  -3  12   52.89    4.20
 -17   3 -12   55.79    4.50
  17   3  12   61.29    4.80
  30  -4 -12   12.90    2.60
 -30  -4  12   10.10    1.70
 -30   4  12   13.10    1.90
  28  -4 -12  164.38    6.10
 -28  -4  12  156.88    5.00
 -28   4  12  160.58    5.00
  26  -4 -12    2.00    2.00
 -26  -4  12    1.90    1.40
 -26   4  12    2.90    1.50
  24  -4 -12   11.00    2.30
 -24  -4  12    9.80    1.60
 -24   4  12   11.20    1.70
  22  -4 -12   94.29    4.50
 -22  -4  12  100.19    3.60
 -22   4  12  101.29    3.60
  20  -4 -12    5.60    2.00
 -20  -4  12    5.80    1.30
 -20   4  12    6.40    1.40
 -18  -4  12   88.69    3.30
  18  -4 -12   90.39    4.20
 -18   4  12   93.19    3.30
  16  -4 -12   91.39    4.10
 -16  -4  12   81.59    3.20
 -16   4  12   92.89    3.10
  14  -4 -12    1.10    1.70
 -14  -4  12    1.80    1.20
 -14   4  12    2.20    1.10
  12  -4 -12   78.89    3.90
 -12  -4  12   74.99    3.00
 -12   4  12   80.59    2.80
  12   4 -12   75.99    2.60
  10  -4 -12  104.59    4.40
  10   4 -12   98.49    3.20
 -10   4  12  102.19    3.10
   8  -4 -12   12.40    2.20
   8   4 -12   12.10    1.40
  -8   4  12   13.30    1.20
  -8   4  12   12.90    2.20
  -6  -4  12   29.10    2.80
   6  -4 -12   24.50    2.60
   6   4 -12   26.60    2.20
  -6   4  12   28.90    3.30
  -6   4  12   29.00    1.70
   4  -4 -12   87.09    4.50
  -4  -4  12   89.39    4.00
  -4   4  12   92.49    4.60
   4   4 -12   93.59    3.50
  -4   4  12   93.59    2.70
   2  -4 -12    9.80    2.50
  -2  -4  12   16.60    2.20
  -2   4  12   15.70    2.50
  -2   4  12   12.80    1.10
   2   4 -12   16.00    1.80
   0  -4  12  147.29    5.30
   0  -4 -12  146.19    5.90
   0   4 -12  154.78    4.90
   0   4  12  147.99    5.60
   0   4  12  148.49    3.80
  -2  -4 -12   75.49    4.80
   2  -4  12   81.19    3.90
  -2   4 -12   83.09    3.70
   2   4  12   85.09    4.30
  -4  -4 -12    0.60    2.60
   4  -4  12    6.20    1.80
   4   4  12    7.20    2.10
  -4   4 -12    2.80    1.60
  -6  -4 -12   48.40    4.60
   6  -4  12   57.99    3.50
   6   4  12   57.89    3.90
  -6   4 -12   46.20    3.30
   8  -4  12    6.30    2.00
  -8  -4 -12    2.20    2.80
  -8   4 -12    1.40    1.90
   8   4  12    8.40    2.40
 -10  -4 -12   38.60    4.00
  10  -4  12   40.00    3.40
  10   4  12   45.40    4.00
 -10   4 -12   39.00    3.50
  12  -4  12   78.39    4.30
 -12  -4 -12   77.29    5.40
  12   4  12   89.89    4.90
 -12   4 -12   78.29    4.50
  14  -4  12   35.60    3.60
 -14  -4 -12   32.80    3.90
  14   4  12   47.30    4.40
 -14   4 -12   30.20    3.30
  16  -4  12    4.60    2.20
  16   4  12   10.80    2.80
 -16   4 -12    1.10    2.30
  29  -5 -12    7.10    2.50
 -29  -5  12    4.50    1.60
 -29   5  12    7.30    1.90
  27  -5 -12   35.20    3.40
 -27  -5  12   36.70    2.70
 -27   5  12   44.30    2.90
  25  -5 -12    3.50    2.20
 -25  -5  12    4.10    1.50
 -25   5  12    4.40    1.50
  23  -5 -12   90.69    4.70
 -23  -5  12   93.59    3.60
 -23   5  12  102.69    3.70
  21  -5 -12   43.20    3.70
 -21  -5  12   39.50    2.60
 -21   5  12   44.00    2.60
 -19  -5  12    4.40    1.40
  19  -5 -12    5.60    2.10
 -19   5  12    3.70    1.40
  17  -5 -12   79.69    4.20
 -17  -5  12   71.59    3.10
 -17   5  12   72.39    2.90
  15  -5 -12   46.70    3.50
 -15  -5  12   42.30    2.50
 -15   5  12   44.00    2.30
  13  -5 -12    7.00    2.10
 -13  -5  12    5.50    1.30
 -13   5  12    9.50    1.30
 -11  -5  12   71.89    3.00
  11  -5 -12   73.99    4.00
 -11   5  12   69.29    2.50
 -11   5  12   69.09    3.90
  11   5 -12   69.19    2.60
   9  -5 -12   13.40    2.40
   9   5 -12   10.00    1.30
  -9   5  12   12.10    2.30
  -9   5  12   11.40    1.20
   7  -5 -12  113.19    4.80
   7   5 -12   99.79    3.50
  -7   5  12  108.39    3.00
  -7   5  12  108.09    4.80
  -5  -5  12  197.38    6.00
   5  -5 -12  202.68    6.70
   5   5 -12  203.38    5.50
  -5   5  12  193.58    6.60
  -3  -5  12   68.89    3.60
   3  -5 -12   70.49    4.40
  -3   5  12   64.99    4.00
   3   5 -12   75.79    3.20
   1  -5 -12   -4.60    2.30
  -1  -5  12    1.20    1.60
  -1   5  12    2.80    1.90
   1   5 -12    0.30    1.30
  -1  -5 -12   35.60    3.60
   1  -5  12   44.60    3.20
  -1   5 -12   36.80    2.80
   1   5  12   38.20    3.50
   3  -5  12   10.70    2.00
  -3  -5 -12   11.30    3.10
   3   5  12   14.80    2.50
  -3   5 -12   11.00    1.90
  -5  -5 -12   75.29    5.20
   5  -5  12   78.89    3.90
   5   5  12   80.79    4.40
  -5   5 -12   79.39    3.90
   7  -5  12  132.09    5.10
  -7  -5 -12  135.59    6.40
  -7   5 -12  134.19    5.20
   7   5  12  137.89    5.60
  -9  -5 -12   30.60    4.00
   9  -5  12   30.40    3.10
   9   5  12   28.80    3.20
  -9   5 -12   27.30    2.80
  11  -5  12    6.40    2.10
 -11  -5 -12    4.10    3.10
  11   5  12   10.60    2.60
 -11   5 -12    5.40    2.10
  13  -5  12    7.90    2.20
 -13  -5 -12    5.00    3.20
  13   5  12    9.80    2.70
 -13   5 -12    5.20    2.30
 -26  -6  12   10.20    1.80
  26  -6 -12   11.70    2.70
 -26   6  12   12.00    1.90
 -24  -6  12   43.20    2.80
  24  -6 -12   40.60    4.00
 -24   6  12   42.40    2.90
 -22  -6  12   62.69    3.10
  22  -6 -12   56.99    4.20
 -22   6  12   56.99    3.00
 -20  -6  12    7.40    1.50
  20  -6 -12    5.50    2.30
 -20   6  12    6.80    1.50
  18  -6 -12   14.30    2.60
 -18  -6  12   12.00    1.60
 -18   6  12   11.90    1.60
  16  -6 -12  107.89    4.90
 -16  -6  12  104.69    3.70
 -16   6  12  103.39    3.40
  14  -6 -12    2.40    2.10
 -14  -6  12    1.60    1.20
 -14   6  12    3.30    1.10
  12  -6 -12   41.50    3.70
 -12  -6  12   41.00    2.50
 -12   6  12   41.90    2.00
 -12   6  12   41.90    3.60
  12   6 -12   40.30    2.10
  10  -6 -12   64.09    4.20
 -10   6  12   63.19    4.00
  10   6 -12   58.59    2.60
   8  -6 -12    8.80    2.40
  -8   6  12    7.50    2.30
   8   6 -12    6.30    1.40
   6  -6 -12  136.29    5.70
  -6  -6  12  127.99    4.70
   6   6 -12  132.19    4.20
  -6   6  12  131.49    5.40
   4  -6 -12   21.00    3.00
  -4  -6  12   23.20    2.30
  -4   6  12   21.80    2.70
   4   6 -12   24.70    2.20
   2  -6 -12   -2.30    2.50
  -2  -6  12    0.40    1.60
   2   6 -12   -0.80    1.20
  -2   6  12    1.20    2.00
   0  -6  12   97.99    4.10
   0  -6 -12   83.69    5.30
   0   6  12   96.19    4.60
   0   6 -12   89.69    3.80
  -2  -6 -12   51.19    5.00
   2  -6  12   69.99    3.60
  -2   6 -12   65.39    3.50
   2   6  12   74.79    4.20
   4  -6  12   24.40    2.80
  -4  -6 -12   13.40    3.40
   4   6  12   22.30    2.80
  -4   6 -12   21.00    2.40
  -6  -6 -12   30.90    4.00
   6  -6  12   35.40    3.00
  -6   6 -12   36.10    3.20
   6   6  12   39.00    3.70
   8  -6  12   30.90    3.10
  -8  -6 -12   29.30    4.00
   8   6  12   34.50    3.80
  -8   6 -12   26.40    2.70
  10  -6  12   10.30    2.20
 -10  -6 -12   10.80    3.50
  10   6  12   17.90    2.80
 -10   6 -12    9.80    2.20
  12   6  12   97.79    5.20
  23  -7 -12   70.69    4.70
 -23  -7  12   70.79    3.30
 -23   7  12   66.79    3.20
  21  -7 -12   -0.60    2.20
 -21  -7  12    1.30    1.30
 -21   7  12    4.20    1.70
  19  -7 -12   10.80    2.70
 -19  -7  12   10.40    1.60
  17  -7 -12  132.49    5.60
 -17  -7  12  121.99    4.20
 -15  -7  12   47.90    2.70
  15  -7 -12   48.50    4.10
 -15   7  12   44.70    3.80
  13  -7 -12   29.40    3.20
 -13  -7  12   27.70    2.10
 -13   7  12   32.50    3.60
  11  -7 -12   35.30    3.90
 -11  -7  12   29.30    2.40
  11   7 -12   34.50    2.60
 -11   7  12   33.90    3.70
   9  -7 -12   93.99    5.00
   9   7 -12   90.39    3.40
  -9   7  12   84.09    4.50
  -7  -7  12   17.40    2.10
   7  -7 -12   17.30    2.90
  -7   7  12   20.80    2.70
   7   7 -12   16.50    1.70
   5  -7 -12   19.40    3.20
  -5  -7  12   21.20    2.30
   5   7 -12   22.80    2.30
  -5   7  12   23.80    2.80
   3  -7 -12    5.00    2.90
  -3   7  12   12.10    2.30
   3   7 -12    9.00    1.70
  -1  -7  12   16.20    2.50
   1  -7 -12   16.90    3.30
   1   7 -12   16.50    2.00
  -1   7  12   18.90    2.60
  -1  -7 -12  198.78    7.90
  -1   7 -12  214.08    6.30
   1   7  12  217.28    6.80
  -3  -7 -12   -1.20    3.10
  -3   7 -12    4.10    1.70
   3   7  12    8.70    2.30
  -5  -7 -12   -2.00    3.10
  -5   7 -12    1.70    1.60
   5   7  12    5.10    2.30
  -7  -7 -12    2.70    3.40
   7   7  12    7.20    2.40
  -7   7 -12    5.30    2.00
  18  -8 -12    6.50    2.60
 -18  -8  12    3.40    1.40
 -16  -8  12  129.69    4.30
  16  -8 -12  129.09    5.80
  14  -8 -12    4.20    2.50
 -14  -8  12    2.30    1.30
 -14   8  12    2.90    2.50
 -12  -8  12    3.80    1.30
  12  -8 -12    3.30    2.40
 -12   8  12    6.40    2.20
  10  -8 -12   12.70    2.90
 -10   8  12   16.80    2.70
   8  -8 -12   -0.80    2.40
  -8   8  12    2.00    2.10
   8   8 -12    1.40    1.40
   6  -8 -12  209.08    7.60
  -6   8  12  201.78    6.60
   6   8 -12  198.68    5.80
   4  -8 -12   11.20    3.10
  -4   8  12   16.10    2.40
   4   8 -12   14.00    1.90
   2  -8 -12    6.30    3.10
  -2   8  12   17.10    2.40
   2   8 -12   11.00    1.90
   0  -8 -12    5.20    3.30
   0   8 -12   16.70    2.10
   0   8  12   20.20    2.60
  -2  -8 -12   18.70    4.00
   2   8  12   31.10    3.50
  -2   8 -12   24.50    2.40
 -32   0  13    1.00    1.50
 -30   0  13   -0.20    1.30
 -28   0  13   -0.20    1.40
  28   0 -13   -0.90    1.70
 -26   0  13    1.00    1.50
  26   0 -13   -1.00    1.70
 -24   0  13   -1.00    1.30
  24   0 -13   -1.30    1.60
  22   0 -13    0.30    1.50
 -22   0  13    0.10    1.20
  20   0 -13   -0.20    1.40
 -20   0  13    1.00    1.20
  18   0 -13    0.70    1.40
 -18   0  13    0.30    1.10
 -16   0  13    1.00    1.10
  16   0 -13    0.00    1.30
  14   0 -13   -0.50    1.30
 -14   0  13    0.90    1.10
  12   0 -13    0.60    1.20
 -12   0  13    3.50    1.10
 -10   0  13    1.40    1.10
  10   0 -13    1.20    1.30
  -8   0  13    0.50    1.10
   8   0 -13   -0.40    1.30
   6   0 -13   -0.20    1.40
  -6   0  13   -1.90    1.00
  -6   0  13   -0.30    1.60
  -4   0  13    0.60    1.80
   4   0 -13   -1.10    1.40
  -2   0  13    1.20    1.80
   2   0 -13   -1.00    1.60
   0   0 -13   -0.80    1.80
   0   0  13    1.10    1.80
  -2   0 -13   -0.30    1.90
   2   0  13   -0.50    1.70
  -4   0 -13   -3.00    2.00
   4   0  13    0.20    1.90
  -6   0 -13   -1.50    2.10
   6   0  13    1.70    1.90
   8   0  13    0.40    2.00
  -8   0 -13    0.90    1.90
  -8   0 -13    0.20    2.20
 -10   0 -13   -0.20    2.10
  10   0  13    1.50    2.10
 -12   0 -13    2.50    2.20
  12   0  13    2.40    2.30
 -14   0 -13    2.50    2.30
  14   0  13    2.80    2.40
 -16   0 -13    1.00    2.40
  16   0  13    2.10    2.50
 -31  -1  13   25.90    2.30
  31  -1 -13   27.80    2.90
 -31   1  13   30.20    2.40
  29  -1 -13   35.30    3.40
 -29  -1  13   31.60    2.60
 -29   1  13   34.00    2.70
  27  -1 -13   22.00    2.50
 -27  -1  13   19.70    2.00
 -27   1  13   20.80    2.10
  25  -1 -13   74.59    3.70
 -25  -1  13   69.99    3.10
 -25   1  13   70.79    3.20
 -23  -1  13   15.00    1.70
  23  -1 -13   15.40    2.10
 -23   1  13   16.00    1.70
  23   1 -13   12.90    1.90
  21  -1 -13   34.00    2.90
 -21  -1  13   33.20    2.30
 -21   1  13   36.50    2.40
  21   1 -13   33.60    2.50
 -19  -1  13   33.70    2.30
  19  -1 -13   31.50    2.80
  19   1 -13   34.10    2.40
 -19   1  13   32.90    2.30
  17  -1 -13   27.00    2.60
 -17  -1  13   28.50    2.20
  17   1 -13   27.60    2.20
 -17   1  13   28.90    2.10
  15  -1 -13   98.39    3.70
 -15  -1  13   93.79    3.40
 -15   1  13   97.29    3.30
 -13  -1  13   81.39    3.10
  13  -1 -13   81.09    3.40
 -13   1  13   81.09    3.00
 -11  -1  13   78.29    3.00
  11  -1 -13   79.19    3.30
 -11   1  13   82.39    3.00
   9  -1 -13   32.40    2.60
  -9  -1  13   27.80    2.20
  -9   1  13   31.00    2.00
   7  -1 -13    6.30    1.70
  -7   1  13    5.80    1.20
  -7   1  13   10.40    2.10
  -5  -1  13   70.59    3.90
   5  -1 -13   71.89    3.40
  -5   1  13   70.79    4.00
  -5   1  13   68.89    2.80
  -3  -1  13    6.90    2.00
   3  -1 -13    6.20    1.90
  -3   1  13    6.30    2.00
   1  -1 -13   20.30    2.50
  -1  -1  13   22.30    2.70
  -1   1  13   25.90    3.00
   1   1 -13   22.70    2.40
  -1  -1 -13   16.00    2.40
   1  -1  13   22.50    2.70
  -1   1 -13   18.90    2.40
   1   1  13   17.10    2.50
  -3  -1 -13   -1.00    2.20
   3  -1  13    1.50    1.90
   3   1  13    1.90    2.00
  -3   1 -13    0.20    1.90
  -3   1 -13    1.20    1.80
   5  -1  13   25.80    2.80
  -5  -1 -13   25.00    3.00
   5   1  13   21.70    2.70
  -5   1 -13   18.30    2.50
  -5   1 -13   21.90    2.60
   7  -1  13    4.10    2.00
  -7  -1 -13    3.30    2.40
  -7   1 -13    5.60    2.10
  -7   1 -13    0.80    1.90
   7   1  13    4.90    2.10
  -9  -1 -13    5.70    2.50
   9  -1  13    4.40    2.10
  -9   1 -13    4.30    2.30
  11  -1  13    1.20    2.00
 -11  -1 -13    1.10    2.20
  11   1  13    1.40    2.20
 -11   1 -13    0.00    2.00
 -13  -1 -13    2.50    2.30
  13  -1  13    4.00    2.30
  13   1  13    2.20    2.30
 -13   1 -13   -0.70    2.00
 -15  -1 -13    4.70    2.50
  15  -1  13    4.10    2.50
  15   1  13    4.00    2.60
 -15   1 -13    0.10    2.20
 -32  -2  13   16.90    2.10
  32  -2 -13   15.20    2.70
 -32   2  13   16.10    2.10
  30  -2 -13    1.70    2.10
 -30  -2  13    1.70    1.40
 -30   2  13   -0.10    1.60
 -28  -2  13   27.20    2.20
  28  -2 -13   30.60    3.40
 -28   2  13   29.30    2.30
  26  -2 -13    1.90    1.90
 -26  -2  13    0.30    1.50
 -26   2  13   -1.10    1.30
  24  -2 -13   -0.80    1.80
 -24  -2  13   -0.60    1.20
 -24   2  13   -0.80    1.40
 -22  -2  13   19.50    1.80
  22  -2 -13   21.40    2.40
 -22   2  13   21.50    1.90
 -20  -2  13    9.30    1.40
  20  -2 -13    9.00    2.00
 -20   2  13   11.00    1.60
 -18  -2  13   82.29    3.20
  18  -2 -13   76.69    3.70
 -18   2  13   80.09    3.10
 -16  -2  13    3.70    1.30
  16  -2 -13    2.10    1.60
 -16   2  13    1.90    1.20
 -14  -2  13    5.30    1.30
  14  -2 -13    6.20    1.70
  14   2 -13    6.70    1.30
 -14   2  13    7.50    1.30
  12  -2 -13   14.80    2.00
 -12  -2  13   13.60    1.60
 -12   2  13   14.80    1.50
  12   2 -13   11.90    1.60
  10  -2 -13    3.60    1.70
 -10  -2  13    2.90    1.30
 -10   2  13    2.90    1.10
  10   2 -13    2.40    1.30
   8  -2 -13   74.89    3.60
  -8   2  13   73.39    2.80
   8   2 -13   70.69    3.30
  -8   2  13   74.69    4.00
   6  -2 -13    1.70    1.70
  -6  -2  13    1.10    1.60
  -6   2  13    2.20    1.90
   6   2 -13    0.70    1.40
  -6   2  13    1.70    1.10
  -4  -2  13    2.50    1.70
   4  -2 -13    0.10    1.80
  -4   2  13    0.50    1.90
  -4   2  13    0.20    1.00
   4   2 -13    0.20    1.40
  -2  -2  13   11.40    2.20
   2  -2 -13   12.50    2.30
  -2   2  13   11.40    2.40
  -2   2  13   12.30    1.30
   2   2 -13    8.90    1.90
   0  -2 -13   -0.70    2.10
   0  -2  13    1.90    1.90
   0   2  13    1.50    1.90
   0   2 -13    2.40    1.70
   2  -2  13   58.29    3.80
  -2  -2 -13   52.99    4.10
  -2   2 -13   57.29    3.60
   2   2  13   60.09    4.00
   4  -2  13   22.10    2.60
  -4  -2 -13   15.80    2.90
  -4   2 -13   17.20    2.30
   4   2  13   17.70    2.60
   6  -2  13    9.20    2.10
  -6  -2 -13   10.70    2.80
   6   2  13    8.80    2.40
  -6   2 -13    9.00    2.20
  -8  -2 -13    4.40    2.60
   8  -2  13    2.70    1.90
  -8   2 -13    0.40    2.00
   8   2  13    2.10    2.20
  10  -2  13   25.80    2.90
 -10  -2 -13   29.80    3.40
  10   2  13   30.00    3.10
 -10   2 -13   19.90    2.80
 -12  -2 -13    7.00    2.80
  12  -2  13    5.30    2.20
 -12   2 -13    2.60    2.20
  12   2  13    4.40    2.40
  14  -2  13   16.50    2.70
 -14   2 -13    7.40    2.50
  14   2  13   18.70    3.00
  16  -2  13   10.20    2.50
 -16  -2 -13    9.30    2.70
 -16   2 -13    2.70    2.50
  16   2  13   10.40    2.90
 -31  -3  13    8.40    1.90
  31  -3 -13    8.70    2.50
 -31   3  13    6.50    1.90
  29  -3 -13    6.40    2.30
 -29  -3  13    2.80    1.60
 -29   3  13    4.00    1.80
  27  -3 -13   42.60    3.70
 -27  -3  13   43.80    2.80
 -27   3  13   41.60    2.90
 -25  -3  13   12.30    1.70
  25  -3 -13   11.00    2.30
 -25   3  13   10.00    1.70
 -23  -3  13   30.70    2.40
  23  -3 -13   31.00    3.40
 -23   3  13   29.10    2.50
  21  -3 -13    4.90    2.00
 -21  -3  13    3.40    1.40
 -21   3  13    3.60    1.40
 -19  -3  13   13.00    1.60
  19  -3 -13   14.90    2.30
 -19   3  13   13.50    1.70
  17  -3 -13   69.19    3.70
 -17  -3  13   69.29    3.00
 -17   3  13   66.69    2.90
  15  -3 -13    0.60    1.70
 -15  -3  13    1.50    1.20
 -15   3  13    2.30    1.20
 -13  -3  13   40.60    2.40
  13  -3 -13   39.40    3.10
 -13   3  13   42.30    2.30
  13   3 -13   38.20    2.10
  11  -3 -13    6.80    1.90
 -11  -3  13    7.40    1.40
 -11   3  13    5.40    1.20
  11   3 -13    5.60    1.20
   9  -3 -13   38.90    3.20
   9   3 -13   36.20    2.40
  -9   3  13   40.40    3.40
  -9   3  13   33.40    2.00
   7  -3 -13  130.49    4.90
   7   3 -13  130.19    4.30
  -7   3  13  126.39    5.20
  -7   3  13  132.49    3.70
  -5  -3  13    6.50    1.90
   5  -3 -13    4.90    2.10
  -5   3  13    7.00    2.20
   5   3 -13    4.80    1.50
  -5   3  13    7.70    1.20
   3  -3 -13   49.90    3.80
  -3  -3  13   53.69    3.60
  -3   3  13   53.89    4.00
   3   3 -13   56.49    3.20
  -3   3  13   53.19    2.30
   1  -3 -13   -2.60    2.20
  -1  -3  13    0.50    1.80
  -1   3  13    1.90    2.00
   1   3 -13    0.20    1.50
  -1   3  13    1.10    1.00
  -1  -3 -13   -3.60    2.30
   1  -3  13    0.70    1.70
   1   3  13    1.40    2.00
  -1   3 -13   -1.90    1.40
   3  -3  13   48.90    3.50
  -3  -3 -13   39.20    4.20
  -3   3 -13   41.90    3.30
   3   3  13   44.80    3.80
  -5  -3 -13    1.80    2.70
   5  -3  13    4.30    1.90
  -5   3 -13    3.40    1.90
   5   3  13    5.50    2.30
  -7  -3 -13   64.59    4.80
   7  -3  13   60.09    3.80
   7   3  13   68.99    4.30
  -7   3 -13   57.09    4.00
  -9  -3 -13   13.60    3.10
   9  -3  13   11.80    2.30
   9   3  13   14.60    2.80
  -9   3 -13    9.40    2.30
  11  -3  13    0.60    2.00
 -11  -3 -13    2.50    2.80
  11   3  13    3.00    2.40
 -11   3 -13   -0.50    2.20
 -13  -3 -13    3.20    2.90
  13  -3  13    3.30    2.10
  13   3  13    3.70    2.50
 -13   3 -13    0.00    2.30
  15  -3  13   10.50    2.60
 -15  -3 -13    9.80    3.10
  15   3  13   13.80    3.10
 -15   3 -13    4.50    2.40
  28  -4 -13    2.50    2.20
 -28  -4  13   -0.20    1.50
 -28   4  13    1.40    1.60
 -26  -4  13   53.19    3.00
  26  -4 -13   56.99    4.00
 -26   4  13   52.89    3.10
  24  -4 -13   39.10    3.70
 -24  -4  13   44.60    2.70
 -24   4  13   40.40    2.80
 -22  -4  13    1.00    1.20
  22  -4 -13   -0.70    2.00
 -22   4  13   -1.00    1.40
 -20  -4  13  121.99    4.00
  20  -4 -13  114.29    4.90
 -20   4  13  117.89    3.90
  18  -4 -13   12.40    2.30
 -18  -4  13   11.20    1.60
 -18   4  13   12.30    1.60
  16  -4 -13   72.19    4.00
 -16  -4  13   73.29    3.20
 -16   4  13   80.99    3.00
 -14  -4  13   42.60    2.50
  14  -4 -13   41.10    3.40
 -14   4  13   38.60    2.30
  12  -4 -13    2.30    1.90
 -12  -4  13    1.60    1.30
 -12   4  13    2.20    1.20
  12   4 -13    2.40    1.00
  10  -4 -13  120.19    4.90
  10   4 -13  113.29    3.70
 -10   4  13  111.19    3.40
 -10   4  13  121.49    5.00
   8  -4 -13   34.80    3.50
  -8   4  13   36.20    3.70
   8   4 -13   34.40    2.40
  -8   4  13   36.20    2.00
   6  -4 -13   41.70    3.70
  -6  -4  13   47.20    3.30
   6   4 -13   47.30    2.70
  -6   4  13   47.40    2.10
  -6   4  13   46.30    3.90
   4  -4 -13   -1.10    2.20
  -4  -4  13    1.60    1.70
  -4   4  13    2.20    2.10
  -4   4  13    3.40    1.00
   4   4 -13    1.10    1.30
  -2  -4  13    6.80    2.00
   2  -4 -13    2.90    2.50
  -2   4  13    4.90    1.10
   2   4 -13    4.50    1.60
  -2   4  13    7.30    2.30
   0  -4 -13  104.99    5.30
   0  -4  13  107.99    4.60
   0   4  13  108.09    3.10
   0   4  13  107.49    5.00
   0   4 -13  113.19    4.40
  -2  -4 -13   42.00    4.40
   2  -4  13   48.00    3.50
   2   4  13   47.20    3.80
  -2   4 -13   41.20    3.20
   2   4  13   42.30    2.00
  -4  -4 -13    2.80    2.80
   4  -4  13    5.00    1.90
  -4   4 -13    2.70    1.80
   4   4  13    7.00    2.30
  -6  -4 -13    6.10    2.90
   6  -4  13   12.90    2.30
   6   4  13   14.70    2.60
  -6   4 -13    8.40    2.10
  -8  -4 -13    3.40    3.10
   8  -4  13    6.60    2.00
   8   4  13    7.10    2.40
  -8   4 -13    2.10    1.90
 -10  -4 -13   38.30    4.20
  10  -4  13   32.70    3.40
  10   4  13   38.30    4.10
 -10   4 -13   27.50    3.00
  12  -4  13   32.90    3.50
 -12  -4 -13   33.30    4.00
  12   4  13   29.10    3.40
 -12   4 -13   23.40    3.00
  27  -5 -13    9.80    2.60
 -27  -5  13   10.10    1.80
 -27   5  13    7.80    1.80
  25  -5 -13   55.79    4.30
 -25  -5  13   60.79    3.10
 -25   5  13   57.19    3.20
  23  -5 -13    1.70    2.20
 -23  -5  13    0.70    1.40
 -23   5  13    0.30    1.50
 -21  -5  13    8.10    1.60
  21  -5 -13    7.80    2.30
 -21   5  13    9.00    1.70
  19  -5 -13    3.10    2.20
 -19  -5  13    3.70    1.40
 -19   5  13    5.70    1.50
  17  -5 -13   10.90    2.40
 -17  -5  13    9.80    1.60
 -17   5  13    9.70    1.50
  15  -5 -13   88.59    4.50
 -15  -5  13   85.79    3.40
 -15   5  13   84.69    3.10
 -13  -5  13    9.50    1.60
  13  -5 -13   10.60    2.30
 -13   5  13    9.00    1.40
 -11  -5  13   15.20    1.80
  11  -5 -13   19.50    2.70
 -11   5  13   19.50    2.80
 -11   5  13   16.00    1.50
  11   5 -13   18.30    1.90
   9  -5 -13    6.20    2.30
  -9   5  13    3.70    2.10
  -9   5  13    5.90    1.20
   9   5 -13    3.50    1.20
   7  -5 -13   34.10    3.70
  -7  -5  13   31.50    3.10
   7   5 -13   29.40    2.30
  -7   5  13   30.20    3.20
  -7   5  13   32.20    1.90
  -5  -5  13   42.70    3.30
   5  -5 -13   44.40    4.00
   5   5 -13   44.90    2.70
  -5   5  13   45.40    3.90
   3  -5 -13    5.50    2.70
  -3  -5  13   13.40    2.20
  -3   5  13   10.30    2.40
   3   5 -13   11.10    1.70
  -1  -5  13   32.70    3.20
   1  -5 -13   30.70    3.60
  -1   5  13   36.10    3.70
   1   5 -13   33.70    2.80
   1  -5  13    1.20    1.70
  -1  -5 -13   -5.50    2.60
   1   5  13   -0.40    2.00
  -1   5 -13   -1.00    1.50
  -3  -5 -13   23.00    3.70
   3  -5  13   27.10    3.10
   3   5  13   27.70    3.00
  -3   5 -13   24.60    2.60
  -5  -5 -13   -0.10    3.00
   5  -5  13    7.20    2.00
   5   5  13    6.70    2.30
  -5   5 -13    5.60    1.90
   7  -5  13   32.30    3.20
  -7  -5 -13   25.90    3.80
   7   5  13   36.50    3.90
  -7   5 -13   21.60    2.60
   9  -5  13   42.60    3.50
  -9  -5 -13   39.60    4.30
   9   5  13   44.60    4.20
  -9   5 -13   33.50    3.60
  11  -5  13    2.40    2.00
 -11  -5 -13    3.30    3.20
 -11   5 -13    1.20    2.10
  11   5  13    6.80    2.60
 -24  -6  13    2.40    1.50
  24  -6 -13    2.90    2.50
 -24   6  13    6.30    1.70
  22  -6 -13   70.39    4.50
 -22  -6  13   63.39    3.20
 -22   6  13   65.49    3.20
 -20  -6  13    0.60    1.30
  20  -6 -13    1.60    2.30
 -20   6  13    0.00    1.40
 -18  -6  13   84.99    3.50
  18  -6 -13   89.09    4.80
 -18   6  13   82.69    3.20
  16  -6 -13    0.20    2.10
 -16  -6  13    2.80    1.30
 -16   6  13   -3.00    1.10
 -14  -6  13   -0.10    1.20
  14  -6 -13   -0.50    2.10
 -14   6  13   -0.30    2.00
 -14   6  13   -1.00    1.20
 -12  -6  13   39.60    2.60
  12  -6 -13   38.80    3.90
  12   6 -13   40.90    2.50
 -12   6  13   38.30    3.80
  10  -6 -13    1.60    2.30
 -10   6  13    2.20    2.20
  10   6 -13    0.90    1.20
   8  -6 -13  160.88    6.20
  -8  -6  13  156.48    5.40
   8   6 -13  154.28    4.70
  -8   6  13  158.58    6.10
  -6  -6  13    2.30    1.70
   6  -6 -13    1.00    2.40
  -6   6  13   -0.60    2.00
   6   6 -13    0.50    1.20
   4  -6 -13   27.20    3.40
  -4  -6  13   32.80    3.10
   4   6 -13   31.80    2.50
  -4   6  13   28.90    3.10
   2  -6 -13    0.80    2.80
  -2  -6  13    9.70    2.00
   2   6 -13    5.40    1.60
  -2   6  13   10.30    2.50
   0  -6 -13   17.70    3.50
   0  -6  13   24.10    2.50
   0   6  13   27.70    3.10
   0   6 -13   24.70    2.40
   2  -6  13   62.09    3.60
  -2  -6 -13   45.50    4.40
   2   6  13   63.19    4.20
  -2   6 -13   57.69    3.50
   4  -6  13    7.10    1.80
  -4  -6 -13    1.00    3.20
  -4   6 -13    3.60    1.80
   4   6  13    5.40    2.30
  -6  -6 -13    1.40    3.20
   6  -6  13    4.20    1.80
  -6   6 -13    3.10    1.90
   6   6  13    5.50    2.30
   8  -6  13    2.30    1.90
  -8  -6 -13   -6.80    3.00
   8   6  13    2.90    2.40
  -8   6 -13   -1.60    1.80
  21  -7 -13    2.90    2.40
 -21  -7  13   -0.20    1.30
 -19  -7  13    0.70    1.30
  19  -7 -13    4.10    2.50
  17  -7 -13   -0.80    2.30
 -17  -7  13    1.10    1.30
 -17   7  13    1.60    2.20
 -15  -7  13   55.89    3.00
  15  -7 -13   59.99    4.50
 -15   7  13   54.59    4.30
 -13  -7  13   -0.90    1.30
  13  -7 -13    0.40    2.30
 -13   7  13    0.20    2.30
 -11  -7  13    7.60    1.60
  11  -7 -13   10.10    2.80
 -11   7  13   12.40    2.80
   9  -7 -13    1.40    2.50
  -9  -7  13   -0.80    1.60
  -9   7  13    0.50    2.20
   9   7 -13    1.00    1.20
  -7  -7  13   15.40    2.20
   7  -7 -13   10.60    3.00
  -7   7  13   13.60    2.60
   7   7 -13   14.50    1.70
   5  -7 -13   30.20    3.70
  -5  -7  13   33.30    3.20
  -5   7  13   29.20    3.10
   5   7 -13   31.80    2.60
   3  -7 -13   -4.00    2.60
   3   7 -13   -1.30    1.30
  -3   7  13    0.70    2.10
   1  -7 -13   24.00    3.80
  -1   7  13   35.30    3.70
   1   7 -13   26.60    2.70
  -1  -7 -13   -3.20    3.00
   1   7  13    3.70    2.20
  -1   7 -13    0.90    1.60
  -3  -7 -13    0.50    3.20
   3   7  13   11.40    2.50
  -3   7 -13    8.80    1.90
  -5  -7 -13   -6.20    3.20
   5   7  13    4.80    2.40
  -5   7 -13    0.50    1.80
 -14  -8  13   28.90    2.40
  14  -8 -13   29.30    3.50
 -14   8  13   27.60    4.40
 -12  -8  13    9.50    1.70
  12  -8 -13    5.60    2.80
 -12   8  13    8.00    2.60
 -10  -8  13   21.50    2.10
  10  -8 -13   19.90    3.40
 -10   8  13   25.50    3.00
   8  -8 -13    1.50    2.70
  -8   8  13    4.70    2.30
   6  -8 -13    7.30    3.10
  -6   8  13   15.10    2.50
   6   8 -13   10.60    1.80
   4  -8 -13   22.70    3.70
  -4   8  13   27.00    3.00
   4   8 -13   25.00    2.70
   2  -8 -13   14.00    3.50
   2   8 -13   20.70    2.30
  -2   8  13   22.30    2.70
 -30   0  14   11.50    1.90
[truncated: 54,431 more chars]
