# Supplementary material for: Crystal structure and Hirshfeld surface analysis of supra­molecular aggregate of 2,2,6,6-tetra­methyl­piperidin-1-ium bromide with 1,2,3,4-tetra­fluoro-5,6-di­iodo­benzene
Source: Acta Crystallogr E Crystallogr Commun. 2025 Jan 1;81(Pt 1):53–7. doi: 10.1107/S2056989024011502 (PMC11701772; doi:10.1107/S2056989024011502)
Supplement: Supplementary file 2 [file e-81-00053-Isup2.hkl]

data_I                                                                          
_shelx_title ' LM7_a.res in C2/c'                                               
_shelx_refln_list_code          4                                               
_shelx_F_calc_maximum     1288.99                                               
_exptl_crystal_F_000      2352.00                                               
_reflns_d_resolution_high  0.7977                                               
                                                                                
loop_                                                                           
 _space_group_symop_operation_xyz                                               
 'x, y, z'                                                                      
 '-x, y, -z+1/2'                                                                
 'x+1/2, y+1/2, z'                                                              
 '-x+1/2, y+1/2, -z+1/2'                                                        
 '-x, -y, -z'                                                                   
 'x, -y, z-1/2'                                                                 
 '-x+1/2, -y+1/2, -z'                                                           
 'x+1/2, -y+1/2, z-1/2'                                                         
                                                                                
_cell_length_a    29.0324                                                       
_cell_length_b     9.1477                                                       
_cell_length_c    15.0296                                                       
_cell_angle_alpha  90.000                                                       
_cell_angle_beta  108.533                                                       
_cell_angle_gamma  90.000                                                       
                                                                                
_shelx_F_squared_multiplier     1.000                                           
                                                                                
loop_                                                                           
 _refln_index_h                                                                 
 _refln_index_k                                                                 
 _refln_index_l                                                                 
 _refln_F_squared_calc                                                          
 _refln_F_squared_meas                                                          
 _refln_F_squared_sigma                                                         
 _refln_observed_status                                                         
   4   0   0      67355.07      67773.00      3043.77 o                         
   6   0   0       5178.18       4889.03       111.80 o                         
   8   0   0      26325.08      28938.29       334.21 o                         
  10   0   0     500993.34     506537.09      4514.28 o                         
  12   0   0     137613.45     139890.55      1624.12 o                         
  14   0   0     220656.19     221893.39      2023.87 o                         
  16   0   0        973.04       1269.73        86.56 o                         
  18   0   0      19575.56      19325.38       337.73 o                         
  20   0   0      79008.96      79612.12      1038.71 o                         
  22   0   0      29343.85      29754.59       486.23 o                         
  24   0   0     108771.06     110971.48      1421.79 o                         
  26   0   0       3231.68       3829.05       301.29 o                         
  28   0   0      14593.38      13656.81       419.49 o                         
  30   0   0       5843.43       5936.58       347.90 o                         
  32   0   0        495.44        572.51       356.07 o                         
  34   0   0      36682.85      40150.54      1150.39 o                         
   3   1   0       1073.20       2406.90        59.47 o                         
   5   1   0      85575.00      97934.90       576.72 o                         
   7   1   0     328359.06     350101.72      2042.50 o                         
   9   1   0      34562.69      38060.66       248.32 o                         
  11   1   0     112384.88     118422.51       711.07 o                         
  13   1   0        156.42        470.49        38.12 o                         
  15   1   0         92.69        557.76        56.82 o                         
  17   1   0     174108.73     175276.84      1378.05 o                         
  19   1   0      15049.47      15003.07       210.63 o                         
  21   1   0       4549.95       4584.31       142.76 o                         
  23   1   0      13466.85      13850.09       242.35 o                         
  25   1   0      12453.14      12663.43       247.92 o                         
  27   1   0      45692.77      47531.36       606.89 o                         
  29   1   0      11407.63      11770.94       287.05 o                         
  31   1   0       5527.10       5916.99       252.75 o                         
  33   1   0        410.72        507.77       186.05 o                         
   0   2   0     150784.03     160688.97      1640.82 o                         
   2   2   0     197109.30     205933.52      3446.84 o                         
   4   2   0     251275.86     269714.28      1934.32 o                         
   6   2   0     319103.31     338132.44      1970.04 o                         
   8   2   0     235569.52     238412.91      1390.24 o                         
  10   2   0      22792.48      23962.58       180.54 o                         
  12   2   0       5066.66       4436.43        72.09 o                         
  14   2   0        612.60        478.54        45.86 o                         
  16   2   0     131209.97     132848.48       934.28 o                         
  18   2   0     203408.17     204749.75      1734.11 o                         
  20   2   0       3109.72       3132.39       135.33 o                         
  22   2   0       4413.11       4187.89       162.69 o                         
  24   2   0       8559.91       9005.27       211.72 o                         
  26   2   0       8928.18      10352.63       256.83 o                         
  28   2   0      78026.41      79974.84       933.13 o                         
  30   2   0      10783.05      11833.83       307.93 o                         
  32   2   0       7443.71       8472.88       324.30 o                         
   1   3   0     289792.34     313671.53      2426.28 o                         
   3   3   0      67782.26      89599.98       709.76 o                         
   5   3   0       5539.50       5885.02        74.35 o                         
   7   3   0      16769.45      16992.98       149.30 o                         
   9   3   0      23172.56      24585.12       203.62 o                         
  11   3   0     237157.45     249148.14      1528.96 o                         
  13   3   0      81286.79      83442.94       574.12 o                         
  15   3   0      26176.05      25744.83       259.28 o                         
  17   3   0      38172.22      37467.23       354.13 o                         
  19   3   0        556.90        673.22        96.33 o                         
  21   3   0      15973.82      16995.32       275.42 o                         
  23   3   0      37313.88      37849.11       455.48 o                         
  25   3   0      26183.08      27495.83       379.90 o                         
  27   3   0       4485.23       4259.67       197.10 o                         
  29   3   0        914.06        745.18       169.19 o                         
  31   3   0        398.84         71.38       210.42 o                         
  33   3   0      11046.85      11134.99       443.13 o                         
   0   4   0     130618.30     128960.05      1342.08 o                         
   2   4   0      77050.52      77458.55       682.07 o                         
   4   4   0       4681.57       7256.89       111.58 o                         
   6   4   0       3728.76       6586.68       106.69 o                         
   8   4   0        353.87        566.67        40.16 o                         
  10   4   0     109333.18     104708.40       788.07 o                         
  12   4   0      85674.66      85073.12       750.57 o                         
  14   4   0      18315.49      19141.55       211.89 o                         
  16   4   0       7254.21       8725.66       154.31 o                         
  18   4   0      14528.13      14976.27       245.53 o                         
  20   4   0       6385.46       6524.74       234.60 o                         
  22   4   0      31266.87      30816.97       515.27 o                         
  24   4   0      37593.57      38098.55       587.37 o                         
  26   4   0       4291.13       4481.91       230.02 o                         
  28   4   0      16239.50      16641.10       469.42 o                         
  30   4   0       2071.42       2099.92       241.28 o                         
  32   4   0       1461.61       1793.57       319.55 o                         
   1   5   0       7695.45      10046.18       142.72 o                         
   3   5   0      51136.16      47773.17       417.59 o                         
   5   5   0     236776.73     251142.58      1813.10 o                         
   7   5   0     155732.59     156800.84      1326.45 o                         
   9   5   0      44899.68      47208.70       415.78 o                         
  11   5   0       1024.34       1007.75        63.39 o                         
  13   5   0        490.74        667.65        73.78 o                         
  15   5   0      40230.52      41345.01       452.66 o                         
  17   5   0      89082.91      85824.26       780.73 o                         
  19   5   0      25678.22      25476.27       384.39 o                         
  21   5   0        362.28        445.09       121.60 o                         
  23   5   0       4606.74       4427.60       292.16 o                         
  25   5   0       2295.86       2512.18       209.43 o                         
  27   5   0      17592.77      16569.65       460.63 o                         
  29   5   0      24115.89      24314.35       812.58 o                         
  31   5   0      11337.44      11045.60       821.71 o                         
   0   6   0      46204.73      46566.61       787.31 o                         
   2   6   0      25488.54      32022.74       381.39 o                         
   4   6   0      29829.69      28962.67       313.06 o                         
   6   6   0      52667.17      50793.62       537.83 o                         
  10   6   0       4400.00       4755.48       123.65 o                         
  12   6   0      67893.20      70217.80       773.87 o                         
  14   6   0          2.26        155.94        73.12 o                         
  16   6   0       9199.35       9436.68       197.82 o                         
  18   6   0       6743.93       7144.95       223.74 o                         
  20   6   0       2097.41       2350.72       150.04 o                         
  22   6   0      25612.71      26198.52       470.07 o                         
  24   6   0       6192.29       5846.52       303.87 o                         
  26   6   0         21.84        146.08       219.50 o                         
  28   6   0       7618.69       6482.37       602.59 o                         
   1   7   0      90755.02      85444.34       943.85 o                         
   3   7   0      56787.75      56643.96       662.52 o                         
   5   7   0       7518.62       7803.75       245.37 o                         
   7   7   0      15291.68      15805.14       342.57 o                         
   9   7   0      53103.64      53452.86       782.32 o                         
  11   7   0      83511.61      80957.51      1243.64 o                         
  13   7   0      72122.22      73743.12      1251.66 o                         
  15   7   0        259.46        352.56       166.37 o                         
  17   7   0        114.73         94.40       103.00 o                         
  19   7   0         48.09        309.16       116.34 o                         
  21   7   0      23223.62      22976.95       612.40 o                         
  23   7   0      56609.23      58415.57      1123.11 o                         
  25   7   0       3107.80       3122.50       456.51 o                         
  27   7   0       3649.77       3579.00       474.77 o                         
   0   8   0        115.94        584.33       200.86 o                         
   2   8   0        534.69        655.27        91.06 o                         
   4   8   0      66155.58      64588.57       899.34 o                         
   6   8   0      77789.02      75438.45      1032.74 o                         
   8   8   0       1351.86       1470.70       204.62 o                         
  10   8   0      11551.25      11385.56       331.69 o                         
  12   8   0      23608.12      23042.54       598.25 o                         
  14   8   0       9348.71       9501.21       334.36 o                         
  16   8   0      22657.73      21322.71       706.65 o                         
  18   8   0       8873.29       8800.33       415.93 o                         
  20   8   0      15797.50      16280.76       540.46 o                         
  22   8   0      16176.98      16526.26       560.67 o                         
  24   8   0         65.31         91.30       231.34 o                         
   1   9   0       1541.33       2143.74       212.75 o                         
   3   9   0       1711.00       1890.56       199.82 o                         
   5   9   0     106248.27     102937.38      1393.85 o                         
   7   9   0      17925.53      17616.00       398.12 o                         
   9   9   0      11817.50      12301.06       351.48 o                         
  11   9   0          1.06         43.00       155.32 o                         
  13   9   0       3709.23       4037.20       256.39 o                         
  15   9   0      31487.36      32712.70       625.85 o                         
  17   9   0       8040.56       8296.21       362.30 o                         
  19   9   0      20849.43      20491.23       519.23 o                         
  21   9   0          0.86        131.26       202.63 o                         
   0  10   0      11128.61      10698.66       547.81 o                         
   2  10   0      47952.66      47282.90       890.92 o                         
   4  10   0        769.78        975.94       186.89 o                         
   6  10   0        118.38        156.29       142.19 o                         
   8  10   0      14724.50      14416.72       393.58 o                         
  10  10   0       6307.78       6942.29       322.13 o                         
  12  10   0      50839.93      51216.52       840.80 o                         
  14  10   0       2384.37       2637.84       236.02 o                         
  16  10   0        409.90        339.69       200.47 o                         
   1  11   0       6060.48       5817.04       348.62 o                         
   3  11   0       4599.13       4949.96       341.98 o                         
   5  11   0      12365.72      11799.99       438.44 o                         
   7  11   0        965.55       1348.80       225.68 o                         
   9  11   0         62.00         31.53       176.74 o                         
 -33   1   1       2021.67       2447.01       210.85 o                         
 -31   1   1        424.18        355.49       212.91 o                         
 -29   1   1        408.75        567.94       136.49 o                         
 -27   1   1       3653.21       3724.46       172.02 o                         
 -25   1   1        202.33        258.89       107.05 o                         
 -23   1   1        234.84        228.44        97.31 o                         
 -21   1   1       8680.07       8986.20       174.62 o                         
 -19   1   1       2108.02       2216.65        95.80 o                         
 -17   1   1       5418.89       5246.52       110.33 o                         
 -15   1   1        321.72        448.54        39.86 o                         
 -13   1   1       1267.10       1202.54        43.58 o                         
 -11   1   1      39852.13      37964.88       275.07 o                         
  -9   1   1       8297.06       8084.19        85.96 o                         
  -7   1   1      46306.41      43620.80       284.08 o                         
  -5   1   1      13845.90      12885.32       107.07 o                         
  -3   1   1       6319.63       5941.19       129.02 o                         
  -1   1   1      25489.53      17718.06       679.99 o                         
   1   1   1        685.02        556.35        57.98 o                         
   3   1   1      68084.83      66356.22       432.37 o                         
   5   1   1      43852.07      42019.77       286.81 o                         
   7   1   1      75889.20      73148.93       478.73 o                         
   9   1   1     158929.97     153874.11       951.38 o                         
  11   1   1      40879.79      39630.80       276.36 o                         
  13   1   1     136479.81     132661.53       801.50 o                         
  15   1   1      11966.01      11077.42       131.47 o                         
  17   1   1      28944.46      27723.37       306.47 o                         
  19   1   1      51392.18      50202.67       495.57 o                         
  21   1   1      13569.49      13551.76       217.23 o                         
  23   1   1      16705.74      16832.06       255.76 o                         
  25   1   1       5298.14       5264.02       187.77 o                         
  27   1   1      17645.98      17974.13       297.55 o                         
  29   1   1      10274.85      10295.42       264.48 o                         
  31   1   1       1829.06       2049.09       224.03 o                         
  33   1   1       6735.03       6991.27       415.93 o                         
 -34   2   1       2523.46       2767.96       518.99 o                         
 -32   2   1       2376.44       2865.96       249.84 o                         
 -30   2   1        608.79        571.05       160.68 o                         
 -28   2   1        351.25        586.89       126.48 o                         
 -26   2   1       3073.60       2978.28       153.41 o                         
 -24   2   1      25243.10      25025.73       382.17 o                         
 -22   2   1       1176.13       1269.55       108.42 o                         
 -20   2   1       2344.34       2605.32       151.17 o                         
 -18   2   1         30.36        140.22        63.66 o                         
 -16   2   1        852.83       1215.42        62.36 o                         
 -14   2   1      37365.32      37455.30       350.77 o                         
 -12   2   1        223.50        190.92        34.44 o                         
 -10   2   1       3137.98       3281.47        61.67 o                         
  -8   2   1      29952.39      29507.91       205.83 o                         
  -6   2   1       1810.49       1832.57        54.77 o                         
  -4   2   1      43043.26      43374.46       308.20 o                         
  -2   2   1        901.73        632.92        31.46 o                         
   0   2   1      21790.72      21063.91       202.32 o                         
   2   2   1       5530.03       5427.29        81.32 o                         
   4   2   1       5228.89       5133.92        85.49 o                         
   6   2   1     103652.48     101413.82       631.50 o                         
   8   2   1      38806.99      38655.04       263.85 o                         
  10   2   1       9720.34       8450.98        89.39 o                         
  12   2   1      19947.26      19605.90       162.83 o                         
  14   2   1       8441.13       8444.91       111.45 o                         
  16   2   1      34707.04      34257.36       307.66 o                         
  18   2   1       3337.47       3157.07       114.04 o                         
  20   2   1      23290.67      22208.78       283.37 o                         
  22   2   1      12799.39      12856.24       224.07 o                         
  24   2   1       8454.45       8361.88       205.55 o                         
  26   2   1       9797.56      10465.75       253.41 o                         
  28   2   1         35.75         51.10       124.58 o                         
  30   2   1       2099.70       2114.60       206.04 o                         
  32   2   1       2063.56       1945.07       262.58 o                         
 -33   3   1        956.11        973.15       189.18 o                         
 -31   3   1       6903.92       6906.09       303.04 o                         
 -29   3   1       4207.33       4537.56       290.54 o                         
 -27   3   1       4008.13       3491.79       201.31 o                         
 -25   3   1       3553.79       3859.08       256.78 o                         
 -23   3   1      13738.44      13678.28       305.74 o                         
 -21   3   1       4633.59       4470.64       201.31 o                         
 -19   3   1      10034.95       9487.05       211.28 o                         
 -17   3   1        668.92        607.37        66.81 o                         
 -15   3   1      16396.12      16162.08       166.06 o                         
 -13   3   1      44393.95      44924.22       333.02 o                         
 -11   3   1       5090.39       4225.81        72.58 o                         
  -9   3   1      64871.90      64755.05       420.63 o                         
  -7   3   1       7381.28       6937.74        84.78 o                         
  -5   3   1      25182.09      25046.41       209.06 o                         
  -3   3   1      44374.73      43336.31       337.94 o                         
  -1   3   1       4724.66       4618.14        92.31 o                         
   1   3   1     111065.23     110536.48       932.98 o                         
   3   3   1      13081.08      13261.26       145.10 o                         
   5   3   1      40370.00      39245.98       336.11 o                         
   7   3   1      30321.62      28169.75       222.04 o                         
   9   3   1       4205.88       4317.52        69.32 o                         
  11   3   1     143729.34     140167.00       881.18 o                         
  13   3   1       1303.62       1042.63        52.56 o                         
  15   3   1      54506.87      53819.84       506.43 o                         
  17   3   1      12527.67      12655.45       196.01 o                         
  19   3   1       1157.16       1051.75       113.81 o                         
  21   3   1      43537.32      43252.97       506.60 o                         
  23   3   1        389.61        345.87       123.31 o                         
  25   3   1      21909.71      22214.34       388.09 o                         
  27   3   1        200.61        359.92       142.16 o                         
  29   3   1        412.42        333.30       171.53 o                         
  31   3   1      15243.18      16673.73       504.04 o                         
 -32   4   1       2446.84       2679.84       666.50 o                         
 -30   4   1        640.81        660.79       201.79 o                         
 -28   4   1       2799.72       2972.50       205.67 o                         
 -26   4   1       3632.53       3757.50       195.29 o                         
 -24   4   1       7499.78       7875.57       306.86 o                         
 -22   4   1      14687.14      14688.43       286.97 o                         
 -20   4   1        526.80        618.52       103.50 o                         
 -18   4   1         15.15        -26.61        76.12 o                         
 -16   4   1      35372.61      34396.83       352.15 o                         
 -14   4   1      15624.61      15405.23       182.21 o                         
 -12   4   1      16194.41      15955.44       192.67 o                         
 -10   4   1        373.94        306.59        50.90 o                         
  -8   4   1       3651.69       3318.88        79.81 o                         
  -6   4   1      50355.72      47200.52       401.51 o                         
  -4   4   1        433.56        385.32        45.27 o                         
  -2   4   1      34131.08      32698.29       273.83 o                         
   0   4   1       5885.42       6471.39       105.57 o                         
   2   4   1      32029.35      33389.66       327.76 o                         
   4   4   1     162695.55     162976.72      1375.22 o                         
   6   4   1       8363.03       9087.84       136.22 o                         
   8   4   1     105666.19     103716.85       836.01 o                         
  10   4   1      11753.23      12157.72       142.18 o                         
  12   4   1      27949.66      26011.03       270.99 o                         
  14   4   1      97285.44      94424.27       833.74 o                         
  16   4   1      10961.70      10901.95       171.65 o                         
  18   4   1      80972.04      79952.66      1285.50 o                         
  20   4   1       2353.37       2416.32       160.74 o                         
  22   4   1       9935.55       9399.98       312.81 o                         
  24   4   1      28258.39      28704.34       446.08 o                         
  26   4   1       3188.43       3103.30       186.25 o                         
  28   4   1      23276.58      24015.11       602.59 o                         
  30   4   1        157.27          0.55       205.81 o                         
 -31   5   1       8363.12       8543.68       390.37 o                         
 -29   5   1       4871.27       4911.86       314.57 o                         
 -27   5   1        982.35       1101.50       195.91 o                         
 -25   5   1         79.58        171.37       164.34 o                         
 -23   5   1       8601.14       8140.92       272.29 o                         
 -21   5   1       9422.23       9269.06       263.56 o                         
 -19   5   1      12491.85      12523.19       285.76 o                         
 -17   5   1       8295.88       8660.36       219.94 o                         
 -15   5   1        119.40        211.88        68.01 o                         
 -13   5   1       1240.77       1194.94        74.86 o                         
 -11   5   1      13517.77      12769.01       187.18 o                         
  -9   5   1      27811.51      27074.50       279.69 o                         
  -7   5   1      37415.58      36682.68       354.88 o                         
  -5   5   1       4546.36       4708.06       100.65 o                         
  -3   5   1      10189.41      10126.96       126.46 o                         
  -1   5   1      48492.03      48651.75       393.83 o                         
   1   5   1      15353.05      14775.04       187.40 o                         
   3   5   1      90887.58      91123.98       804.97 o                         
   5   5   1         15.30        105.52        50.01 o                         
   7   5   1       1797.03       2070.11        77.42 o                         
   9   5   1       3824.78       3709.67       114.05 o                         
  11   5   1      20764.34      19759.21       307.87 o                         
  13   5   1      52139.45      52897.13       622.14 o                         
  15   5   1      10265.33      10511.68       184.45 o                         
  17   5   1       9649.68       9903.56       172.59 o                         
  19   5   1       3359.44       3399.41       183.17 o                         
  21   5   1      16546.99      15774.63       344.80 o                         
  23   5   1      21728.11      21425.30       433.37 o                         
  25   5   1        911.25        683.04       164.66 o                         
  27   5   1       2303.44       2463.36       232.40 o                         
  29   5   1       6813.34       7699.58       584.33 o                         
 -28   6   1       2455.26       2488.08       301.29 o                         
 -26   6   1         77.37         -8.82       171.39 o                         
 -24   6   1       8432.22       8802.22       309.27 o                         
 -22   6   1       3061.11       3531.18       201.16 o                         
 -20   6   1       3097.46       3175.20       181.68 o                         
 -18   6   1      24830.60      23757.41       413.20 o                         
 -16   6   1       2505.12       2474.44       125.70 o                         
 -14   6   1      56650.35      54653.86       762.45 o                         
 -12   6   1        313.22        535.63        68.02 o                         
 -10   6   1       8675.10       8565.85       157.04 o                         
  -8   6   1       2759.05       2654.79       126.58 o                         
  -6   6   1        298.87        318.68        50.91 o                         
  -4   6   1      65649.01      63198.54       641.85 o                         
  -2   6   1       9234.99       9307.59       147.94 o                         
   0   6   1      41297.82      39720.99       474.06 o                         
   2   6   1      24244.07      24109.51       344.04 o                         
   4   6   1       1943.10       2255.63       117.73 o                         
   6   6   1      76505.98      77630.67      1148.88 o                         
   8   6   1       6732.36       6514.70       156.63 o                         
  10   6   1      86488.52      83802.12      1143.60 o                         
  12   6   1      28554.20      27705.88       412.46 o                         
  14   6   1        804.36        799.65       139.44 o                         
  16   6   1      37923.35      37171.26       492.26 o                         
  18   6   1       8666.40       8802.22       224.60 o                         
  20   6   1      46212.83      45498.86       601.68 o                         
  22   6   1      21394.03      22292.68       431.49 o                         
  24   6   1       1350.45       1205.17       346.94 o                         
  26   6   1       9106.18       8947.50       639.11 o                         
  28   6   1         75.65        164.34       346.94 o                         
 -27   7   1        556.07        657.37       365.20 o                         
 -25   7   1        416.84        630.68       251.53 o                         
 -23   7   1       1956.03       2081.82       271.15 o                         
 -21   7   1       7782.66       8520.41       275.11 o                         
 -19   7   1        191.68        250.61       116.34 o                         
 -17   7   1       1862.88       2155.62       143.33 o                         
 -15   7   1       3610.35       3466.06       166.82 o                         
 -13   7   1       2635.22       2681.41       158.14 o                         
 -11   7   1       7004.77       6937.76       186.44 o                         
  -9   7   1       3426.36       3835.86       149.61 o                         
  -7   7   1      17048.22      17454.12       281.77 o                         
  -5   7   1       4599.43       4897.09       250.39 o                         
  -3   7   1       5957.87       5989.07       152.80 o                         
  -1   7   1       4073.86       4117.65       245.11 o                         
   1   7   1       4337.51       4852.22       207.77 o                         
   3   7   1      29448.04      28953.71       473.69 o                         
   5   7   1         84.35       -100.26       148.45 o                         
   7   7   1         15.65         83.39       120.77 o                         
   9   7   1        232.30        367.85       150.01 o                         
  11   7   1       3593.21       3818.36       163.25 o                         
  13   7   1      16467.19      15301.80       353.62 o                         
  15   7   1       3062.46       2666.20       189.18 o                         
  17   7   1       1447.36       1430.93       174.17 o                         
  19   7   1       1131.85       1001.28       212.75 o                         
  21   7   1       5252.39       5787.33       386.71 o                         
  23   7   1       8933.74       8253.61       620.85 o                         
  25   7   1         29.93        -73.04       310.42 o                         
 -24   8   1       2839.50       3337.40       346.94 o                         
 -22   8   1       1630.01       1809.63       271.15 o                         
 -20   8   1       3655.27       3695.04       346.94 o                         
 -18   8   1        465.95        373.50       210.42 o                         
 -16   8   1       5597.27       5690.41       479.34 o                         
 -14   8   1       2870.72       3089.18       162.49 o                         
 -12   8   1       3995.73       3707.13       231.94 o                         
 -10   8   1       3922.27       3600.18       270.63 o                         
  -8   8   1       1658.88       1920.36       237.21 o                         
  -6   8   1       5795.05       6360.60       268.83 o                         
  -4   8   1       2592.95       2614.70       224.03 o                         
  -2   8   1       3438.50       3468.59       146.26 o                         
   0   8   1       7143.71       6869.11       237.21 o                         
   2   8   1      22396.00      22169.33       416.48 o                         
   4   8   1      32062.74      33271.34       546.75 o                         
   6   8   1        518.54        758.70       230.47 o                         
   8   8   1       5360.92       5266.90       376.87 o                         
  10   8   1       2066.03       2225.56       182.32 o                         
  12   8   1      11028.12      10633.88       337.67 o                         
  14   8   1      29520.63      30633.94      1124.05 o                         
  16   8   1       9085.07       8710.64       347.28 o                         
  18   8   1      21252.42      22223.65       597.81 o                         
  20   8   1        809.54        789.36       225.68 o                         
  22   8   1       3470.76       3796.11       316.14 o                         
 -21   9   1         20.83        -78.95       200.89 o                         
 -19   9   1       1134.88       1066.69       209.21 o                         
 -17   9   1        448.33        461.87       193.08 o                         
 -15   9   1       5537.92       5644.51       312.42 o                         
 -13   9   1       5759.50       6059.42       310.75 o                         
 -11   9   1        291.61        178.69       155.84 o                         
  -9   9   1        277.01        408.80       149.47 o                         
  -7   9   1         30.18        252.22        91.99 o                         
  -5   9   1       6470.27       6752.19       207.01 o                         
  -3   9   1       7411.85       6398.71       328.68 o                         
  -1   9   1       7457.04       6220.80       310.42 o                         
   1   9   1       3864.08       3511.61       229.44 o                         
   3   9   1        287.08        377.38       144.90 o                         
   5   9   1       2516.61       2664.22       193.08 o                         
   7   9   1       9171.64       8818.24       308.81 o                         
   9   9   1      15408.08      14655.04       386.18 o                         
  11   9   1       9306.89       8991.05       335.22 o                         
  13   9   1       1002.93       1108.26       189.55 o                         
  15   9   1       1954.71       2121.12       222.21 o                         
  17   9   1       3913.55       3890.27       265.38 o                         
  19   9   1       3381.83       3553.66       264.19 o                         
 -16  10   1       1205.56       1213.96       217.59 o                         
 -14  10   1       1462.16       1607.24       219.79 o                         
 -12  10   1       1472.40       1895.67       213.19 o                         
 -10  10   1        324.74        499.49       163.53 o                         
  -8  10   1         56.64         14.88       173.95 o                         
  -6  10   1         25.55         69.39       161.01 o                         
  -4  10   1       1005.58       1341.67       199.82 o                         
  -2  10   1      13251.90      13458.68       418.30 o                         
   0  10   1       1320.87       1935.58       212.75 o                         
   2  10   1          7.88        263.76       173.47 o                         
   4  10   1         51.56         68.60       139.42 o                         
   6  10   1       2239.81       2437.64       206.04 o                         
   8  10   1       8893.21       9400.17       346.51 o                         
  10  10   1       3215.47       3814.16       259.90 o                         
  12  10   1       2493.99       3219.18       243.84 o                         
  14  10   1        340.32        232.98       189.55 o                         
  16  10   1         51.40       -219.12       273.90 o                         
  -9  11   1      14057.64      13382.91       657.37 o                         
  -7  11   1       1087.72       1186.91       310.42 o                         
  -5  11   1       1072.55        876.49       292.16 o                         
  -3  11   1        604.82        474.77       292.16 o                         
  -1  11   1         25.79        127.82       273.90 o                         
   1  11   1       7057.85       6190.21       529.55 o                         
   3  11   1       3341.26       3232.06       401.72 o                         
   5  11   1      13442.75      12853.36       693.89 o                         
   7  11   1       3505.97       3915.45       329.06 o                         
 -34   0   2      41136.13      43254.78      1205.17 o                         
 -32   0   2      15465.40      15574.13       657.37 o                         
 -30   0   2      13503.17      13389.41       399.65 o                         
 -28   0   2      27597.50      28384.03       580.61 o                         
 -26   0   2       4620.63       5682.63       270.23 o                         
 -24   0   2      49146.30      50011.54       845.66 o                         
 -22   0   2      72192.87      73783.33      1155.56 o                         
 -20   0   2     155235.48     159146.64      2330.57 o                         
 -18   0   2      18287.10      16307.69       447.38 o                         
 -16   0   2       4244.34       5787.89       132.74 o                         
 -14   0   2      14302.89      15729.61       198.81 o                         
 -12   0   2      59446.82      58261.34       511.43 o                         
 -10   0   2     304656.22     318972.22      2620.22 o                         
  -8   0   2      13538.53      14888.89       191.08 o                         
  -6   0   2      80935.79      85401.66       874.11 o                         
  -4   0   2      70745.28      79565.77       807.98 o                         
  -2   0   2        590.11        -73.04        73.04 o                         
   0   0   2     160467.77     143181.94      2903.37 o                         
   2   0   2       6226.71       9002.28       292.16 o                         
   4   0   2      29253.39      29383.65       399.75 o                         
   6   0   2      77965.81      91955.16      1959.69 o                         
   8   0   2      20468.23      21805.96       345.63 o                         
  10   0   2      37695.24      36957.84       391.08 o                         
  12   0   2      12378.87      13064.26       190.90 o                         
  14   0   2     118494.05     116012.32      1106.78 o                         
  16   0   2      89519.32      94108.55      1193.68 o                         
  18   0   2      65888.12      68721.12       919.24 o                         
  20   0   2      14563.21      14800.92       326.26 o                         
  22   0   2      18729.66      19513.12       396.17 o                         
  24   0   2      76977.60      78211.27      1075.75 o                         
  26   0   2       3486.69       3800.58       227.61 o                         
  28   0   2      15702.78      16475.58       425.80 o                         
  30   0   2      26595.10      28698.59       743.56 o                         
  32   0   2      17766.71      20522.65       876.49 o                         
 -35   1   2      13429.86      14288.65       739.54 o                         
 -33   1   2       1183.21       1089.19       202.31 o                         
 -31   1   2       3355.01       3450.69       262.66 o                         
 -29   1   2      22585.69      23097.75       421.70 o                         
 -27   1   2      56844.86      57430.26       682.25 o                         
 -25   1   2       1241.00       1613.94       117.64 o                         
 -23   1   2       1831.67       2231.45       107.26 o                         
 -21   1   2      78966.02      78517.66       865.05 o                         
 -19   1   2       4950.84       5324.20       145.65 o                         
 -17   1   2     108348.24     108652.70      1028.71 o                         
 -15   1   2       6842.70       8058.19        97.36 o                         
 -13   1   2      21302.79      23590.17       181.10 o                         
 -11   1   2     211496.48     215881.95      1321.81 o                         
  -9   1   2       2247.18       4271.50        62.63 o                         
  -7   1   2      27063.27      29249.71       217.51 o                         
  -5   1   2      42818.75      45017.39       320.45 o                         
  -3   1   2      31916.08      35464.52       387.44 o                         
  -1   1   2       7460.72       9057.40       104.90 o                         
   1   1   2      45614.45      46860.51      1125.34 o                         
   3   1   2      14432.85      16485.38       159.13 o                         
   5   1   2       1818.12       1901.26        53.40 o                         
   7   1   2     381503.81     383281.56      2819.63 o                         
   9   1   2       1200.83       2226.82        61.21 o                         
  11   1   2      18569.70      20409.37       186.25 o                         
  13   1   2      44884.52      44828.15       333.72 o                         
  15   1   2      21560.62      20484.02       213.71 o                         
  17   1   2      69188.62      69168.25       648.71 o                         
  19   1   2       3515.82       3661.13       133.64 o                         
  21   1   2       2096.05       2279.79       116.21 o                         
  23   1   2      31160.92      32047.45       387.12 o                         
  25   1   2      35199.31      37389.83       441.57 o                         
  27   1   2       1087.05        992.45       150.94 o                         
  29   1   2       1191.36       1026.79       160.85 o                         
  31   1   2      21274.90      22416.04       447.49 o                         
 -34   2   2       1610.88       1324.07       273.35 o                         
 -32   2   2         40.54         85.21       158.14 o                         
 -30   2   2       3487.25       3715.10       210.32 o                         
 -28   2   2     114071.37     115528.01      1472.26 o                         
 -26   2   2      33241.45      34488.36       540.90 o                         
 -24   2   2       2646.27       3122.50       172.16 o                         
 -22   2   2       1128.04       1033.55       122.68 o                         
 -20   2   2       5281.05       5517.55       161.54 o                         
 -18   2   2      91664.18      89235.94       868.41 o                         
 -16   2   2      61362.69      63603.65       502.31 o                         
 -14   2   2      56109.34      56519.45       399.81 o                         
 -12   2   2         32.83        117.25        33.62 o                         
 -10   2   2     130161.27     135032.27       879.92 o                         
  -8   2   2      20392.98      19754.26       163.59 o                         
  -6   2   2      24592.89      25641.80       224.17 o                         
  -4   2   2     317046.44     330967.06      2369.10 o                         
  -2   2   2       2447.94       2837.27        51.06 o                         
   0   2   2     201939.52     212702.81      1932.09 o                         
   4   2   2      13000.47      12370.90       128.89 o                         
   6   2   2     179947.62     182311.36      1173.21 o                         
   8   2   2      45699.03      43930.03       313.47 o                         
  10   2   2       7073.92       7684.11        96.05 o                         
  12   2   2      20742.39      22895.25       205.89 o                         
  14   2   2     101802.34     100792.78       822.55 o                         
  16   2   2      18788.07      18974.50       257.82 o                         
  18   2   2      18322.51      18038.72       275.93 o                         
  20   2   2        716.59        827.00       105.51 o                         
  22   2   2       4067.23       4952.58       195.47 o                         
  24   2   2     126409.91     129423.76      1293.39 o                         
  26   2   2       4733.99       5440.48       222.23 o                         
  28   2   2        252.61        245.64       140.25 o                         
  30   2   2       2250.41       2265.38       197.01 o                         
  32   2   2        580.75        684.76       241.28 o                         
 -33   3   2      14586.43      14671.58       389.19 o                         
 -31   3   2       9056.62       9105.76       315.17 o                         
 -29   3   2       1247.84       1168.88       160.68 o                         
 -27   3   2      18422.09      17683.62       374.36 o                         
 -25   3   2       7535.51       7631.10       254.56 o                         
 -23   3   2      21772.96      22633.10       398.59 o                         
 -21   3   2     124450.30     126177.21      1359.60 o                         
 -19   3   2       6643.19       7702.31       192.26 o                         
 -17   3   2      26875.81      25138.54       306.89 o                         
 -15   3   2       9997.42      11290.50       141.98 o                         
 -13   3   2       2160.82       2398.15        69.82 o                         
 -11   3   2     116880.93     115824.16       766.04 o                         
  -9   3   2      77790.95      82538.27       621.11 o                         
  -7   3   2       5104.78       5762.58        85.40 o                         
  -5   3   2       7911.53      14807.29       285.41 o                         
  -3   3   2     138785.80     138077.23       998.89 o                         
  -1   3   2      70154.66      68321.00       654.72 o                         
   1   3   2     148737.17     152530.88      2472.10 o                         
   3   3   2      23747.63      24097.76       251.08 o                         
   5   3   2      16946.09      21213.63       227.92 o                         
   7   3   2     101373.77     102681.95       822.18 o                         
   9   3   2      14709.32      15256.62       133.77 o                         
  11   3   2      31790.71      33073.20       271.43 o                         
  13   3   2      41247.31      39846.75       348.06 o                         
  15   3   2       3462.23       3852.51       114.87 o                         
  17   3   2      77631.12      76916.43       774.69 o                         
  19   3   2      26293.21      27964.67       409.63 o                         
  21   3   2       3207.22       3309.27       149.99 o                         
  23   3   2      26258.93      25347.94       373.40 o                         
  25   3   2       9598.96       9592.54       252.68 o                         
  27   3   2       5227.85       5740.17       263.19 o                         
  29   3   2      11929.69      12202.89       361.08 o                         
  31   3   2      18029.06      19632.51       495.83 o                         
 -32   4   2      18039.72      18592.81       436.52 o                         
 -30   4   2       1213.11       1146.22       174.43 o                         
 -28   4   2      12607.04      12102.45       330.16 o                         
 -26   4   2       1801.03       1654.18       158.43 o                         
 -24   4   2      11839.28      12036.99       267.90 o                         
 -22   4   2      54142.75      53946.39       661.90 o                         
 -20   4   2      15031.49      14481.19       268.34 o                         
 -18   4   2       3474.73       3573.65       126.57 o                         
 -16   4   2      21041.13      22691.26       259.91 o                         
 -14   4   2       1399.11       2121.19       105.26 o                         
 -12   4   2      15114.51      14887.52       174.27 o                         
 -10   4   2     121955.50     121439.70       848.41 o                         
  -8   4   2      15658.25      16823.07       156.96 o                         
  -6   4   2      32764.28      37091.70       327.12 o                         
  -4   4   2     172094.62     183275.72      1328.95 o                         
  -2   4   2       3194.27       3339.71       180.59 o                         
   0   4   2     168441.02     171706.42      1771.20 o                         
   2   4   2      48579.64      56257.20       509.96 o                         
   4   4   2       1823.91       2558.42        91.47 o                         
   6   4   2      89531.53      88022.04       715.64 o                         
   8   4   2      18811.99      18803.61       255.14 o                         
  10   4   2       1578.44       1488.27        95.54 o                         
  12   4   2      52143.09      54481.95       417.82 o                         
  14   4   2      29328.19      29282.27       311.46 o                         
  16   4   2       6557.30       6303.22       137.92 o                         
  18   4   2      44581.20      44700.61       500.04 o                         
  20   4   2      10614.05      10729.17       251.56 o                         
  22   4   2        846.11        957.94       130.25 o                         
  24   4   2      19833.46      18057.54       360.03 o                         
  26   4   2         32.10          3.40       139.95 o                         
  28   4   2      11550.28      12384.84       349.27 o                         
  30   4   2      13002.08      13999.90       425.28 o                         
 -31   5   2       3343.65       3912.10       593.46 o                         
 -29   5   2      19438.96      19839.86       693.89 o                         
 -27   5   2      42929.75      43460.96       674.00 o                         
 -25   5   2      12248.42      12874.66       294.02 o                         
 -23   5   2       1389.05       1295.38       128.88 o                         
 -21   5   2       2784.53       2941.50       237.67 o                         
 -19   5   2      11609.24      12400.66       254.56 o                         
 -17   5   2      90343.98      89666.41       890.37 o                         
 -15   5   2      70523.81      75008.95       844.73 o                         
 -13   5   2       2271.82       2260.71        94.94 o                         
 -11   5   2      13708.74      13903.38       197.66 o                         
  -9   5   2      22154.65      23175.31       247.64 o                         
  -7   5   2      20185.27      19803.41       221.78 o                         
  -5   5   2      64403.04      67643.59       529.54 o                         
  -3   5   2      47826.50      46314.99       441.97 o                         
  -1   5   2       1250.02       1793.41       145.63 o                         
   1   5   2      54788.10      59226.08       546.29 o                         
   3   5   2       3275.79       3400.09       105.31 o                         
   5   5   2      37046.39      37693.70       382.76 o                         
   7   5   2      71760.17      71973.66       718.35 o                         
   9   5   2       3179.72       3049.48       123.07 o                         
  11   5   2      26818.36      28609.31       401.24 o                         
  13   5   2      49933.16      49851.43       719.73 o                         
  15   5   2       6075.79       5974.35       146.01 o                         
  17   5   2       9009.30       9031.22       179.74 o                         
  19   5   2      16828.07      16072.83       326.82 o                         
  21   5   2       1458.61       1775.86       164.66 o                         
  23   5   2      32615.25      33000.22       571.24 o                         
  25   5   2      17703.84      18574.78       428.11 o                         
  27   5   2       3231.45       3775.13       280.41 o                         
  29   5   2       4169.60       3862.52       483.90 o                         
 -30   6   2       4498.51       4794.09       383.46 o                         
 -28   6   2       8833.42       9035.88       373.42 o                         
 -26   6   2       9687.51       9424.43       318.70 o                         
 -24   6   2       4329.62       5070.00       236.33 o                         
 -22   6   2      30458.69      31257.03       526.69 o                         
 -20   6   2        129.70        283.64       113.62 o                         
 -18   6   2        521.09        763.36       136.89 o                         
 -16   6   2      61668.92      59741.29       935.83 o                         
 -14   6   2       7284.13       7354.16       174.97 o                         
 -12   6   2      19420.10      20842.43       309.49 o                         
 -10   6   2      10769.44      10345.04       194.49 o                         
  -8   6   2       8943.27      10547.59       174.83 o                         
  -6   6   2      36297.97      34993.18       390.93 o                         
  -4   6   2      30580.14      30056.41       338.93 o                         
  -2   6   2          2.37        115.12        78.04 o                         
   0   6   2      10042.73      10046.69       235.93 o                         
   2   6   2      56911.01      57466.21       668.10 o                         
   4   6   2       6777.17       8298.35       287.29 o                         
   6   6   2      12778.34      12014.94       282.01 o                         
   8   6   2      11040.93      11529.25       261.32 o                         
  10   6   2        285.50        353.44       101.83 o                         
  12   6   2      65998.62      63564.79       877.99 o                         
  14   6   2       4262.66       4149.25       235.93 o                         
  16   6   2        228.72        206.25       141.02 o                         
  18   6   2      27204.92      28160.13       473.62 o                         
  20   6   2       9973.21      10415.99       291.79 o                         
  22   6   2       8412.77       8218.37       454.97 o                         
  24   6   2       9912.84      10283.50       499.11 o                         
  26   6   2       7152.71       7449.07       480.98 o                         
 -27   7   2         29.61        173.47       245.33 o                         
 -25   7   2         34.85        237.38       232.41 o                         
 -23   7   2      47020.51      49314.46       925.56 o                         
 -21   7   2      21362.10      21557.67       422.85 o                         
 -19   7   2       7400.72       7537.54       250.44 o                         
 -17   7   2       2901.19       2591.74       170.25 o                         
 -15   7   2       4094.13       3936.74       183.33 o                         
 -13   7   2      28336.72      28785.94       351.91 o                         
 -11   7   2      20520.84      20585.22       283.77 o                         
  -9   7   2      26824.17      26425.94       375.04 o                         
  -7   7   2       2039.71       2361.15       107.18 o                         
  -5   7   2      55430.63      53984.19       720.77 o                         
  -3   7   2       5078.15       5366.40       263.56 o                         
  -1   7   2        233.49        766.91       110.00 o                         
   1   7   2      65550.46      66760.92       898.57 o                         
   3   7   2      25060.86      24627.39       365.52 o                         
   5   7   2       1481.37       1562.02       140.77 o                         
   7   7   2      14962.26      15191.42       342.78 o                         
   9   7   2      18753.05      18911.26       301.25 o                         
  11   7   2      20182.59      19425.62       397.57 o                         
  13   7   2      17264.54      16840.77       374.11 o                         
  15   7   2        726.62        705.07       155.32 o                         
  17   7   2       2808.93       2836.63       206.04 o                         
  19   7   2      37234.02      39082.83       851.89 o                         
  21   7   2        105.20         76.00       232.40 o                         
  23   7   2       1176.04       1138.13       275.59 o                         
  25   7   2        191.30       -200.86       310.42 o                         
 -24   8   2        376.27        293.57       251.53 o                         
 -22   8   2       8483.89       8326.84       502.16 o                         
 -20   8   2       2103.65       2152.20       262.58 o                         
 -18   8   2         73.03         56.52       129.52 o                         
 -16   8   2      55566.10      54647.14       977.87 o                         
 -14   8   2       5333.12       5248.58       190.08 o                         
 -12   8   2      19169.44      18421.96       317.07 o                         
 -10   8   2        113.91        -32.81       105.43 o                         
  -8   8   2       8848.66       9178.18       463.34 o                         
  -6   8   2      35715.95      35299.44       534.36 o                         
  -4   8   2       9064.17       8535.26       462.57 o                         
  -2   8   2        401.28        318.66       110.00 o                         
   0   8   2        283.15        352.42       112.74 o                         
   2   8   2      63630.89      63959.81       888.02 o                         
   4   8   2      20074.88      20279.73       695.94 o                         
   6   8   2       3388.35       3414.47       223.85 o                         
   8   8   2       8411.62       8024.20       285.73 o                         
  10   8   2       1893.63       1770.37       175.47 o                         
  12   8   2      45593.87      44766.16       618.90 o                         
  14   8   2        222.04        524.38       144.87 o                         
  16   8   2       1060.87       1243.32       168.67 o                         
  18   8   2      11369.83      10879.02       640.76 o                         
  20   8   2       5345.39       4875.48       493.03 o                         
  22   8   2      13047.83      13200.30       766.93 o                         
 -21   9   2         39.33        235.39       204.21 o                         
 -19   9   2       1525.94       1674.78       219.79 o                         
 -17   9   2      11131.12      11710.94       406.12 o                         
 -15   9   2      34952.89      35372.82       649.03 o                         
 -13   9   2       2040.77       2229.42       209.37 o                         
 -11   9   2         41.06         14.79       119.82 o                         
  -9   9   2      10531.29      10321.58       347.11 o                         
  -7   9   2        696.64       1044.18       227.32 o                         
  -5   9   2      54037.97      52275.55       928.58 o                         
  -3   9   2       1154.44       1397.61       175.30 o                         
  -1   9   2       4379.06       4281.94       233.68 o                         
   1   9   2      17538.64      17703.33       389.24 o                         
   3   9   2       1950.34       2360.19       179.30 o                         
   5   9   2      13393.23      13353.59       423.49 o                         
   7   9   2       2290.88       2183.51       190.62 o                         
   9   9   2      14607.40      15052.87       510.22 o                         
  11   9   2      22978.27      22455.00       485.43 o                         
  13   9   2      10958.31      11144.60       424.28 o                         
  15   9   2        314.25        397.39       189.69 o                         
  17   9   2        172.18        218.86       188.13 o                         
  19   9   2      12060.86      12738.61       437.94 o                         
 -16  10   2       9390.91       9578.82       384.70 o                         
 -14  10   2        805.81       1444.81       203.64 o                         
 -12  10   2      14840.22      14921.71       409.35 o                         
 -10  10   2       3556.30       3896.63       277.38 o                         
  -8  10   2      16720.71      16287.86       470.09 o                         
  -6  10   2      15050.25      14482.89       436.73 o                         
  -4  10   2       3034.22       3353.84       244.31 o                         
  -2  10   2        361.52        689.83       171.11 o                         
   0  10   2       3300.78       3252.49       241.28 o                         
   2  10   2      40200.79      39261.66       650.24 o                         
   4  10   2       5960.47       6013.24       289.75 o                         
   6  10   2       2392.19       2513.58       204.21 o                         
   8  10   2       3903.75       4016.37       253.86 o                         
  10  10   2       1129.16       1905.89       207.10 o                         
  12  10   2      18535.88      18815.20       644.05 o                         
  14  10   2        431.25        212.48       280.56 o                         
  -9  11   2       9631.27       9020.54       602.59 o                         
  -7  11   2         71.01        -18.26       273.90 o                         
  -5  11   2      13708.43      11794.27       657.37 o                         
  -3  11   2        142.52        146.08       292.16 o                         
  -1  11   2        139.93        365.20       310.42 o                         
   1  11   2      13505.89      13364.65       712.15 o                         
   3  11   2       2269.53       2264.27       401.72 o                         
   5  11   2      10408.25      11330.14       503.56 o                         
   7  11   2         75.51         18.26       245.33 o                         
 -35   1   3       2415.91       3142.52       283.18 o                         
 -33   1   3       7177.66       6745.51       367.82 o                         
 -31   1   3      10286.66      10040.97       305.37 o                         
 -29   1   3       5196.71       4967.16       237.85 o                         
 -27   1   3      13988.37      14081.51       315.92 o                         
 -25   1   3       8168.99       7808.54       195.04 o                         
 -23   1   3      23087.30      22810.06       326.33 o                         
 -21   1   3      56225.47      53221.45       609.40 o                         
 -19   1   3      10850.19      10304.95       184.41 o                         
 -17   1   3      89192.23      85787.43       756.16 o                         
 -15   1   3      93386.38      89352.88       639.52 o                         
 -13   1   3     140097.66     135751.92       848.75 o                         
 -11   1   3      97387.50      94229.59       656.55 o                         
  -9   1   3      60334.77      58978.89       419.12 o                         
  -7   1   3     142719.58     137610.42       990.12 o                         
  -5   1   3      18937.54      18639.78       180.70 o                         
  -3   1   3      76079.53      72599.02       743.98 o                         
  -1   1   3      85273.23      81528.99       976.90 o                         
   1   1   3      55734.61      52604.82       584.00 o                         
   3   1   3     108199.24      97723.86      1470.42 o                         
   5   1   3      15383.20      13950.99       175.11 o                         
   7   1   3      96754.23      91987.02       743.94 o                         
   9   1   3       5589.10       4570.68       103.50 o                         
  11   1   3         34.08        -90.10        90.10 o                         
  13   1   3      30154.80      28421.16       288.72 o                         
  15   1   3      22490.69      22454.71       276.95 o                         
  17   1   3      22083.55      21970.53       311.79 o                         
  19   1   3       5424.50       5418.68       182.90 o                         
  21   1   3       2601.23       2790.56       148.23 o                         
  23   1   3      14758.45      14049.30       290.49 o                         
  25   1   3        186.73        -27.34       160.44 o                         
  27   1   3       7308.13       7539.77       318.70 o                         
  29   1   3         69.59        -20.00       184.12 o                         
  31   1   3        110.67         96.53       200.94 o                         
 -34   2   3       6001.76       6499.92       675.63 o                         
 -32   2   3        707.35        732.65       171.29 o                         
 -30   2   3       3996.49       4271.25       422.18 o                         
 -28   2   3      13464.43      13092.30       374.08 o                         
 -26   2   3       7568.19       7185.64       242.02 o                         
 -24   2   3      12233.72      11303.67       266.50 o                         
 -22   2   3       1627.61       1665.49       125.63 o                         
 -20   2   3      38901.39      37959.36       424.94 o                         
 -18   2   3       3873.38       4131.84       125.84 o                         
 -16   2   3      13663.78      13319.13       157.08 o                         
 -14   2   3      58348.43      55009.50       372.46 o                         
 -12   2   3       6099.87       5808.61        87.75 o                         
 -10   2   3      92552.31      90644.13       673.59 o                         
  -8   2   3       3314.08       3283.02        72.48 o                         
  -6   2   3       5326.32       5124.84        83.56 o                         
  -4   2   3      43924.23      42663.65       347.24 o                         
  -2   2   3        374.18        223.00        52.53 o                         
   0   2   3      96051.97      91564.05      1106.67 o                         
   2   2   3       9952.28       9248.67       186.63 o                         
   4   2   3      30841.13      28850.57       284.06 o                         
   6   2   3       8705.35       8028.07       108.01 o                         
   8   2   3        340.11        439.85        43.52 o                         
  10   2   3      30192.91      27955.79       238.77 o                         
  12   2   3      10035.44      10591.28       131.65 o                         
  14   2   3       5132.77       4680.63       232.27 o                         
  16   2   3       6098.21       5822.61       155.75 o                         
  18   2   3        895.44        904.97       106.77 o                         
  20   2   3      38986.24      40431.59       690.95 o                         
  22   2   3        463.32        626.31       125.77 o                         
  24   2   3        210.48        161.84       173.72 o                         
  26   2   3        800.75        863.85       185.78 o                         
  28   2   3        745.28        711.07       190.81 o                         
  30   2   3       3491.89       3668.58       257.05 o                         
 -33   3   3       1580.95       1706.47       198.08 o                         
 -31   3   3        118.01       -121.59       205.12 o                         
 -29   3   3      12959.81      12965.35       336.33 o                         
 -27   3   3        181.63        136.40       131.50 o                         
 -25   3   3      29175.07      29194.93       476.89 o                         
 -23   3   3      12619.26      12393.94       257.82 o                         
 -21   3   3        106.93        353.23        91.52 o                         
 -19   3   3      64772.05      63646.74       731.56 o                         
 -17   3   3       1013.71       1199.87        73.67 o                         
 -15   3   3      71933.42      69495.38       545.10 o                         
 -13   3   3      25341.81      24428.02       210.69 o                         
 -11   3   3      31315.11      30490.14       262.03 o                         
  -9   3   3      87287.23      83719.55       630.75 o                         
  -7   3   3       6710.40       6576.70        97.61 o                         
  -5   3   3     141815.92     138397.58      1071.44 o                         
  -3   3   3       9702.88       9617.30       110.74 o                         
  -1   3   3      21315.56      20450.14       244.31 o                         
   1   3   3      84475.97      80576.15      1445.73 o                         
   3   3   3        218.04        130.89        65.05 o                         
   5   3   3      96744.77      96132.18       834.39 o                         
   7   3   3        198.61         -9.83        51.92 o                         
   9   3   3      52761.36      52809.78       400.72 o                         
  11   3   3      60625.77      59173.98       473.83 o                         
  13   3   3        731.90        704.72        72.39 o                         
  15   3   3      26461.82      25468.64       292.12 o                         
  17   3   3        248.27        226.99        82.00 o                         
  19   3   3      15884.16      15927.06       303.10 o                         
  21   3   3      17761.06      18688.71       344.05 o                         
  23   3   3        806.41        516.74       130.19 o                         
  25   3   3      17449.34      17272.54       327.49 o                         
  27   3   3       4539.10       4491.11       326.82 o                         
  29   3   3       2010.65       1751.66       248.31 o                         
 -32   4   3      24642.29      25211.07       495.64 o                         
 -30   4   3       2096.78       2007.02       194.06 o                         
 -28   4   3      15666.27      15618.36       362.13 o                         
 -26   4   3      16100.42      15652.33       314.42 o                         
 -24   4   3        157.99         68.80       112.64 o                         
 -22   4   3      67442.55      66057.39       782.88 o                         
 -20   4   3       6382.56       6267.12       191.45 o                         
 -18   4   3      85088.60      84446.59       841.87 o                         
 -16   4   3      57809.85      55044.67       573.89 o                         
 -14   4   3       4381.49       4105.44       128.40 o                         
 -12   4   3     143252.00     140455.48      1110.81 o                         
 -10   4   3      18469.68      18978.22       197.46 o                         
  -8   4   3     138317.33     139717.69       966.78 o                         
  -6   4   3      88206.18      87083.98       654.75 o                         
  -4   4   3      20116.64      21241.05       224.89 o                         
  -2   4   3      89832.70      87167.41       839.18 o                         
   0   4   3         71.38        152.25        61.45 o                         
   2   4   3      92665.50      87277.00      1465.88 o                         
   4   4   3      32019.23      29668.47       354.78 o                         
   6   4   3        257.64        359.49       115.18 o                         
   8   4   3      59220.68      55520.02       577.10 o                         
  10   4   3       2291.53       2217.70        92.10 o                         
  12   4   3      29321.99      27986.45       277.42 o                         
  14   4   3      11045.49      11360.89       173.54 o                         
  16   4   3       4368.16       4262.60       181.57 o                         
  18   4   3      29751.39      29168.00       511.92 o                         
  20   4   3       2213.15       2161.68       147.23 o                         
  22   4   3       7724.87       7542.25       248.84 o                         
  24   4   3        472.48        464.51       130.21 o                         
  26   4   3        251.84        200.75       154.44 o                         
  28   4   3      11359.19      11218.77       436.31 o                         
 -31   5   3       5461.61       5795.79       290.60 o                         
 -29   5   3       1130.75       1285.22       174.43 o                         
 -27   5   3      13856.83      13938.01       317.74 o                         
 -25   5   3       4892.41       5297.08       214.45 o                         
 -23   5   3         53.37        -95.99       144.96 o                         
 -21   5   3      12070.94      12106.39       262.11 o                         
 -19   5   3       4175.18       4473.43       178.97 o                         
 -17   5   3      47109.71      47292.45       517.18 o                         
 -15   5   3       7566.25       7390.43       183.55 o                         
 -13   5   3        184.12        198.87        95.55 o                         
 -11   5   3       7820.59       7715.56       119.57 o                         
  -9   5   3        468.85        557.20        53.93 o                         
  -7   5   3     114989.13     112484.05      1062.44 o                         
  -5   5   3       4009.07       3504.97       142.32 o                         
  -3   5   3      19921.66      19646.96       281.93 o                         
  -1   5   3        531.13        532.88        77.76 o                         
   1   5   3      14348.04      14063.66       235.65 o                         
   3   5   3      34406.61      32437.97       658.04 o                         
   5   5   3       2561.02       2580.26       117.52 o                         
   7   5   3       9995.60       9230.10       167.00 o                         
   9   5   3        317.83        152.40        73.00 o                         
  11   5   3        255.55        295.93        93.60 o                         
  13   5   3      30022.84      29613.28       632.29 o                         
  15   5   3      29051.50      28111.83       357.45 o                         
  17   5   3      11583.47      11097.50       200.53 o                         
  19   5   3        197.04        -33.21       106.11 o                         
  21   5   3       1775.40       1770.10       234.57 o                         
  23   5   3       3728.13       3751.56       229.18 o                         
  25   5   3       3513.79       3145.77       329.06 o                         
  27   5   3      10113.10      10987.19       839.97 o                         
 -30   6   3       9764.92      10172.79       411.61 o                         
 -28   6   3        967.15       1040.89       183.80 o                         
 -26   6   3       8170.27       7913.57       307.47 o                         
 -24   6   3      58673.70      60500.87       879.06 o                         
 -22   6   3       3937.71       4195.90       212.03 o                         
 -20   6   3      37154.07      37182.46       585.68 o                         
 -18   6   3       2813.32       2627.22       236.19 o                         
 -16   6   3      13460.13      13467.28       299.11 o                         
 -14   6   3     101333.59     100900.52      1110.01 o                         
 -12   6   3      15385.85      15024.88       219.94 o                         
 -10   6   3     101591.32      97477.17       962.62 o                         
  -8   6   3      22184.35      21604.25       245.62 o                         
  -6   6   3      21600.40      21504.55       294.38 o                         
  -4   6   3      76429.30      74378.70       962.62 o                         
  -2   6   3      20869.54      20334.29       480.69 o                         
   0   6   3     111462.73     110823.99      1717.14 o                         
   2   6   3       1713.51       2058.87       493.03 o                         
   4   6   3       4375.30       4226.25       374.33 o                         
   6   6   3      66256.73      64426.81       614.37 o                         
   8   6   3        107.47        140.93        79.71 o                         
  10   6   3      81487.20      79200.02      1050.17 o                         
  12   6   3       9191.15       8289.67       267.92 o                         
  14   6   3      17549.35      16424.38       372.30 o                         
  16   6   3      13942.30      13614.64       457.15 o                         
  18   6   3         73.21        -58.20       201.79 o                         
  20   6   3      21305.55      21957.96       623.74 o                         
  22   6   3        609.28        255.64       236.28 o                         
  24   6   3       7798.99       7110.48       477.90 o                         
  26   6   3       1197.41        788.36       293.62 o                         
 -27   7   3       6320.02       6574.81       458.24 o                         
 -25   7   3       1456.52       1842.85       288.03 o                         
 -23   7   3          6.24        223.58       141.96 o                         
 -21   7   3       2400.26       2448.41       174.76 o                         
 -19   7   3       2245.41       1923.26       155.42 o                         
 -17   7   3      18143.81      17120.59       352.12 o                         
 -15   7   3        731.59        920.51       117.93 o                         
 -13   7   3        118.99        161.34        92.25 o                         
 -11   7   3        515.23        493.96        73.37 o                         
  -9   7   3         80.07         50.60        65.78 o                         
  -7   7   3      28640.64      28125.83       425.80 o                         
  -5   7   3        619.08        828.24       101.76 o                         
  -3   7   3       4613.89       4755.36       639.11 o                         
  -1   7   3        251.26        700.16       310.42 o                         
   1   7   3       7460.57       7041.21       785.19 o                         
   3   7   3      11981.77      11492.02       384.78 o                         
   5   7   3        362.06        490.45        96.86 o                         
   7   7   3       4845.18       4556.74       221.78 o                         
   9   7   3       2345.70       2399.17       205.58 o                         
  11   7   3       1938.98       1917.30       147.39 o                         
  13   7   3       7549.48       7105.92       251.83 o                         
  15   7   3       2983.44       2929.29       198.08 o                         
  17   7   3      11300.51      10775.81       457.15 o                         
  19   7   3         74.22        201.85       232.40 o                         
  21   7   3       1678.49       1701.12       280.56 o                         
  23   7   3        616.46        530.82       272.02 o                         
 -24   8   3        483.13        255.64       245.33 o                         
 -22   8   3      19224.52      19692.13       606.45 o                         
 -20   8   3       5724.33       5583.84       255.30 o                         
 -18   8   3      26458.20      27552.15       495.54 o                         
 -16   8   3      20189.63      20284.13       569.30 o                         
 -14   8   3       1389.63       1575.12       121.78 o                         
 -12   8   3      11646.28      11879.76       250.86 o                         
 -10   8   3       3980.33       4422.32       183.80 o                         
  -8   8   3      30438.29      30192.52       473.26 o                         
  -6   8   3      55713.50      57220.37      1605.00 o                         
  -4   8   3       9094.18       8891.64       409.94 o                         
  -2   8   3      14304.95      14155.07       419.49 o                         
   0   8   3        184.16        413.17       116.92 o                         
   2   8   3       8742.83       9814.61       275.84 o                         
   4   8   3      13121.21      13469.17       493.77 o                         
   6   8   3       3509.35       3618.50       322.10 o                         
   8   8   3      26650.32      26964.69       503.75 o                         
  10   8   3         88.93        139.01       137.63 o                         
  12   8   3       4253.86       4472.33       218.22 o                         
  14   8   3       6095.28       6208.24       321.55 o                         
  16   8   3       7485.05       7289.44       295.90 o                         
  18   8   3       8880.47       8971.45       405.74 o                         
  20   8   3        683.02        752.78       257.27 o                         
  22   8   3        858.00        990.92       288.59 o                         
 -21   9   3       1437.05       1146.02       224.22 o                         
 -19   9   3       1673.22       1732.06       219.98 o                         
 -17   9   3       3064.57       2807.41       237.85 o                         
 -15   9   3       7158.44       6664.28       321.08 o                         
 -13   9   3      13262.65      12413.21       278.20 o                         
 -11   9   3      19308.30      19033.21       369.94 o                         
  -9   9   3       5467.55       5411.77       208.73 o                         
  -7   9   3       2775.28       2668.56       151.77 o                         
  -5   9   3       6622.81       6792.80       511.29 o                         
  -3   9   3       8257.87       7319.06       289.14 o                         
  -1   9   3      17675.37      17105.03       511.29 o                         
   1   9   3       8142.91       7736.51       380.74 o                         
   3   9   3       3008.97       3260.96       209.56 o                         
   5   9   3         85.79        134.53       143.60 o                         
   7   9   3        658.74        742.85       158.04 o                         
   9   9   3      12377.08      12323.70       357.15 o                         
  11   9   3       8808.77       8752.24       330.10 o                         
  13   9   3       3425.16       3245.22       276.74 o                         
  15   9   3        324.18        283.37       171.32 o                         
  17   9   3        331.21        291.60       232.55 o                         
 -16  10   3        675.11        858.23       346.94 o                         
 -14  10   3       6617.67       7011.92       584.33 o                         
 -12  10   3      10252.28      10187.37       620.85 o                         
 -10  10   3       2543.64       2337.31       346.94 o                         
  -8  10   3       1654.66       1990.36       346.94 o                         
  -6  10   3         49.56        109.56       273.90 o                         
  -4  10   3       4622.96       5624.14       529.55 o                         
  -2  10   3       9844.07      10570.83       620.85 o                         
   0  10   3       5226.44       6403.36       386.71 o                         
   2  10   3       1902.96       2302.59       602.59 o                         
   4  10   3          8.82        -27.39       219.50 o                         
   6  10   3        113.83        208.47       301.29 o                         
   8  10   3       2112.68       2530.09       303.22 o                         
  10  10   3       3267.38       4075.17       358.77 o                         
  12  10   3       3447.50       3551.83       358.77 o                         
  -9  11   3      17478.93      15519.35       730.41 o                         
  -7  11   3       6623.08       6318.03       584.33 o                         
  -5  11   3      14306.83      12743.80       693.89 o                         
  -3  11   3       1493.76       1351.26       346.94 o                         
  -1  11   3        194.28        602.59       328.68 o                         
   1  11   3       8866.77       9111.84       657.37 o                         
   3  11   3        862.12        855.42       251.53 o                         
   5  11   3      21750.07      21666.31       664.87 o                         
 -36   0   4        231.44        146.08       310.42 o                         
 -34   0   4        445.34        365.20       273.90 o                         
 -32   0   4      11032.12      11885.57       584.33 o                         
 -30   0   4       4386.88       4272.89       365.20 o                         
 -28   0   4      78382.11      78493.33      1789.50 o                         
 -26   0   4      20221.86      22001.72       675.63 o                         
 -24   0   4      21979.67      22019.98       657.37 o                         
 -22   0   4       2037.99       2465.13       237.38 o                         
 -20   0   4       6912.80       6756.28       328.68 o                         
 -18   0   4      53803.99      54391.68      1223.43 o                         
 -16   0   4      46353.26      47643.43       563.17 o                         
 -14   0   4     360152.41     385320.69      3884.79 o                         
 -12   0   4      33652.17      42051.04       476.61 o                         
 -10   0   4      89378.62      91979.13       960.72 o                         
  -8   0   4     147992.03     154665.75      1574.92 o                         
  -6   0   4     107430.80     119147.35      1216.52 o                         
  -4   0   4    1661500.50    1794889.25     31468.72 o                         
  -2   0   4     489251.94     525694.94     10570.83 o                         
   0   0   4      73076.98      83549.57      1789.50 o                         
   2   0   4        410.47        392.59       129.12 o                         
   4   0   4       1424.10       1434.59       157.94 o                         
   6   0   4     525827.69     519186.34      7416.60 o                         
   8   0   4     220137.02     215050.45      4109.01 o                         
  10   0   4     199859.98     197340.55      3000.33 o                         
  12   0   4      33855.21      32230.99       431.43 o                         
  14   0   4      35776.71      36796.38       715.83 o                         
  16   0   4      65014.17      66173.55      1424.30 o                         
  18   0   4      32757.93      33374.35      1040.83 o                         
  20   0   4     125853.91     128101.41      2045.78 o                         
  22   0   4      17938.78      19551.61       573.60 o                         
  24   0   4      15395.29      14501.61       527.50 o                         
  26   0   4       7578.37       7785.20       529.55 o                         
  28   0   4       2028.59       1927.55       319.71 o                         
  30   0   4      34139.68      37955.88       938.33 o                         
 -35   1   4       3521.00       3986.85       290.30 o                         
 -33   1   4       3861.27       3808.60       264.46 o                         
 -31   1   4      40854.91      40993.66       628.62 o                         
 -29   1   4       8680.24       9139.14       272.48 o                         
 -27   1   4       6138.42       5815.65       220.89 o                         
 -25   1   4      11402.06      10906.04       217.70 o                         
 -23   1   4        805.59       1006.70        94.23 o                         
 -21   1   4     188067.86     189716.06      1956.08 o                         
 -17   1   4       3338.36       3503.37       100.93 o                         
 -15   1   4      47514.07      48400.64       349.44 o                         
 -13   1   4      38761.02      40125.95       305.23 o                         
 -11   1   4      85143.41      87458.34       612.57 o                         
  -9   1   4      53421.21      62108.76       442.85 o                         
  -7   1   4     131343.61     139198.92      1003.86 o                         
  -5   1   4     102088.65     104641.20      1074.87 o                         
  -3   1   4     354829.47     372995.38      4332.90 o                         
  -1   1   4      75418.23      76389.62       938.17 o                         
   1   1   4      11595.38      15248.34       792.61 o                         
   3   1   4     250891.44     256553.70      2643.39 o                         
   5   1   4          7.83        -92.00        92.00 o                         
   7   1   4     110172.48     108253.74       953.44 o                         
   9   1   4        663.58        860.79        65.05 o                         
  11   1   4       2983.26       3080.21       107.67 o                         
  13   1   4     160861.83     159994.95      1703.99 o                         
  15   1   4      33533.65      33301.75       479.69 o                         
  17   1   4       5434.01       5418.65       222.99 o                         
  19   1   4       6281.84       6191.42       326.82 o                         
  21   1   4      18211.92      18665.09       386.66 o                         
  23   1   4      29762.23      30857.01       521.26 o                         
  25   1   4      23270.85      24571.93       479.42 o                         
  27   1   4       5372.78       5661.72       296.64 o                         
  29   1   4        871.52       1196.08       224.23 o                         
  31   1   4      24070.48      25887.94       558.55 o                         
 -34   2   4       3950.82       4555.94       296.97 o                         
 -32   2   4      34741.08      34662.37       576.07 o                         
 -30   2   4      17736.96      18523.28       386.19 o                         
 -28   2   4      17003.90      17605.72       358.14 o                         
 -26   2   4         37.86        149.73       119.18 o                         
 -24   2   4       2541.35       2616.45       154.38 o                         
 -22   2   4      63723.82      62959.02       650.66 o                         
 -20   2   4     119682.13     120569.80      1152.55 o                         
 -18   2   4        238.32        727.44        70.29 o                         
 -16   2   4        160.90        258.51        49.19 o                         
 -14   2   4      53500.31      55386.33       411.49 o                         
 -12   2   4      64309.43      63585.86       462.23 o                         
 -10   2   4     308391.84     327491.66      2199.28 o                         
  -8   2   4     107329.73     115173.78       975.08 o                         
  -6   2   4     103789.39     106883.84       989.40 o                         
  -4   2   4      35059.54      35618.11       348.59 o                         
  -2   2   4      28457.37      28322.22       326.97 o                         
   0   2   4     175317.97     176871.89      1809.86 o                         
   2   2   4     238724.86     238978.30      2402.46 o                         
   4   2   4     269161.25     256575.62      3213.32 o                         
   6   2   4        891.55       1356.15        99.36 o                         
   8   2   4        632.78        467.65        51.87 o                         
  10   2   4       3922.93       3382.46       104.40 o                         
  12   2   4      79113.28      77774.79       765.31 o                         
  14   2   4     262047.36     262099.16      3900.21 o                         
  16   2   4      11124.18      11143.70       307.02 o                         
  18   2   4       6403.98       6025.10       272.48 o                         
  20   2   4       5471.91       5359.23       254.03 o                         
  22   2   4       4761.87       4437.34       374.26 o                         
  24   2   4      86086.20      87078.73      1085.24 o                         
  26   2   4      16244.27      17146.64       417.81 o                         
  28   2   4      16409.08      17741.00       445.33 o                         
  30   2   4       3902.06       3277.11       271.47 o                         
 -33   3   4       2794.44       2187.26       202.59 o                         
 -31   3   4      10672.85      10425.53       318.22 o                         
 -29   3   4       8575.13       9341.67       290.77 o                         
 -27   3   4      18130.06      17877.35       368.69 o                         
 -25   3   4      16282.03      17023.86       310.93 o                         
 -23   3   4       1432.87       1734.85       124.75 o                         
 -21   3   4      56962.31      56119.53       670.10 o                         
 -19   3   4       5334.16       5493.41       216.12 o                         
 -17   3   4      33492.38      34672.93       359.26 o                         
 -15   3   4     118716.36     127040.26      1015.27 o                         
 -13   3   4      41901.07      43328.03       355.98 o                         
 -11   3   4      36755.90      36828.93       329.35 o                         
  -9   3   4        873.93        897.91        54.72 o                         
  -7   3   4      22438.63      27279.34       267.92 o                         
  -5   3   4     148279.03     162613.91      1255.77 o                         
  -3   3   4     259439.73     273655.00      2773.13 o                         
  -1   3   4      57158.34      68994.72      1375.80 o                         
   1   3   4      14591.39      15248.75       271.45 o                         
   3   3   4      30794.53      28062.94       481.63 o                         
   5   3   4      18548.92      18574.80       232.16 o                         
   7   3   4     264457.97     267315.41      2417.91 o                         
   9   3   4      78158.80      79805.30       670.72 o                         
  11   3   4      51455.38      49366.05       482.00 o                         
  13   3   4      17928.22      17472.61       258.39 o                         
  15   3   4        631.14        673.36        99.09 o                         
  17   3   4      16072.53      15627.35       373.70 o                         
  19   3   4      27854.59      27324.81       528.57 o                         
  21   3   4      54443.41      56779.32       883.28 o                         
  23   3   4         58.97        -94.43       160.44 o                         
  25   3   4       4010.57       3955.40       241.44 o                         
  27   3   4         29.98       -106.24       180.80 o                         
  29   3   4       6827.20       6828.41       341.92 o                         
 -32   4   4      11628.04      11838.04       350.00 o                         
 -30   4   4        260.10         82.21       170.00 o                         
 -28   4   4      23133.92      23453.55       566.00 o                         
 -26   4   4      23246.70      22784.38       383.91 o                         
 -24   4   4       3194.61       3181.32       200.31 o                         
 -22   4   4       6041.32       6567.73       208.47 o                         
 -20   4   4      28272.42      28058.12       398.26 o                         
 -18   4   4       6297.91       8479.63       226.93 o                         
 -16   4   4      51785.99      51072.68       539.40 o                         
 -14   4   4      89254.52      86233.16       843.60 o                         
 -12   4   4        148.06        362.17        53.07 o                         
 -10   4   4       5587.09       7415.43       138.55 o                         
  -8   4   4       3091.20       6201.79       196.54 o                         
  -6   4   4      32816.68      32716.01       294.54 o                         
  -4   4   4     127064.88     125557.80      1190.20 o                         
  -2   4   4      72019.92      70947.19       644.45 o                         
   0   4   4       4061.66       4966.42       218.76 o                         
   4   4   4         18.09        -20.51       109.34 o                         
   6   4   4      38102.14      36735.80      1581.36 o                         
   8   4   4     107569.70     104575.69      1024.90 o                         
  10   4   4      35189.72      34363.52       406.47 o                         
  12   4   4       1957.17       3033.19       228.05 o                         
  14   4   4      13956.39      13899.47       233.65 o                         
  16   4   4       3632.63       3747.45       221.39 o                         
  18   4   4      33617.96      33551.30       492.21 o                         
  20   4   4      39976.40      38794.67       671.74 o                         
  22   4   4       7741.77       8140.50       348.52 o                         
  24   4   4       7504.61       7202.38       306.02 o                         
  26   4   4       2285.57       2252.50       220.12 o                         
  28   4   4         29.79        162.85       192.70 o                         
 -31   5   4      10899.87      10747.01       351.41 o                         
 -29   5   4        730.19       1047.96       156.91 o                         
 -27   5   4       6610.43       6571.17       250.44 o                         
 -25   5   4       2800.73       2864.94       166.34 o                         
 -23   5   4       8462.08       8518.06       241.63 o                         
 -21   5   4      52432.85      51896.35       647.48 o                         
 -19   5   4      27393.43      27471.23       399.90 o                         
 -17   5   4         68.31        482.36        81.65 o                         
 -15   5   4       7520.39       7381.45       163.87 o                         
 -13   5   4       5915.31       8200.62       186.43 o                         
 -11   5   4      83372.44      80303.55       718.36 o                         
  -9   5   4     154010.89     160002.48      1348.92 o                         
  -7   5   4      37797.47      36718.14       385.33 o                         
  -5   5   4       6047.75       6529.89       152.87 o                         
  -1   5   4      24814.81      23506.29       377.58 o                         
   1   5   4     163286.20     165444.09      3872.73 o                         
   3   5   4     207409.70     200579.58      4693.80 o                         
   5   5   4      62319.84      63735.70       766.11 o                         
   7   5   4        844.45        736.54        93.67 o                         
   9   5   4       2286.43       2623.91       210.42 o                         
  11   5   4      31580.59      32219.91       520.96 o                         
  13   5   4      77305.45      74611.77       881.88 o                         
  15   5   4      45147.63      43874.48       599.23 o                         
  17   5   4       5269.25       5658.29       263.91 o                         
  19   5   4       1444.48       1205.19       185.07 o                         
  21   5   4        240.70        173.62       171.96 o                         
  23   5   4      17941.09      17531.26       467.44 o                         
  25   5   4      38606.41      38736.62       727.08 o                         
  27   5   4      13514.24      13727.58       497.96 o                         
 -30   6   4        151.32        163.26       154.10 o                         
 -28   6   4       2777.19       2715.22       234.57 o                         
 -26   6   4      24175.68      24744.47       448.06 o                         
 -24   6   4         10.61        379.21       126.82 o                         
 -22   6   4       3904.44       3760.74       224.03 o                         
 -20   6   4       7122.15       7770.49       225.86 o                         
 -18   6   4       1850.14       2083.23       136.35 o                         
 -16   6   4      43318.34      46712.26       587.66 o                         
 -14   6   4      12629.73      13533.63       223.18 o                         
 -10   6   4      28091.26      28077.68       356.12 o                         
  -8   6   4      40738.56      39311.69       417.30 o                         
  -6   6   4      18032.78      22645.20       661.54 o                         
  -4   6   4      31454.87      31575.64       605.12 o                         
  -2   6   4      30768.95      34949.94       637.83 o                         
   0   6   4       9440.24       9716.81       324.53 o                         
   2   6   4      79413.28      78437.53      1296.44 o                         
   6   6   4         84.30        -41.35       118.60 o                         
   8   6   4      59494.08      60771.19       652.59 o                         
  10   6   4       7272.86       7495.87       235.58 o                         
  12   6   4      13260.79      12845.56       584.33 o                         
  14   6   4       9506.21       9455.56       391.68 o                         
  16   6   4       4936.93       4869.51       334.97 o                         
  18   6   4      20773.87      20625.77       675.63 o                         
  20   6   4       9218.70       8564.32       464.82 o                         
  22   6   4          8.94       -151.23       245.63 o                         
  24   6   4       2175.83       1703.28       306.77 o                         
 -27   7   4      26016.19      26683.79       536.84 o                         
 -25   7   4      21398.26      22355.75       469.15 o                         
 -23   7   4       1365.56       1435.77       165.22 o                         
 -21   7   4        245.81        256.89       130.06 o                         
 -19   7   4       4242.01       3944.62       203.67 o                         
 -17   7   4      35165.06      35607.04       574.98 o                         
 -15   7   4      60521.01      59664.88       838.25 o                         
 -13   7   4      23103.86      22153.74       304.26 o                         
 -11   7   4      20029.94      20031.64       344.52 o                         
  -9   7   4      18396.58      17386.34       260.00 o                         
  -7   7   4       9998.23       9834.26       246.78 o                         
  -5   7   4      66555.74      63179.19      1112.96 o                         
  -3   7   4      85207.37      82910.48      1348.88 o                         
  -1   7   4      52395.61      52437.84       935.51 o                         
   1   7   4        712.21        919.94       171.11 o                         
   3   7   4       5905.64       6252.00       320.05 o                         
   5   7   4      33643.48      34543.48       732.93 o                         
   7   7   4      83921.58      81366.37      1114.35 o                         
   9   7   4      86076.23      85126.76      1478.33 o                         
  11   7   4        156.53        311.01       122.86 o                         
  13   7   4        845.15       1061.03       191.85 o                         
  15   7   4         58.26         84.11       228.25 o                         
  17   7   4      13202.07      12284.91       499.11 o                         
  19   7   4      72810.43      71924.80      1342.09 o                         
  21   7   4       9126.54       8803.67       493.97 o                         
  23   7   4       4011.21       4235.93       371.78 o                         
 -26   8   4      16692.05      17345.37       876.49 o                         
 -24   8   4       4524.76       4823.76       354.90 o                         
 -22   8   4       7834.56       7639.40       298.29 o                         
 -20   8   4       9017.47       9522.07       309.62 o                         
 -18   8   4      17272.69      17766.50       387.65 o                         
 -16   8   4      21547.98      21881.05       372.86 o                         
 -14   8   4       1001.98       1268.29       132.44 o                         
 -12   8   4        782.01        685.98       118.53 o                         
 -10   8   4      44016.31      44159.55      1825.11 o                         
  -8   8   4      64456.92      63899.94      1060.49 o                         
  -6   8   4        950.80       1621.62       184.24 o                         
  -4   8   4        942.48       1382.64       192.39 o                         
  -2   8   4       2357.47       2737.14       223.48 o                         
   0   8   4      27288.73      27269.78       618.16 o                         
   2   8   4     114899.81     115637.97      1871.69 o                         
   4   8   4        694.00        729.27       228.25 o                         
   6   8   4      15057.62      14718.42       490.98 o                         
   8   8   4      12111.41      12796.20       368.03 o                         
  10   8   4        403.79        602.98       135.57 o                         
  12   8   4      31495.14      30526.96       494.62 o                         
  14   8   4       9959.59       9211.88       384.86 o                         
  16   8   4      21141.48      20401.05       526.28 o                         
  18   8   4       9967.35      10033.72       430.34 o                         
  20   8   4        904.74        913.01       280.56 o                         
 -21   9   4       3060.73       2950.82       414.91 o                         
 -19   9   4      22150.00      23388.33       530.16 o                         
 -17   9   4       1679.19       1552.12       249.56 o                         
 -15   9   4       2407.29       2475.32       163.12 o                         
 -13   9   4       7925.70       8261.77       251.55 o                         
 -11   9   4       2898.00       3288.88       212.71 o                         
  -9   9   4      83541.68      85124.95      2738.12 o                         
  -7   9   4       4049.39       4456.10       346.94 o                         
  -5   9   4          1.91        235.35       171.11 o                         
  -3   9   4       1302.48       1595.96       246.51 o                         
  -1   9   4        324.28        619.71       205.38 o                         
   1   9   4      79412.47      79797.12      1387.63 o                         
   3   9   4      28439.17      28900.73       695.81 o                         
   5   9   4      11733.26      12032.26       480.98 o                         
   7   9   4        736.24        916.72       245.63 o                         
   9   9   4       6301.56       5863.77       538.68 o                         
  11   9   4      28336.20      28804.42       598.54 o                         
  13   9   4      10560.64      10550.53       413.01 o                         
  15   9   4      19266.30      18080.78       511.55 o                         
  17   9   4       3556.03       3511.95       362.94 o                         
 -16  10   4      39769.75      40314.89      1259.95 o                         
 -14  10   4       4422.40       4510.27       456.51 o                         
 -12  10   4       6910.94       7267.56       584.33 o                         
 -10  10   4         98.70        -73.04       273.90 o                         
  -8  10   4       1766.69       2209.49       365.20 o                         
  -6  10   4      32874.82      32992.54      1077.35 o                         
  -4  10   4      10940.81      10625.61       657.37 o                         
  -2  10   4      37182.57      37461.57       813.14 o                         
   0  10   4       3079.22       3114.82       290.30 o                         
   2  10   4        782.92        727.94       255.64 o                         
   4  10   4      14927.57      15163.50       547.73 o                         
   6  10   4       2913.20       3224.19       334.97 o                         
   8  10   4      44707.20      45599.39      1861.63 o                         
  10  10   4      10370.79      10405.69       543.20 o                         
  12  10   4        677.07        670.86       283.73 o                         
  -7  11   4       2163.50       2282.53       401.72 o                         
  -5  11   4       5891.00       6281.51       620.85 o                         
  -3  11   4       1128.92       1004.31       365.20 o                         
  -1  11   4      12617.92      13346.38       766.93 o                         
   1  11   4      10836.53      10862.83       495.98 o                         
   3  11   4        207.38        371.14       257.27 o                         
 -35   1   5        143.78        164.34       219.50 o                         
 -33   1   5       3793.80       3981.61       270.23 o                         
 -31   1   5         80.94        284.61       186.89 o                         
 -29   1   5        953.22       1093.78       145.12 o                         
 -27   1   5      11233.24      11217.84       318.91 o                         
 -25   1   5         34.81        -43.38        92.25 o                         
 -23   1   5        711.33        819.29        84.92 o                         
 -21   1   5       1025.10       1003.71        80.59 o                         
 -19   1   5       4500.14       4414.66       121.98 o                         
 -17   1   5       9889.07       9437.83       158.77 o                         
 -15   1   5       4608.32       4349.47       107.08 o                         
 -13   1   5        103.19        109.93        41.66 o                         
 -11   1   5       1782.65       1705.50        52.68 o                         
  -9   1   5         34.08          9.16        35.23 o                         
  -7   1   5       7985.68       7665.16       117.13 o                         
  -5   1   5       1320.21       1473.90        79.72 o                         
  -3   1   5      14849.22      14653.28       233.29 o                         
  -1   1   5       9587.82       9399.70       264.46 o                         
   1   1   5      28482.24      27395.84       424.05 o                         
   3   1   5        403.72        704.28        86.06 o                         
   5   1   5      68755.11      64915.52       778.57 o                         
   7   1   5      17357.66      15955.00       321.20 o                         
   9   1   5      33940.78      30972.38       380.58 o                         
  11   1   5       4893.77       4242.29       256.24 o                         
  13   1   5      11769.65      10833.90       334.23 o                         
  15   1   5      33756.27      31921.47       659.73 o                         
  17   1   5       4571.52       4492.57       232.15 o                         
  19   1   5      16875.23      16317.15       364.35 o                         
  21   1   5       3030.63       2924.61       237.21 o                         
  23   1   5       7234.88       6876.84       317.84 o                         
  25   1   5      10276.94      10274.29       360.99 o                         
  27   1   5       1438.57       1189.22       217.26 o                         
  29   1   5       4559.01       4167.62       292.56 o                         
 -34   2   5       3599.61       3480.51       271.15 o                         
 -32   2   5         29.18         11.47       143.12 o                         
 -30   2   5       5984.50       6323.11       258.28 o                         
 -28   2   5      13156.52      12447.11       301.74 o                         
 -26   2   5        216.07        255.64       115.97 o                         
 -24   2   5        122.79         17.88        95.54 o                         
 -22   2   5        222.38        275.67        79.96 o                         
 -20   2   5       4975.97       4354.79       138.68 o                         
 -18   2   5      22387.69      21842.25       275.47 o                         
 -16   2   5        396.10        336.09        59.43 o                         
 -14   2   5        295.82        313.02        52.09 o                         
 -12   2   5       6889.81       6676.53        98.77 o                         
 -10   2   5       3545.52       2986.17        77.90 o                         
  -8   2   5      21027.88      20480.61       213.24 o                         
  -6   2   5        730.47        824.21        50.17 o                         
  -4   2   5        839.06        823.98        59.01 o                         
  -2   2   5        111.09        174.28        48.47 o                         
   0   2   5       1568.93       1597.76       147.60 o                         
   2   2   5      36091.92      32840.75       701.76 o                         
   4   2   5       1804.17       2041.30       107.03 o                         
   6   2   5      13910.34      12472.10       196.08 o                         
   8   2   5       8977.35       7502.23       139.11 o                         
  10   2   5       2297.76       2126.29        93.37 o                         
  12   2   5      41695.24      39159.49       652.39 o                         
  14   2   5       1772.02       1735.89       123.74 o                         
  16   2   5       6982.21       6350.61       275.14 o                         
  18   2   5      14060.88      13595.57       381.24 o                         
  20   2   5       7239.02       6118.91       279.80 o                         
  22   2   5       7060.05       6625.87       315.53 o                         
  24   2   5        401.71        295.69       180.80 o                         
  26   2   5       1745.81       1283.95       210.93 o                         
  28   2   5       2392.33       2407.27       253.51 o                         
 -35   3   5      10336.78      10666.99       431.25 o                         
 -33   3   5         70.66        214.85       161.43 o                         
 -31   3   5       2785.91       2862.59       313.19 o                         
 -29   3   5       1657.36       1363.66       161.43 o                         
 -27   3   5       7635.51       7320.71       235.57 o                         
 -25   3   5      10515.64      10086.53       253.02 o                         
 -23   3   5        389.83        246.96       106.04 o                         
 -21   3   5       1909.74       1800.88       118.97 o                         
 -19   3   5          8.31        -82.85        82.85 o                         
 -17   3   5      24883.03      24870.56       283.63 o                         
 -15   3   5      15359.58      14324.30       178.51 o                         
 -13   3   5      13620.59      13755.48       174.48 o                         
 -11   3   5       3813.45       3743.25        99.45 o                         
  -9   3   5       1122.00       1090.82        78.23 o                         
  -7   3   5      16805.77      15961.40       199.66 o                         
  -5   3   5      11885.09      11521.93       140.67 o                         
  -3   3   5      36351.88      34075.93       372.99 o                         
  -1   3   5      17614.39      16829.96       255.44 o                         
   1   3   5       5456.79       5844.07       144.48 o                         
   3   3   5      50491.13      46158.57       606.95 o                         
   5   3   5       1382.23       1355.75       121.13 o                         
   7   3   5      47853.18      45484.62       462.26 o                         
   9   3   5         57.05         75.57        64.31 o                         
  11   3   5      16549.93      15604.71       219.57 o                         
  13   3   5      11178.39      11028.85       231.17 o                         
  15   3   5       1998.80       1645.08       125.65 o                         
  17   3   5      44692.03      42849.54       700.66 o                         
  19   3   5         24.77        -83.78       199.75 o                         
  21   3   5      10901.15      10408.28       382.73 o                         
  23   3   5       2387.37       2279.34       212.35 o                         
  25   3   5         79.95          7.53       183.24 o                         
  27   3   5      11768.38      12009.43       399.32 o                         
 -34   4   5         31.17         -3.32       210.42 o                         
 -32   4   5       8391.14       8369.12       313.67 o                         
 -30   4   5       1979.22       2129.76       192.48 o                         
 -28   4   5      14936.34      15448.17       327.68 o                         
 -26   4   5        685.34        794.39       144.96 o                         
 -24   4   5         66.81        145.03       113.81 o                         
 -22   4   5       5945.10       5765.21       204.13 o                         
 -20   4   5      11058.08      10423.06       236.72 o                         
 -18   4   5      23770.06      23023.19       341.39 o                         
 -16   4   5       1599.41       1778.69        96.82 o                         
 -14   4   5       1139.67       1304.15        86.28 o                         
 -12   4   5       1583.61       1685.88       128.23 o                         
 -10   4   5      29654.72      28020.95       312.56 o                         
  -8   4   5      23773.68      22897.88       235.76 o                         
  -6   4   5       5872.06       5829.24       101.08 o                         
  -4   4   5         42.97        136.64        58.24 o                         
  -2   4   5        342.93        623.56        79.65 o                         
   0   4   5      78006.64      75842.23       850.62 o                         
   2   4   5       1160.05       1059.77       121.24 o                         
   4   4   5      62994.49      60143.33      1040.80 o                         
   6   4   5        945.37        781.79       133.43 o                         
   8   4   5        291.99        171.30       101.13 o                         
  10   4   5      73471.01      70618.77      1172.75 o                         
  12   4   5       6448.17       6228.70       219.62 o                         
  14   4   5      49714.54      46609.00       901.12 o                         
  16   4   5       2357.27       2264.43       147.60 o                         
  18   4   5       3689.95       3109.59       228.83 o                         
  20   4   5      25688.50      26128.98       593.84 o                         
  22   4   5        175.41        114.67       184.50 o                         
  24   4   5      22372.04      22134.08       469.33 o                         
  26   4   5        812.32        794.13       204.50 o                         
 -31   5   5        883.85       1108.95       169.51 o                         
 -29   5   5         68.77        -11.19       135.86 o                         
 -27   5   5       9061.53       9768.07       278.55 o                         
 -25   5   5       6413.94       6274.23       231.61 o                         
 -23   5   5      11033.05      10689.14       261.70 o                         
 -21   5   5        733.82       1016.90       138.94 o                         
 -19   5   5       1847.60       2032.68       151.19 o                         
 -17   5   5      18303.95      17677.71       264.14 o                         
 -15   5   5      12177.61      11612.79       232.11 o                         
 -13   5   5      18601.87      17943.79       304.30 o                         
 -11   5   5       3775.35       3734.44       114.71 o                         
  -9   5   5        126.06         99.63        64.09 o                         
  -7   5   5      19282.59      18569.21       225.71 o                         
  -5   5   5      26731.70      25538.56       347.93 o                         
  -3   5   5      13935.65      13180.78       233.97 o                         
  -1   5   5      21103.72      21097.68       319.54 o                         
   1   5   5       3213.09       3418.09       221.39 o                         
   3   5   5        845.61        814.51       133.80 o                         
   5   5   5       3179.70       3316.42       171.15 o                         
   7   5   5      21128.96      19528.11       803.45 o                         
   9   5   5      33359.23      31849.46       511.88 o                         
  11   5   5      11359.48      11543.29       228.72 o                         
  13   5   5        553.43        506.44       129.28 o                         
  15   5   5      14654.76      14533.44       366.53 o                         
  17   5   5      19876.50      19140.63       430.64 o                         
  19   5   5       5222.97       4825.18       269.72 o                         
  21   5   5        406.70        342.78       189.79 o                         
  23   5   5       1096.19       1083.99       217.23 o                         
  25   5   5       6496.92       6926.63       398.85 o                         
 -30   6   5       5179.08       5235.54       271.47 o                         
 -28   6   5       1513.46       1800.17       195.04 o                         
 -26   6   5       1763.75       2065.37       167.64 o                         
 -24   6   5       2006.41       2451.04       195.04 o                         
 -22   6   5       6656.23       6093.48       227.09 o                         
 -20   6   5       5352.07       5112.76       204.90 o                         
 -18   6   5      14476.01      14349.58       281.25 o                         
 -16   6   5       1515.18       1889.87       126.82 o                         
 -14   6   5         11.72        137.11        95.81 o                         
 -12   6   5        513.61        566.52       105.43 o                         
 -10   6   5      16615.60      16243.96       336.57 o                         
  -8   6   5      31975.75      31340.17       394.65 o                         
  -6   6   5        378.19        508.06        97.72 o                         
  -4   6   5       5783.47       5648.36       198.80 o                         
  -2   6   5       9618.44       9456.63       346.94 o                         
   0   6   5      11658.16      11514.01       456.50 o                         
   2   6   5      42317.16      40790.41      1463.17 o                         
   4   6   5        593.64        381.51       146.80 o                         
   6   6   5      26951.85      25149.02       936.72 o                         
   8   6   5      30894.59      28734.85       536.03 o                         
  10   6   5        161.64        127.35       115.97 o                         
  12   6   5      10319.22      10322.81       474.77 o                         
  14   6   5       4096.37       4051.46       316.14 o                         
  16   6   5      35369.29      33383.98       766.23 o                         
  18   6   5      16664.70      16340.47       414.28 o                         
  20   6   5        193.49        268.11       174.91 o                         
  22   6   5      15788.48      16161.79       453.98 o                         
  24   6   5        557.44        267.41       280.12 o                         
 -27   7   5       3211.87       3358.82       225.80 o                         
 -25   7   5       5087.48       6023.52       301.27 o                         
 -23   7   5        672.04        506.56       179.65 o                         
 -21   7   5         72.08        195.79       136.82 o                         
 -19   7   5         67.68         -2.64       126.93 o                         
 -17   7   5      12945.88      13378.86       325.52 o                         
 -15   7   5       6311.60       6784.73       279.26 o                         
 -13   7   5       2301.67       2819.07       179.12 o                         
 -11   7   5       4080.07       4041.32       168.07 o                         
  -9   7   5        800.89        998.62        74.83 o                         
  -7   7   5      13509.52      13141.93       381.58 o                         
  -5   7   5       2533.03       2807.08       237.38 o                         
  -3   7   5       5855.11       6761.62       306.67 o                         
  -1   7   5       8082.90       8424.44       342.21 o                         
   1   7   5       1351.60       1191.98       188.57 o                         
   3   7   5        760.35        893.06       195.91 o                         
   5   7   5        277.27        311.60       185.27 o                         
   7   7   5       5148.00       5089.35       275.14 o                         
   9   7   5      10108.21       9441.46       345.66 o                         
  11   7   5       2562.79       2807.75       228.09 o                         
  13   7   5          0.36        -57.84       177.12 o                         
  15   7   5       4575.76       3757.23       306.67 o                         
  17   7   5       4187.65       4135.73       483.90 o                         
  19   7   5       1222.82        943.06       272.02 o                         
  21   7   5        701.24        336.75       272.02 o                         
 -24   8   5        273.79        506.01       170.59 o                         
 -22   8   5         35.86        138.78       151.97 o                         
 -20   8   5        581.91        781.65       155.42 o                         
 -18   8   5       5413.61       6209.26       300.67 o                         
 -16   8   5        553.14        468.92       143.24 o                         
 -14   8   5        226.82        210.39       128.90 o                         
 -12   8   5        277.28        283.43       128.90 o                         
 -10   8   5       1785.23       2308.40       209.99 o                         
  -8   8   5       7525.21       7931.78       333.30 o                         
  -6   8   5        216.89         10.53       228.25 o                         
  -4   8   5        608.97        677.52       184.24 o                         
  -2   8   5       2682.56       3234.95       249.56 o                         
   0   8   5      15491.86      16722.73       493.03 o                         
   2   8   5       2678.66       2885.72       254.39 o                         
   4   8   5       1507.85       1688.43       236.28 o                         
   6   8   5          3.24        -44.27       199.03 o                         
   8   8   5        571.03        360.11       180.44 o                         
  10   8   5      24304.37      24219.38       530.68 o                         
  12   8   5       4283.89       3856.23       267.29 o                         
  14   8   5      12426.60      12431.15       597.73 o                         
  16   8   5        308.99        274.42       224.27 o                         
  18   8   5        681.55        784.06       235.24 o                         
 -21   9   5         43.39       -273.90       328.68 o                         
 -19   9   5       1239.24       1333.00       383.46 o                         
 -17   9   5       1767.52       1948.59       190.25 o                         
 -15   9   5        518.02        762.49       159.62 o                         
 -13   9   5        396.38        554.54       145.24 o                         
 -11   9   5       1986.75       2176.03       185.27 o                         
  -9   9   5        334.40        835.30       264.77 o                         
  -7   9   5       2338.64       2337.31       346.94 o                         
  -5   9   5       3964.82       3671.18       267.48 o                         
  -3   9   5        306.02        348.12       197.34 o                         
  -1   9   5        380.55        704.63       219.12 o                         
   1   9   5        328.72        903.40       223.48 o                         
   3   9   5       4323.12       4608.56       328.68 o                         
   5   9   5       9007.02       8374.27       443.13 o                         
   7   9   5       1939.20       1882.33       276.22 o                         
   9   9   5       1381.26       1211.26       273.48 o                         
  11   9   5        536.67        274.83       232.20 o                         
  13   9   5        684.52        589.95       231.76 o                         
  15   9   5       1847.15       1634.55       316.28 o                         
 -16  10   5       1710.89       1935.58       383.46 o                         
 -14  10   5       1089.36       1406.04       365.20 o                         
 -12  10   5       3549.90       3323.36       419.98 o                         
 -10  10   5         25.41        -63.57       157.39 o                         
  -8  10   5         13.23         89.84       143.24 o                         
  -6  10   5       4379.11       5331.98       566.07 o                         
  -4  10   5        280.14        574.37       210.42 o                         
  -2  10   5         85.72        548.85       223.48 o                         
   0  10   5        471.00        675.13       236.52 o                         
   2  10   5         53.26        -58.84       228.14 o                         
   4  10   5       2618.93       2535.76       383.46 o                         
   6  10   5       3040.92       3241.81       332.74 o                         
   8  10   5       1706.26       2107.23       311.43 o                         
  10  10   5        310.34        482.37       297.18 o                         
  -5  11   5       5560.18       5204.16       511.29 o                         
  -3  11   5       3173.34       3031.19       474.77 o                         
  -1  11   5        303.70        -18.26       365.20 o                         
 -36   0   6      13853.62      13875.93       675.63 o                         
 -34   0   6      16517.38      16121.94       675.63 o                         
 -32   0   6      10157.22      10771.70       547.81 o                         
 -30   0   6        107.15        419.98       255.64 o                         
 -28   0   6      48321.42      47361.50      1186.91 o                         
 -26   0   6      36600.30      34234.23       913.01 o                         
 -24   0   6     172750.72     166370.58      3487.70 o                         
 -22   0   6        427.64       1022.57       200.86 o                         
 -20   0   6        688.21       1305.74       148.59 o                         
 -18   0   6         94.03        641.56       121.55 o                         
 -16   0   6      16745.72      15816.69       440.23 o                         
 -14   0   6     523259.31     528660.62      6141.72 o                         
 -12   0   6        418.23        435.57        63.18 o                         
 -10   0   6      15588.72      15394.53       213.83 o                         
  -8   0   6        772.71       1297.10        80.34 o                         
  -6   0   6        684.43       1972.10       182.60 o                         
  -4   0   6     105768.86     100474.96      2081.66 o                         
   0   0   6      72463.84      66551.15      1533.86 o                         
   4   0   6      33984.95      37957.97       722.72 o                         
   6   0   6     104588.91     100157.35      2455.09 o                         
   8   0   6      16414.74      15485.07       434.17 o                         
  10   0   6     143936.59     132529.66      2065.79 o                         
  12   0   6        360.70       1113.87       292.16 o                         
  14   0   6      68780.82      67708.52      1442.56 o                         
  16   0   6        149.14         63.62       199.82 o                         
  18   0   6       6456.46       5741.24       386.71 o                         
  20   0   6      65141.23      63853.53      1212.90 o                         
  22   0   6       3845.05       3431.09       334.97 o                         
  24   0   6       4139.00       3863.91       360.84 o                         
  26   0   6      13435.59      13067.07       597.81 o                         
  28   0   6      22064.89      22751.48       758.85 o                         
 -35   1   6       2325.60       2217.60       538.68 o                         
 -33   1   6       6111.91       6092.55       341.98 o                         
 -31   1   6      55439.16      55293.80       974.79 o                         
 -29   1   6        464.15        511.29       219.12 o                         
 -27   1   6       1680.25       1765.94       180.77 o                         
 -25   1   6      42426.40      41184.38       586.42 o                         
 -23   1   6        164.44        911.79        97.53 o                         
 -21   1   6      92314.02      89057.05       975.81 o                         
 -19   1   6      12081.78      12646.74       219.37 o                         
 -17   1   6      22470.59      22336.76       279.70 o                         
 -15   1   6      64286.05      61731.06       559.93 o                         
 -13   1   6       4265.15       5694.45        95.01 o                         
 -11   1   6       7036.15       6119.68        95.37 o                         
  -9   1   6      19004.09      19962.55       195.53 o                         
  -7   1   6     139690.14     141369.66      1458.39 o                         
  -5   1   6      21384.03      21403.73       379.43 o                         
  -3   1   6      22376.62      22970.94       730.41 o                         
  -1   1   6       4964.05       5880.40       331.55 o                         
   1   1   6       1213.40       1261.20       245.03 o                         
   3   1   6     277728.00     272239.47      4484.76 o                         
   5   1   6       3995.37       3568.06       157.17 o                         
   7   1   6       3153.11       3038.41       121.48 o                         
   9   1   6      40612.31      39890.63       932.67 o                         
  11   1   6      14590.48      12553.95       351.08 o                         
  13   1   6      52800.62      49823.03       769.03 o                         
  15   1   6       6325.30       6164.54       271.47 o                         
  17   1   6      13880.04      12975.16       332.78 o                         
  19   1   6       9005.54       8416.60       323.53 o                         
  21   1   6      58768.31      57837.45       807.59 o                         
  23   1   6       2878.06       2587.42       228.79 o                         
  25   1   6        819.78        674.28       205.82 o                         
  27   1   6      18296.31      18053.34       477.59 o                         
 -34   2   6        932.53       1085.49       218.37 o                         
 -32   2   6      72954.46      70597.02      1200.60 o                         
 -30   2   6      43043.03      41529.36       632.38 o                         
 -28   2   6       2526.40       2747.52       182.77 o                         
 -26   2   6       3130.73       3688.86       164.36 o                         
 -24   2   6       8632.53       8594.52       188.33 o                         
 -22   2   6      61424.22      59378.18       620.98 o                         
 -20   2   6      85395.45      83751.35       827.16 o                         
 -18   2   6      71345.22      71437.89       797.87 o                         
 -16   2   6      20987.56      21367.62       266.17 o                         
 -14   2   6      76467.20      80245.37       871.33 o                         
 -12   2   6      37052.29      38339.31       339.47 o                         
 -10   2   6      46359.04      45511.90       423.88 o                         
  -8   2   6     137285.39     138266.61      1278.50 o                         
  -6   2   6      90328.70      87690.53       928.29 o                         
  -4   2   6      72592.01      73452.84       791.04 o                         
  -2   2   6       1937.04       3909.09       648.24 o                         
   0   2   6       1044.86       1390.25       237.92 o                         
   2   2   6     114162.26     107586.34      1874.22 o                         
   4   2   6     152723.09     145994.03      1569.98 o                         
   6   2   6        329.67        578.99        73.54 o                         
   8   2   6        341.68       1172.49       231.94 o                         
  10   2   6      50267.89      46973.59       742.56 o                         
  12   2   6       6839.54       6423.74       337.36 o                         
  14   2   6      78907.62      76106.30      1074.93 o                         
  16   2   6       1607.22       1289.82       191.98 o                         
  18   2   6        157.94        131.54       194.56 o                         
  20   2   6      64057.96      62281.30      1393.72 o                         
  22   2   6       4456.62       3916.99       245.24 o                         
  24   2   6       1089.42       1194.83       209.15 o                         
  26   2   6       3678.11       3054.79       262.18 o                         
  28   2   6       6258.79       6086.29       324.65 o                         
 -35   3   6      10036.24       9974.95       418.30 o                         
 -33   3   6         13.96        300.72       205.38 o                         
 -31   3   6      12555.50      12062.60       329.56 o                         
 -29   3   6       3012.86       3689.87       180.50 o                         
 -27   3   6      20668.50      20798.44       361.39 o                         
 -25   3   6     106006.30     107064.40      1194.78 o                         
 -23   3   6      12912.00      14181.32       271.56 o                         
 -21   3   6       5134.99       4791.78       177.36 o                         
 -19   3   6       1258.84       1419.90       108.48 o                         
 -17   3   6         55.93        250.16        72.82 o                         
 -15   3   6      64133.21      63311.82       637.68 o                         
 -13   3   6     149031.81     144590.30      1347.04 o                         
 -11   3   6       6861.62       8987.25       149.69 o                         
  -9   3   6       7469.56      10257.17       310.10 o                         
  -7   3   6      59023.14      57985.38       578.97 o                         
  -5   3   6      63807.20      62028.42       781.93 o                         
  -3   3   6     108063.90     107144.67      1021.06 o                         
  -1   3   6      56804.88      56092.07       642.88 o                         
   1   3   6       8266.40      10751.06       295.58 o                         
   3   3   6      73886.02      72461.14       715.90 o                         
   5   3   6       9264.29       8796.36       225.37 o                         
   7   3   6      44131.52      41000.18       481.21 o                         
   9   3   6      71430.37      69740.73       659.92 o                         
  11   3   6      21506.95      20463.34       290.86 o                         
  13   3   6      29658.09      28407.74       429.61 o                         
  15   3   6       7020.70       7001.80       221.33 o                         
  17   3   6       1659.50       1622.80       404.02 o                         
  19   3   6      23976.01      22283.91       587.29 o                         
  21   3   6      33591.07      33103.01       655.46 o                         
  23   3   6        718.71        798.88       194.63 o                         
  25   3   6       7647.57       7328.61       353.39 o                         
  27   3   6      13312.04      12998.73       426.68 o                         
 -34   4   6       3165.55       2913.55       310.42 o                         
 -32   4   6       7445.95       7231.69       301.34 o                         
 -30   4   6       2112.53       2009.14       166.90 o                         
 -28   4   6       7828.19       8356.82       260.26 o                         
 -26   4   6      27450.54      28264.14       436.04 o                         
 -24   4   6      31709.75      30271.77       443.71 o                         
 -22   4   6         84.55        215.59       104.25 o                         
 -20   4   6       9835.47      10421.70       234.98 o                         
 -18   4   6       2070.70       3206.96       295.36 o                         
 -16   4   6      16203.02      15884.27       261.29 o                         
 -14   4   6     109336.30     108622.90      1348.48 o                         
 -12   4   6      16636.50      16389.13       243.73 o                         
 -10   4   6       1774.28       3654.87       233.08 o                         
  -8   4   6      47514.94      50170.91       522.51 o                         
  -6   4   6       5383.45       6202.87       230.64 o                         
  -4   4   6     135749.28     132631.69      1405.64 o                         
  -2   4   6     100845.88     105413.02      1145.15 o                         
   0   4   6       2963.64       3015.35       189.66 o                         
   2   4   6      29471.56      29037.51       366.90 o                         
   4   4   6      14591.29      13360.87       249.45 o                         
   6   4   6       3751.99       3532.57       186.04 o                         
   8   4   6      49227.52      48189.92       617.74 o                         
  10   4   6      64929.52      62427.50       994.68 o                         
  12   4   6        426.95        -30.74       229.47 o                         
  14   4   6      34089.06      32854.56       466.75 o                         
  16   4   6       9154.52       8720.47       406.44 o                         
  18   4   6       2749.15       2556.02       231.03 o                         
  20   4   6      23995.26      23388.37       531.33 o                         
  22   4   6       1537.87       1154.64       289.37 o                         
  24   4   6       3003.59       2899.41       242.47 o                         
  26   4   6       8350.59       7760.76       360.55 o                         
 -31   5   6      33669.83      33616.11       526.75 o                         
 -29   5   6      21703.85      22022.25       402.13 o                         
 -27   5   6         24.28         74.57       127.28 o                         
 -25   5   6        702.97        716.07       133.88 o                         
 -23   5   6      15638.20      16457.70       318.00 o                         
 -21   5   6      65267.97      64928.05       780.42 o                         
 -19   5   6     100379.83     101224.20      1128.12 o                         
 -17   5   6      10099.49       9574.25       253.26 o                         
 -15   5   6        511.39        482.13       102.82 o                         
 -13   5   6       8236.48       7727.06       295.19 o                         
 -11   5   6      14172.14      13971.55       358.45 o                         
  -9   5   6     113539.05     115624.91      1084.98 o                         
  -7   5   6      74840.95      72019.08       698.99 o                         
  -5   5   6       3804.42       4015.80       147.15 o                         
  -3   5   6       9932.92      10753.10       219.91 o                         
  -1   5   6        236.80        727.30       173.95 o                         
   1   5   6      32669.78      32054.31       528.09 o                         
   3   5   6     109653.07     106418.63      1386.81 o                         
   5   5   6      28267.20      26139.29       493.19 o                         
   7   5   6       2515.46       2684.15       249.65 o                         
   9   5   6      19661.73      19205.23       676.35 o                         
  11   5   6        107.33        -91.07       102.28 o                         
  13   5   6      17594.23      17931.65       491.11 o                         
  15   5   6      33947.30      32846.50       586.56 o                         
  17   5   6       4459.54       4808.47       513.59 o                         
  19   5   6      10918.25      10227.98       412.22 o                         
  21   5   6      13795.02      13327.61       431.66 o                         
  23   5   6       1058.01        774.62       230.51 o                         
  25   5   6       7126.05       6795.69       590.33 o                         
 -30   6   6       7763.65       7932.82       292.31 o                         
 -28   6   6        546.25        772.55       153.45 o                         
 -26   6   6      22226.80      22932.61       406.20 o                         
 -24   6   6       2148.97       2163.59       157.75 o                         
 -22   6   6        980.96        939.26       131.15 o                         
 -20   6   6      32651.99      31928.62       523.99 o                         
 -18   6   6      14636.01      14142.22       320.14 o                         
 -16   6   6       7792.81       8574.34       247.78 o                         
 -14   6   6      15613.07      15337.83       312.30 o                         
 -12   6   6       8133.77       8739.80       236.94 o                         
 -10   6   6      21971.80      21493.64       224.43 o                         
  -8   6   6      34063.38      33310.75       366.36 o                         
  -6   6   6        321.33        759.24       100.41 o                         
  -4   6   6       1152.77       1472.28       114.53 o                         
  -2   6   6      50112.42      50037.46       725.50 o                         
   0   6   6        333.83        746.02       157.94 o                         
   2   6   6      12537.93      12152.66       530.99 o                         
   4   6   6      10785.27      11232.26       398.26 o                         
   6   6   6       4448.77       4664.31       367.71 o                         
   8   6   6      44068.68      41269.90       695.29 o                         
  10   6   6       8222.48       7326.71       331.14 o                         
  12   6   6         27.27        -19.97       195.91 o                         
  14   6   6      19557.76      18314.23       556.23 o                         
  16   6   6      14743.65      13486.78       517.10 o                         
  18   6   6       7199.64       6421.96       322.17 o                         
  20   6   6       5375.00       5188.35       303.98 o                         
  22   6   6       7884.93       7832.77       508.77 o                         
 -27   7   6      37576.77      39418.56       589.24 o                         
 -25   7   6      23942.13      24164.51       428.48 o                         
 -23   7   6      17507.66      17786.04       396.46 o                         
 -21   7   6        976.44       1042.16       151.40 o                         
 -19   7   6       7350.02       7185.25       265.43 o                         
 -17   7   6      37232.98      37236.70       918.58 o                         
 -15   7   6      31719.58      32093.18       635.97 o                         
 -13   7   6      24020.55      24021.60       517.68 o                         
 -11   7   6       7693.73       7488.83       174.49 o                         
  -9   7   6      18201.19      18468.46       326.79 o                         
  -7   7   6       4709.42       5365.45       611.72 o                         
  -5   7   6       3493.36       4133.93       675.63 o                         
  -3   7   6      83182.06      83060.75      1367.02 o                         
  -1   7   6      50972.57      51644.24       945.80 o                         
   1   7   6        155.71        219.12       168.64 o                         
   3   7   6        506.53        377.57       185.27 o                         
   5   7   6       5338.97       5212.14       389.78 o                         
   7   7   6      20629.93      20475.30       493.20 o                         
   9   7   6      44180.77      42454.23       732.40 o                         
  11   7   6       2037.14       1790.02       222.66 o                         
  13   7   6       1794.46       1197.91       372.73 o                         
  15   7   6      18327.88      17655.95       865.14 o                         
  17   7   6        127.37        139.69       249.64 o                         
  19   7   6       6150.68       5815.41       423.75 o                         
  21   7   6       3896.61       2821.83       438.25 o                         
 -24   8   6       1320.82       1412.55       292.16 o                         
 -22   8   6        915.42       1129.58       201.84 o                         
 -20   8   6      27370.32      28316.34       626.83 o                         
 -18   8   6      14848.59      15814.89       385.40 o                         
 -16   8   6       3818.20       3568.00       229.42 o                         
 -14   8   6        597.18        275.31       145.24 o                         
 -12   8   6       7949.62       7674.36       328.68 o                         
 -10   8   6      30990.67      30322.55       627.39 o                         
  -8   8   6      26481.73      27111.25       608.34 o                         
  -6   8   6        510.20        682.90       255.64 o                         
  -4   8   6       4447.31       4414.42       288.59 o                         
  -2   8   6      35985.80      36580.45       758.85 o                         
   0   8   6       4276.85       5433.71       748.67 o                         
   2   8   6       8197.28       7793.31       721.28 o                         
   4   8   6      11006.63      10781.78       620.85 o                         
   6   8   6      11294.26      10777.10       437.73 o                         
   8   8   6      34329.57      31802.91       618.29 o                         
  10   8   6        117.88        137.28       187.62 o                         
  12   8   6         12.82        -49.41       197.06 o                         
  14   8   6       7403.22       7447.00       547.35 o                         
  16   8   6      12033.87      12190.80       468.84 o                         
  18   8   6       6692.94       6402.42       394.04 o                         
 -21   9   6       7092.92       6610.20       675.63 o                         
 -19   9   6      50287.32      51338.37      1250.83 o                         
 -17   9   6        246.00        303.90       159.62 o                         
 -15   9   6         48.11        165.69       157.39 o                         
 -13   9   6        471.57        332.74       191.73 o                         
 -11   9   6         27.57        143.97       155.21 o                         
  -9   9   6      48835.89      49635.75      1323.86 o                         
  -7   9   6       2352.08       2483.47       241.28 o                         
  -5   9   6      10354.05      10754.19       425.51 o                         
  -3   9   6       6380.46       6626.98       386.09 o                         
  -1   9   6       4203.03       4933.78       584.33 o                         
   1   9   6      27012.99      28283.54      1103.83 o                         
   3   9   6       3333.64       3608.76       315.88 o                         
   5   9   6      18309.42      18252.65       596.63 o                         
   7   9   6       2430.31       2656.29       529.55 o                         
   9   9   6       7292.56       6645.02       365.44 o                         
  11   9   6       1462.59       1847.17       256.51 o                         
  13   9   6         58.58         25.04       224.27 o                         
 -16  10   6      17339.37      18258.38       858.23 o                         
 -14  10   6       5389.26       6610.20       620.85 o                         
 -12  10   6      25314.36      26927.42      1688.16 o                         
 -10  10   6       2635.75       2451.56       218.37 o                         
  -8  10   6       2937.50       3292.60       255.64 o                         
  -6  10   6       4016.92       3757.33       293.62 o                         
  -4  10   6       2526.74       2762.52       301.29 o                         
  -2  10   6      43386.08      44259.01       932.85 o                         
   0  10   6         39.62        142.63       232.40 o                         
   2  10   6        357.65        291.70       239.84 o                         
   4  10   6        501.79        592.59       256.70 o                         
   6  10   6       1549.34       2152.50       320.05 o                         
   8  10   6      30790.11      30595.22      1369.52 o                         
 -35   1   7       6779.57       6971.25       380.74 o                         
 -33   1   7       1374.20       1210.96       212.75 o                         
 -31   1   7       1968.51       1950.31       225.68 o                         
 -29   1   7       5326.14       4824.08       284.06 o                         
 -27   1   7       7011.60       6399.39       290.30 o                         
 -25   1   7      21639.71      19917.69       385.11 o                         
 -23   1   7       7736.25       7223.63       237.59 o                         
 -21   1   7      46101.86      44400.14       637.20 o                         
 -19   1   7      38455.11      36242.79       447.37 o                         
 -17   1   7      57105.45      54729.10       517.15 o                         
 -15   1   7      74108.48      71756.79       643.10 o                         
 -13   1   7      27108.77      25643.71       250.80 o                         
 -11   1   7      79302.20      75587.82       615.06 o                         
  -9   1   7      36295.52      35022.21       370.25 o                         
  -7   1   7      61999.13      61207.60       673.03 o                         
  -5   1   7     114693.48     111850.88      1652.12 o                         
  -3   1   7      31043.27      29943.09       766.93 o                         
  -1   1   7     102287.24      99655.93      1841.87 o                         
   1   1   7      32455.19      30438.42       502.45 o                         
   3   1   7      42615.24      39450.54       603.63 o                         
   5   1   7      24606.11      23886.81       350.37 o                         
   7   1   7       6490.16       5876.05       248.44 o                         
   9   1   7      26609.59      24616.82       378.82 o                         
  11   1   7      24074.95      22724.56       553.43 o                         
  13   1   7      35102.03      33804.88       763.90 o                         
  15   1   7      18803.67      17740.41       380.48 o                         
  17   1   7       1764.73       1314.55       182.26 o                         
  19   1   7      25299.69      23522.99       476.61 o                         
  21   1   7       4709.08       4399.52       261.68 o                         
  23   1   7       8575.54       8452.40       360.21 o                         
  25   1   7       3948.49       3312.92       266.28 o                         
  27   1   7       1122.66        502.84       236.63 o                         
 -34   2   7       2026.68       1759.54       225.68 o                         
 -32   2   7       3384.08       3250.32       251.53 o                         
 -30   2   7       1558.70       1354.24       246.51 o                         
 -28   2   7      15293.09      14720.32       472.39 o                         
 -26   2   7       3421.21       3602.32       259.43 o                         
 -24   2   7       8679.86       8108.89       229.30 o                         
 -22   2   7      11834.78      11018.63       230.66 o                         
 -20   2   7       1657.04       1721.10       109.29 o                         
 -18   2   7      29985.32      28158.53       374.29 o                         
 -16   2   7       4234.15       4155.46       124.94 o                         
 -14   2   7      40898.07      38576.49       413.82 o                         
 -12   2   7       3393.05       3017.69       104.55 o                         
 -10   2   7       1340.98       1448.65        69.41 o                         
  -8   2   7      54877.62      52617.76       476.25 o                         
  -6   2   7        567.55        517.40        86.11 o                         
  -4   2   7      52727.71      50971.47       580.68 o                         
  -2   2   7       6588.20       6229.12       158.14 o                         
   0   2   7      36987.47      36358.00       553.96 o                         
   2   2   7       8179.12       7836.34       220.55 o                         
   4   2   7       2848.12       2937.35       157.21 o                         
   6   2   7      47245.59      45161.74       592.70 o                         
   8   2   7      15540.30      14954.67       340.00 o                         
  10   2   7       2119.06       2148.83       136.00 o                         
  12   2   7       9555.06       9130.90       241.14 o                         
  14   2   7       4534.20       4330.09       248.44 o                         
  16   2   7      21310.57      19991.27       498.83 o                         
  18   2   7       1729.83       1012.71       219.38 o                         
  20   2   7        576.39        375.23       192.40 o                         
  22   2   7       2552.88       2355.61       229.91 o                         
  24   2   7        802.77        390.24       206.78 o                         
  26   2   7       6007.90       5861.18       326.78 o                         
 -35   3   7       1057.32       1424.30       310.42 o                         
 -33   3   7       6105.16       5959.87       329.06 o                         
 -31   3   7        789.14        869.16       160.68 o                         
 -29   3   7       5808.69       5791.63       233.32 o                         
 -27   3   7       9061.44       9144.99       294.80 o                         
 -25   3   7          9.17        191.95       132.07 o                         
 -23   3   7      29357.48      28121.29       470.27 o                         
 -21   3   7        123.33        186.36       113.88 o                         
 -19   3   7      36920.59      36133.65       541.92 o                         
 -17   3   7      27141.79      26476.08       329.18 o                         
 -15   3   7       2817.47       2966.34       112.12 o                         
 -13   3   7      80377.18      78259.84      1409.89 o                         
 -11   3   7         70.45        122.46        58.55 o                         
  -9   3   7      51415.71      48971.22       496.96 o                         
  -7   3   7      26548.56      25213.74       313.86 o                         
  -5   3   7       6900.69       7119.38       175.97 o                         
  -3   3   7     108399.27     104247.24      1331.44 o                         
  -1   3   7         53.44        189.63        87.88 o                         
   1   3   7      54342.49      51741.85       640.55 o                         
   3   3   7      16277.39      16319.47       305.35 o                         
   5   3   7      12951.89      12601.94       307.02 o                         
   7   3   7      66398.45      63054.35       819.16 o                         
   9   3   7        232.90        132.85        78.49 o                         
  11   3   7      29973.71      27102.09       468.62 o                         
  13   3   7       2575.93       2420.83       144.31 o                         
  15   3   7       7088.39       6194.77       362.61 o                         
  17   3   7      46969.46      46525.34      1182.26 o                         
  19   3   7        176.01        151.89       196.76 o                         
  21   3   7      16544.77      16292.22       415.99 o                         
  23   3   7         43.32       -137.46       202.94 o                         
  25   3   7        698.10        384.84       247.75 o                         
 -32   4   7       4546.93       4002.35       203.16 o                         
 -30   4   7      13247.05      12832.91       443.42 o                         
 -28   4   7       1654.08       1865.22       184.50 o                         
 -26   4   7      29811.34      29698.57       521.61 o                         
 -24   4   7       5934.52       5528.07       251.56 o                         
 -22   4   7      23576.79      23063.38       421.63 o                         
 -20   4   7      50434.93      47648.70       685.07 o                         
 -18   4   7       2106.56       2092.19       131.57 o                         
 -16   4   7      63695.89      61808.14       826.61 o                         
 -14   4   7      10827.06      10794.56       248.31 o                         
 -12   4   7      81275.86      80134.96       877.11 o                         
 -10   4   7      91584.27      89100.92       957.46 o                         
  -8   4   7       4901.26       5006.09       124.39 o                         
  -6   4   7     104092.84     103441.22      1353.41 o                         
  -4   4   7       2805.34       3094.63       144.10 o                         
  -2   4   7      45814.21      44547.01       556.84 o                         
   0   4   7      41910.94      39598.16       508.01 o                         
   2   4   7       1481.35       1528.83       154.05 o                         
   4   4   7      53559.11      49490.77       814.41 o                         
   6   4   7        603.92        604.27       155.50 o                         
   8   4   7      30385.38      28310.48       507.40 o                         
  10   4   7      19121.65      18243.94       622.01 o                         
  12   4   7       3817.88       3770.78       329.27 o                         
  14   4   7      32321.54      30843.88       793.36 o                         
  16   4   7        120.27       -179.37       215.96 o                         
  18   4   7       8216.06       8015.39       361.44 o                         
  20   4   7       3284.63       3289.69       271.45 o                         
  22   4   7        569.21        346.44       226.85 o                         
  24   4   7      19151.36      19186.71       475.18 o                         
 -31   5   7       8094.58       8321.33       342.23 o                         
 -29   5   7       1665.10       1832.37       195.45 o                         
 -27   5   7        726.51        771.46       164.49 o                         
 -25   5   7       9452.74       9069.15       302.36 o                         
 -23   5   7        107.49         96.78       133.64 o                         
 -21   5   7      33844.77      34887.63       555.97 o                         
 -19   5   7       2880.10       2809.76       162.49 o                         
 -17   5   7        967.32        928.80       134.01 o                         
 -15   5   7      15913.34      15282.13       306.05 o                         
 -13   5   7       5108.81       4851.56       188.21 o                         
 -11   5   7      61062.67      59031.26       668.39 o                         
  -9   5   7       1564.55       1703.71       113.76 o                         
  -7   5   7       3493.15       3857.26       102.28 o                         
  -5   5   7        910.97       1031.64        98.77 o                         
  -3   5   7      12220.01      12152.61       248.09 o                         
  -1   5   7      42421.04      41045.93       641.14 o                         
   1   5   7        954.36        995.46       144.12 o                         
   3   5   7       1699.65       1866.00       170.25 o                         
   5   5   7      11024.00      10255.30       394.76 o                         
   7   5   7      12591.15      11540.99       416.43 o                         
   9   5   7      29643.24      28885.20       747.91 o                         
  11   5   7      10844.02       9747.79       324.93 o                         
  13   5   7       2339.16       2393.28       207.46 o                         
  15   5   7       1948.22       2049.45       280.77 o                         
  17   5   7       2651.52       2526.09       367.30 o                         
  19   5   7       6276.95       5726.19       393.43 o                         
  21   5   7       2617.53       2214.82       289.62 o                         
  23   5   7       6001.23       6464.97       499.46 o                         
 -30   6   7        583.75        461.29       178.60 o                         
 -28   6   7      31388.10      32567.35       585.83 o                         
 -26   6   7       2789.86       2592.56       196.99 o                         
 -24   6   7      12801.43      12647.50       345.66 o                         
 -22   6   7       2121.63       2303.97       180.32 o                         
 -20   6   7       1384.69       1343.67       150.01 o                         
 -18   6   7      54498.38      53090.71       761.93 o                         
 -16   6   7      17606.95      16751.15       350.59 o                         
 -14   6   7      63369.81      61661.90      1218.22 o                         
 -12   6   7      19273.00      18584.61       295.01 o                         
 -10   6   7      11531.77      11249.12       247.71 o                         
  -8   6   7      74933.34      73475.91       843.04 o                         
  -6   6   7       8976.35       9023.05       217.97 o                         
  -4   6   7      81180.81      78402.03      1059.98 o                         
  -2   6   7      22998.63      23280.14       438.76 o                         
   0   6   7       1868.79       1939.10       175.63 o                         
   2   6   7      46075.43      45052.77       713.73 o                         
   4   6   7       5511.08       4811.19       252.45 o                         
   6   6   7      66578.91      62294.89       938.78 o                         
   8   6   7       9823.84       9256.45       515.70 o                         
  10   6   7      19816.94      18543.17       845.32 o                         
  12   6   7      24582.40      24397.17       924.56 o                         
  14   6   7         78.13       -152.62       152.62 o                         
  16   6   7      29607.43      29362.47       580.14 o                         
  18   6   7       5040.07       4577.49       295.60 o                         
  20   6   7       7180.42       7358.15       386.19 o                         
  22   6   7       6908.55       6603.94      1205.17 o                         
 -27   7   7        535.02        646.73       186.87 o                         
 -25   7   7       3505.57       3249.45       301.07 o                         
 -23   7   7         82.22        173.06       150.01 o                         
 -21   7   7      19210.28      19091.06       403.48 o                         
 -19   7   7        396.60        454.19       138.96 o                         
 -17   7   7         25.14         37.51       119.89 o                         
 -15   7   7       2528.68       2499.12       157.05 o                         
 -13   7   7       3124.85       3245.72       164.85 o                         
 -11   7   7      23894.57      23497.24       417.43 o                         
  -9   7   7       1271.59       1336.75       200.86 o                         
  -7   7   7       1398.49       1623.05       319.55 o                         
  -5   7   7         52.33        366.61       191.73 o                         
  -3   7   7       4960.28       5458.37       894.75 o                         
  -1   7   7      13248.13      12649.83       344.52 o                         
   1   7   7         84.21         59.86       150.01 o                         
   3   7   7       1823.11       1791.66       245.84 o                         
   5   7   7       2159.93       2429.05       218.91 o                         
   7   7   7       9451.32       9180.59       354.84 o                         
   9   7   7       9045.35       8184.39       363.61 o                         
  11   7   7        542.48        174.45       354.85 o                         
  13   7   7       4672.85       4136.92       621.69 o                         
  15   7   7       1715.17       1655.01       398.70 o                         
  17   7   7       1547.26       1635.26       247.61 o                         
  19   7   7        900.04        561.09       447.38 o                         
 -24   8   7       4909.29       4860.56       447.38 o                         
 -22   8   7       8490.08       9103.08       395.03 o                         
 -20   8   7      15030.12      16045.88       821.71 o                         
 -18   8   7       1932.87       2369.61       215.68 o                         
 -16   8   7       2275.52       2140.80       204.37 o                         
 -14   8   7       6954.86       7059.95       312.32 o                         
 -12   8   7      19332.72      19750.20       485.93 o                         
 -10   8   7      39124.91      38743.54       604.80 o                         
  -8   8   7       9114.87       9264.06       793.41 o                         
  -6   8   7      15007.60      15008.05       460.63 o                         
  -4   8   7        205.13        361.55       200.86 o                         
  -2   8   7       4297.55       5300.12       456.51 o                         
   0   8   7      15942.65      17021.05       776.06 o                         
   2   8   7       8529.68       7881.61       539.60 o                         
   4   8   7      24765.85      24350.51       664.41 o                         
   6   8   7        457.54        220.12       193.01 o                         
   8   8   7       3367.75       3157.79       369.85 o                         
  10   8   7       7759.61       7252.47       659.25 o                         
  12   8   7       8162.17       7502.93       385.51 o                         
  14   8   7      13066.60      13907.89       481.40 o                         
  16   8   7         44.45       -124.67       225.80 o                         
 -21   9   7         29.24         89.02       187.90 o                         
 -19   9   7       8634.23       9753.95       994.27 o                         
 -17   9   7       6656.65       6299.77       342.78 o                         
 -15   9   7      10879.03      10205.63       384.32 o                         
 -13   9   7      11832.60      11959.86       398.06 o                         
 -11   9   7       1089.25        932.90       228.25 o                         
  -9   9   7       4973.08       5080.04       244.48 o                         
  -7   9   7       7902.42       8345.49       407.70 o                         
  -5   9   7      12906.25      13062.75       473.83 o                         
  -3   9   7      13602.84      13611.17       721.28 o                         
  -1   9   7       3219.71       3680.20       410.85 o                         
   1   9   7        810.09       1109.02       246.08 o                         
   3   9   7       1964.00       1796.81       283.73 o                         
   5   9   7       9575.11       9596.20       802.54 o                         
   7   9   7       8495.77       7760.32       406.70 o                         
   9   9   7       4295.16       3910.38       298.53 o                         
  11   9   7        437.22        352.02       232.55 o                         
 -14  10   7        696.11        781.54       212.71 o                         
 -12  10   7       1479.08       1487.23       201.84 o                         
 -10  10   7        336.23        292.75       176.00 o                         
  -8  10   7       2237.86       2449.99       232.27 o                         
  -6  10   7       8977.67       9191.13       711.24 o                         
  -4  10   7       4863.09       5849.03       420.96 o                         
  -2  10   7       2159.62       2118.75       289.47 o                         
   0  10   7        909.25        741.10       253.31 o                         
   2  10   7         10.74         87.65       243.09 o                         
   4  10   7       1385.35       1599.70       301.29 o                         
   6  10   7       3924.99       4444.69       386.09 o                         
 -36   0   8       7963.79       7669.29       566.07 o                         
 -34   0   8       9593.72       8600.56       529.55 o                         
 -32   0   8      19532.85      17546.23       657.37 o                         
 -30   0   8       5733.80       5131.12       419.98 o                         
 -28   0   8      18766.83      18714.89       639.11 o                         
 -26   0   8       7503.22       7577.99       419.98 o                         
 -24   0   8      35552.31      34599.44       894.75 o                         
 -22   0   8      15226.07      14524.59       381.58 o                         
 -20   0   8       5407.98       6997.89       272.02 o                         
 -18   0   8     104109.40     107644.54      1645.93 o                         
 -16   0   8      18753.77      24111.41       470.09 o                         
 -14   0   8      44201.04      42181.66       579.65 o                         
 -12   0   8       2781.94       3245.40       144.57 o                         
 -10   0   8       6377.78       8607.99       199.75 o                         
  -8   0   8     563411.56     609806.94      7065.94 o                         
  -6   0   8     217913.28     236874.75      2783.23 o                         
  -2   0   8       6858.69       7053.69       262.58 o                         
   0   0   8      16062.38      14667.94       392.39 o                         
   2   0   8     194742.44     191038.28      4090.29 o                         
   4   0   8     194309.14     196551.05      4218.11 o                         
   6   0   8     106872.41     107687.74      2465.13 o                         
   8   0   8      64749.71      66733.75      1679.94 o                         
  10   0   8      82664.52      78054.26      1442.56 o                         
  12   0   8      34213.23      32209.72       735.64 o                         
  14   0   8      41234.81      39877.46       870.91 o                         
  16   0   8      55101.77      52710.33      1064.70 o                         
  18   0   8      25662.85      24866.58       702.90 o                         
  20   0   8       6312.33       5793.08       433.90 o                         
  22   0   8       2690.57       2506.65       347.90 o                         
  24   0   8         23.94       -284.06       284.06 o                         
  26   0   8      21002.84      19814.06       885.62 o                         
 -35   1   8      35443.33      35656.29       742.35 o                         
 -33   1   8       2068.90       2467.21       238.61 o                         
 -31   1   8      17517.28      17072.57       458.24 o                         
 -29   1   8       1618.01       1278.21       186.89 o                         
 -27   1   8        588.55        619.85       166.37 o                         
 -25   1   8      73396.33      73780.80       992.75 o                         
 -23   1   8       4221.55       5769.51       222.27 o                         
 -21   1   8       2964.91       3150.86       162.46 o                         
 -19   1   8      23103.33      22143.40       314.83 o                         
 -17   1   8      63234.05      62655.77       634.68 o                         
 -15   1   8      42549.59      41499.05       403.29 o                         
 -13   1   8      43016.36      47099.95       414.18 o                         
 -11   1   8      29650.10      32422.80       323.96 o                         
  -9   1   8       5220.57       5470.08       143.94 o                         
  -7   1   8     231972.22     234249.80      2762.02 o                         
  -5   1   8       4542.23       3995.02       241.96 o                         
  -3   1   8       6859.13       7487.58       277.38 o                         
  -1   1   8     152504.30     156011.70      2096.86 o                         
   1   1   8       4702.83       3921.71       214.92 o                         
   3   1   8      73074.40      70727.27       976.67 o                         
   5   1   8       2933.84       3638.00       214.92 o                         
   7   1   8       3528.52       3616.90       245.00 o                         
   9   1   8      75369.02      75274.88      1071.58 o                         
  11   1   8      30517.49      29405.54       562.00 o                         
  13   1   8         75.52         22.33       168.02 o                         
  15   1   8       3647.69       2904.31       206.96 o                         
  17   1   8      33027.34      31593.58       579.84 o                         
  19   1   8      19036.66      17278.07       431.06 o                         
  21   1   8      33086.00      32066.76       588.32 o                         
  23   1   8       2352.38       2043.42       241.82 o                         
  25   1   8        911.94        586.90       232.15 o                         
 -34   2   8       8519.48       8490.31       393.65 o                         
 -32   2   8       8662.12       8521.77       373.78 o                         
 -30   2   8       2309.58       2096.80       301.29 o                         
 -28   2   8       1996.04       1930.33       177.21 o                         
 -26   2   8      18965.62      18239.92       385.11 o                         
 -24   2   8      69663.31      69799.40       810.76 o                         
 -22   2   8        895.30       1577.10       111.61 o                         
 -20   2   8        905.69       1193.94       128.54 o                         
 -18   2   8      67111.03      66127.30       752.17 o                         
 -16   2   8       5976.52       6049.17       143.57 o                         
 -14   2   8     120600.36     122876.90      1302.97 o                         
 -12   2   8      31430.92      35179.37       386.13 o                         
 -10   2   8      47543.45      48703.69       555.65 o                         
  -8   2   8      36608.45      36716.36       648.37 o                         
  -6   2   8       1166.83       1205.95       113.33 o                         
  -4   2   8      60472.62      61496.73       694.84 o                         
  -2   2   8      72315.71      75248.76       757.87 o                         
   0   2   8     191755.17     188786.31      2003.85 o                         
   2   2   8         79.39        151.74       109.20 o                         
   4   2   8       1675.98       2039.72       144.68 o                         
   6   2   8       2535.18       2888.89       190.62 o                         
   8   2   8      14478.13      14413.59       281.72 o                         
  10   2   8     233752.94     233067.97      2463.23 o                         
  12   2   8      10448.66      10701.46       360.05 o                         
  14   2   8       1334.31       1113.18       200.48 o                         
  16   2   8        603.01         67.66       205.32 o                         
  18   2   8         10.56       -229.30       229.30 o                         
  20   2   8      56230.48      55006.49      1283.55 o                         
  22   2   8      16709.10      16432.38       444.49 o                         
  24   2   8      18014.07      18212.48       483.38 o                         
 -33   3   8        203.02        365.20       212.75 o                         
 -31   3   8      12614.15      12498.61       363.34 o                         
 -29   3   8       4394.05       4491.70       327.18 o                         
 -27   3   8       1024.65       1283.41       175.30 o                         
 -25   3   8      39063.75      38331.90       606.89 o                         
 -23   3   8       4185.50       3896.32       191.85 o                         
 -21   3   8      17072.52      17046.67       342.39 o                         
 -19   3   8      25472.42      28413.97       459.64 o                         
 -17   3   8      31066.79      33165.86       431.00 o                         
 -15   3   8      13827.58      14321.71       282.55 o                         
 -13   3   8       9589.27       9641.82       392.45 o                         
 -11   3   8          4.13        306.21        65.25 o                         
  -9   3   8      48139.36      53218.23       969.91 o                         
  -7   3   8     153570.88     155837.27      1868.53 o                         
  -5   3   8      12832.48      17552.12       298.56 o                         
  -3   3   8       3517.69       4238.14       149.18 o                         
  -1   3   8      15649.33      15184.73       247.75 o                         
   1   3   8       1308.58       1425.53       128.88 o                         
   3   3   8     136263.55     133541.98      1474.06 o                         
   5   3   8      75019.41      75055.35       784.04 o                         
   7   3   8      29807.04      29504.05       420.86 o                         
   9   3   8       5873.06       5698.07       166.04 o                         
  11   3   8       4486.62       4515.31       189.76 o                         
  13   3   8       5853.14       5408.93       311.00 o                         
  15   3   8      21010.74      19450.74       790.65 o                         
  17   3   8      49995.88      49295.41      1351.05 o                         
  19   3   8        802.22        804.52       222.49 o                         
  21   3   8       4828.69       4368.38       264.10 o                         
  23   3   8          7.35       -236.64       242.69 o                         
  25   3   8       1940.39       1844.28       493.03 o                         
 -32   4   8       5497.82       5262.55       271.28 o                         
 -30   4   8      12414.30      11548.23       356.45 o                         
 -28   4   8       2217.01       2704.15       204.59 o                         
 -26   4   8       4276.47       4668.99       237.05 o                         
 -24   4   8      29017.96      28121.65       496.38 o                         
 -22   4   8         35.30        747.95       131.18 o                         
 -20   4   8      10518.40      10268.48       278.06 o                         
 -18   4   8      81643.02      77605.52      1016.87 o                         
 -16   4   8       1410.11       1693.19       175.28 o                         
 -14   4   8      22045.88      22331.44       381.00 o                         
 -12   4   8       2787.01       4500.86       150.15 o                         
 -10   4   8       2741.34       3139.01       119.92 o                         
  -8   4   8      45311.44      44959.36       777.08 o                         
  -6   4   8      47806.31      47767.21       566.80 o                         
  -4   4   8       7254.28       7257.73       241.26 o                         
  -2   4   8       5548.56       6657.78       243.04 o                         
   0   4   8       6837.65       6909.90       223.91 o                         
   2   4   8      20601.14      19241.58       347.49 o                         
   4   4   8      59637.36      58262.13       739.78 o                         
   6   4   8      26168.69      25332.08       428.40 o                         
   8   4   8        338.81        879.46       230.16 o                         
  10   4   8      15472.96      13738.69       436.78 o                         
  12   4   8        829.50        540.67       186.04 o                         
  14   4   8      18321.74      17418.50       503.58 o                         
  16   4   8      25698.05      25032.21       809.31 o                         
  18   4   8      13467.97      13677.08       446.49 o                         
  20   4   8       5386.09       4530.30       309.58 o                         
  22   4   8       3280.63       2792.57       284.49 o                         
 -31   5   8       9035.90       9383.54       349.32 o                         
 -29   5   8       8909.66       8608.20       325.85 o                         
 -27   5   8        462.44        391.82       155.50 o                         
 -25   5   8      15688.48      15343.55       374.11 o                         
 -23   5   8      19553.12      19025.85       400.21 o                         
 -21   5   8       2634.51       3392.37       178.91 o                         
 -19   5   8      10585.87      10609.41       281.72 o                         
 -17   5   8        261.11        614.08       121.17 o                         
 -15   5   8       7881.66       7504.42       232.11 o                         
 -13   5   8      71470.82      72665.43       953.34 o                         
 -11   5   8      24754.92      24592.02       334.41 o                         
  -9   5   8         85.27        209.55        89.61 o                         
  -7   5   8       4341.56       4765.72       210.39 o                         
  -5   5   8       3603.53       3479.42       179.22 o                         
  -3   5   8      81967.05      81247.58       938.74 o                         
  -1   5   8      97492.66      95364.78      1089.88 o                         
   1   5   8      44870.70      43560.18       588.57 o                         
   3   5   8         51.39        253.79       122.55 o                         
   5   5   8       1631.78       1451.03       163.41 o                         
   7   5   8      16788.68      16578.68       653.64 o                         
   9   5   8      44489.84      42739.01       653.64 o                         
  11   5   8      39061.76      37440.04       651.49 o                         
  13   5   8       7903.78       7942.16       331.70 o                         
  15   5   8       1391.84       1270.25       213.32 o                         
  17   5   8         10.84       -192.62       192.62 o                         
  19   5   8       8069.14       6915.39       560.75 o                         
  21   5   8      30870.27      31723.45       806.30 o                         
 -30   6   8      15612.02      15821.34       425.05 o                         
 -28   6   8       1896.88       2251.35       207.12 o                         
 -26   6   8       2915.51       2817.25       202.31 o                         
 -24   6   8       4148.15       4131.01       217.23 o                         
 -22   6   8       2729.93       2306.33       177.12 o                         
 -20   6   8      15736.96      16877.39       370.00 o                         
 -18   6   8      20573.79      20617.08       397.97 o                         
 -16   6   8        259.52        542.96       123.89 o                         
 -14   6   8      10767.96      11277.59       277.27 o                         
 -12   6   8      29964.88      28734.86       444.54 o                         
 -10   6   8       5486.38       7155.60       245.41 o                         
  -8   6   8      18902.93      19111.08       319.35 o                         
  -6   6   8      16493.33      17623.35       376.03 o                         
  -4   6   8          1.87        354.38       182.60 o                         
  -2   6   8      53923.54      51941.43       780.80 o                         
   0   6   8       2398.53       3206.98       215.79 o                         
   2   6   8        722.19        740.74       160.74 o                         
   4   6   8      35998.18      35313.56       666.65 o                         
   6   6   8      10575.13      10288.44       488.65 o                         
   8   6   8       6013.17       5877.37       321.42 o                         
  10   6   8      10125.22       9439.15       405.62 o                         
  12   6   8       6810.82       6562.17       493.36 o                         
  14   6   8      10312.74      10093.62       558.49 o                         
  16   6   8      13863.50      13887.26       561.15 o                         
  18   6   8          7.66       -189.79       189.79 o                         
  20   6   8        381.63        303.78       280.56 o                         
 -27   7   8       3583.83       4029.41       240.70 o                         
 -25   7   8        376.33        535.14       162.49 o                         
 -23   7   8      11174.13      11068.03       334.42 o                         
 -21   7   8       5861.31       5417.60       258.46 o                         
 -19   7   8      36495.54      33938.82       564.97 o                         
 -17   7   8       3719.49       3579.13       189.79 o                         
 -15   7   8       8560.87       8478.78       262.97 o                         
 -13   7   8      26756.20      24661.21       431.85 o                         
 -11   7   8         88.63         58.21        92.94 o                         
  -9   7   8      18133.68      17325.75       386.16 o                         
  -7   7   8      39727.29      37495.23       617.54 o                         
  -5   7   8      44223.91      44616.59       696.12 o                         
  -3   7   8       5092.67       5491.97       280.78 o                         
  -1   7   8        219.35        189.23       150.76 o                         
   1   7   8      15190.53      15080.83       398.03 o                         
   3   7   8      26251.13      25207.04       527.66 o                         
   5   7   8      77299.48      74005.99      1095.44 o                         
   7   7   8        707.17        895.06       200.24 o                         
   9   7   8         21.35       -250.23       250.23 o                         
  11   7   8         31.79       -316.84       316.84 o                         
  13   7   8       3685.50       3305.39       611.09 o                         
  15   7   8      52098.95      51626.70      2774.25 o                         
  17   7   8      12098.04      12379.05       486.22 o                         
 -24   8   8       2378.10       2155.24       202.20 o                         
 -22   8   8      10808.12      11787.28       684.76 o                         
 -20   8   8      11804.50      13053.24       602.59 o                         
 -18   8   8        538.56        433.68       187.90 o                         
 -16   8   8          0.82       -113.47       209.99 o                         
 -14   8   8      11058.81      10794.31       381.37 o                         
 -12   8   8      55442.30      54324.12       788.40 o                         
 -10   8   8       1327.63       1816.04       325.15 o                         
  -8   8   8        134.58        417.04       185.27 o                         
  -6   8   8        711.97        930.80       199.03 o                         
  -4   8   8       3426.10       4119.86       328.68 o                         
  -2   8   8      71435.44      71250.84      1278.86 o                         
   0   8   8       4241.26       4188.74       254.56 o                         
   2   8   8       7393.27       7362.11       338.44 o                         
   4   8   8       7453.50       6866.06       335.32 o                         
   6   8   8        759.66        902.16       208.34 o                         
   8   8   8      23124.73      21004.96       540.50 o                         
  10   8   8       7922.50       6819.55       527.39 o                         
  12   8   8      18809.31      17842.25       528.63 o                         
  14   8   8       3782.86       3386.69       298.50 o                         
 -19   9   8      10416.21      11062.86       425.42 o                         
 -17   9   8       3394.18       3797.96       273.48 o                         
 -15   9   8         90.14        118.40       176.00 o                         
 -13   9   8      35723.89      36696.84       763.32 o                         
 -11   9   8       4045.99       4201.40       273.48 o                         
  -9   9   8        968.28       1378.84       329.30 o                         
  -7   9   8         65.00        366.28       209.43 o                         
  -5   9   8       1628.38       2032.81       256.70 o                         
  -3   9   8      44757.18      46431.98       961.95 o                         
  -1   9   8      22190.13      23652.71       976.92 o                         
   1   9   8       3622.58       4177.30       502.16 o                         
   3   9   8       2543.81       2846.14       356.07 o                         
   5   9   8       9936.72       9434.27       775.15 o                         
   7   9   8      11934.80      12314.70       506.28 o                         
   9   9   8      10572.30      10524.69       491.83 o                         
 -12  10   8       7311.53       7692.79       378.21 o                         
 -10  10   8      15490.43      15364.00       486.19 o                         
  -8  10   8       3332.69       3377.20       311.43 o                         
  -6  10   8      17643.31      17997.68       592.16 o                         
  -4  10   8       5181.25       5783.09      1269.08 o                         
  -2  10   8       4597.13       4873.42       363.88 o                         
   0  10   8       5602.73       5862.11       721.28 o                         
   2  10   8       1117.17       1282.40       287.09 o                         
 -35   1   9       2230.39       2666.96       383.46 o                         
 -33   1   9       2827.77       2525.64       310.42 o                         
 -31   1   9      11526.98      10652.70       380.74 o                         
 -29   1   9       4138.55       4316.91       257.27 o                         
 -27   1   9       6441.52       6108.97       256.51 o                         
 -25   1   9       4367.34       4200.26       198.80 o                         
 -23   1   9       7623.65       7179.33       243.81 o                         
 -21   1   9      17342.96      16586.53       333.73 o                         
 -19   1   9        254.25        252.02        77.43 o                         
 -17   1   9       6282.84       6027.89       151.80 o                         
 -15   1   9       2207.67       2190.08        91.17 o                         
 -13   1   9       3507.98       3364.28       122.28 o                         
 -11   1   9      25913.46      25575.38       304.82 o                         
  -9   1   9      12511.47      12559.05       215.85 o                         
  -7   1   9      14953.53      15202.21       283.42 o                         
  -5   1   9       2382.31       2589.10       168.64 o                         
  -3   1   9        526.74        709.14       219.12 o                         
  -1   1   9       5710.28       5521.21       245.84 o                         
   1   1   9       2933.85       2739.28       210.95 o                         
   3   1   9        446.14        474.44       127.33 o                         
   5   1   9       4022.79       3988.77       226.43 o                         
   7   1   9        112.06        -24.15       142.19 o                         
   9   1   9        615.66        688.26       170.74 o                         
  11   1   9      16486.73      16217.67       431.99 o                         
  13   1   9        171.69         16.58       184.81 o                         
  15   1   9       2371.67       2179.58       209.15 o                         
  17   1   9        870.94        633.94       198.16 o                         
  19   1   9       1330.98       1024.32       211.19 o                         
  21   1   9       4713.41       4497.41       282.81 o                         
  23   1   9         52.23        -99.76       212.17 o                         
 -34   2   9       8903.50       9396.38       406.57 o                         
 -32   2   9       3555.93       3752.25       271.15 o                         
 -30   2   9         49.36         25.93       150.01 o                         
 -28   2   9       3536.74       3472.24       214.07 o                         
 -26   2   9         50.71        235.99       138.96 o                         
 -24   2   9       8885.61       8591.20       227.49 o                         
 -22   2   9       3830.22       3826.11       234.57 o                         
 -20   2   9         51.44         91.65        85.68 o                         
 -18   2   9       2148.74       2013.29       106.36 o                         
 -16   2   9       2612.92       2661.03       110.43 o                         
 -14   2   9      11736.18      10784.88       209.87 o                         
 -12   2   9       3315.22       3329.35       166.37 o                         
 -10   2   9       3764.87       3725.90       138.36 o                         
  -8   2   9         23.58        157.48        86.76 o                         
  -6   2   9        456.05        414.84        90.16 o                         
  -4   2   9      24400.85      24529.07       426.97 o                         
  -2   2   9       8240.72       8248.65       229.30 o                         
   0   2   9       1488.77       1421.64       137.14 o                         
   2   2   9       1003.33       1118.12       135.11 o                         
   4   2   9       3308.16       3368.13       183.34 o                         
   6   2   9       4238.03       4569.64       252.58 o                         
   8   2   9       8621.99       8419.38       235.96 o                         
  10   2   9       1618.69       1807.58       205.15 o                         
  12   2   9       3280.91       3254.38       240.64 o                         
  14   2   9       5909.80       5219.97       322.49 o                         
  16   2   9        502.33        -69.99       208.74 o                         
  18   2   9       6026.27       5729.14       531.08 o                         
  20   2   9        526.25        410.65       200.55 o                         
  22   2   9         90.06       -190.10       245.11 o                         
  24   2   9       1097.13       1042.83       236.86 o                         
 -33   3   9       4042.36       4340.49       249.08 o                         
 -31   3   9       1327.36       1120.28       186.40 o                         
 -29   3   9       8398.47       8702.72       318.29 o                         
 -27   3   9        685.32        743.95       155.50 o                         
 -25   3   9       3828.35       3653.08       198.80 o                         
 -23   3   9       3094.77       2945.05       177.21 o                         
 -21   3   9       6233.98       5775.29       246.52 o                         
 -19   3   9      15711.15      15492.01       325.36 o                         
 -17   3   9       1575.77       1860.31       138.63 o                         
 -15   3   9       5820.75       5394.05       200.64 o                         
 -13   3   9      13131.33      12659.71       269.19 o                         
 -11   3   9       5277.92       4803.05       182.87 o                         
  -9   3   9      12098.41      11670.51       248.67 o                         
  -7   3   9        381.50        440.56        93.43 o                         
  -5   3   9      11646.63      12115.26       227.22 o                         
  -3   3   9      15483.70      15406.94       379.53 o                         
  -1   3   9       6557.32       5946.34       166.13 o                         
   1   3   9      11143.74      10293.77       270.73 o                         
   3   3   9      18809.31      18267.29       356.07 o                         
   5   3   9       1693.94       1894.54       184.49 o                         
   7   3   9        353.44        569.48       108.63 o                         
   9   3   9      11141.48      10518.73       254.04 o                         
  11   3   9      13867.83      13421.24       297.51 o                         
  13   3   9      17185.49      15881.55       454.45 o                         
  15   3   9         94.65         80.68       196.76 o                         
  17   3   9       1986.03       1959.24       274.18 o                         
  19   3   9       2154.63       2167.20       264.51 o                         
  21   3   9       2188.51       2101.08       236.63 o                         
  23   3   9       8886.80       8824.44       488.70 o                         
 -32   4   9      10044.84      10977.60       365.23 o                         
 -30   4   9       1802.85       1812.51       196.99 o                         
 -28   4   9         90.83        134.23       161.01 o                         
 -26   4   9      17270.70      17338.26       398.05 o                         
 -24   4   9       3596.36       3747.77       203.35 o                         
 -22   4   9      18418.05      18223.49       378.77 o                         
 -20   4   9       5713.89       5178.27       236.59 o                         
 -18   4   9         57.15          0.73       111.56 o                         
 -16   4   9      14637.95      14306.20       306.05 o                         
 -14   4   9       7541.71       7093.68       224.06 o                         
 -12   4   9      26973.61      27295.40       489.80 o                         
 -10   4   9        814.56        731.35        87.98 o                         
  -8   4   9         87.39         97.12        89.15 o                         
  -6   4   9      18617.94      17924.21       288.24 o                         
  -4   4   9      31624.72      29941.24       537.56 o                         
  -2   4   9       4941.82       4778.58       204.11 o                         
   0   4   9       2882.69       2745.19       213.49 o                         
   2   4   9        331.36        521.96       160.33 o                         
   4   4   9       4227.91       4615.23       239.84 o                         
   6   4   9      22514.48      22143.85       411.95 o                         
   8   4   9        241.85        213.66       143.59 o                         
  10   4   9      20337.54      19576.19       489.93 o                         
  12   4   9       1415.86       1031.73       204.59 o                         
  14   4   9        649.11        385.78       198.80 o                         
  16   4   9      14618.01      14126.44       450.27 o                         
  18   4   9        157.54         -6.54       214.07 o                         
  20   4   9       7449.77       6089.36       379.24 o                         
  22   4   9        967.22        942.42       254.39 o                         
 -31   5   9       9567.31       9765.66       360.18 o                         
 -29   5   9       1936.60       1927.97       204.59 o                         
 -27   5   9       2216.00       1901.97       194.54 o                         
 -25   5   9        442.03        551.51       162.49 o                         
 -23   5   9        347.62        446.48       151.10 o                         
 -21   5   9      13387.63      13465.38       331.42 o                         
 -19   5   9       4745.53       4495.63       227.21 o                         
 -17   5   9      13180.86      12812.86       307.99 o                         
 -15   5   9         25.36        -39.44       111.56 o                         
 -13   5   9       2042.65       1995.42       144.59 o                         
 -11   5   9      19192.70      18706.39       283.03 o                         
  -9   5   9       6197.28       5870.93       195.34 o                         
  -7   5   9      10395.05       9976.96       215.65 o                         
  -5   5   9       5075.97       4969.89       239.15 o                         
  -3   5   9       1487.72       1727.73       146.05 o                         
  -1   5   9       9624.08       9606.10       267.25 o                         
   1   5   9      11787.21      11884.03       300.46 o                         
   3   5   9      20746.42      19714.51       608.83 o                         
   5   5   9       3187.94       3398.19       196.36 o                         
   7   5   9      15693.98      15009.29       384.80 o                         
   9   5   9        222.18        167.09       156.31 o                         
  11   5   9       7467.33       7470.89       313.64 o                         
  13   5   9      14363.33      13399.28       414.63 o                         
  15   5   9       1740.76       1502.64       226.20 o                         
  17   5   9        296.95         -6.59       209.56 o                         
  19   5   9         16.05       -213.39       213.39 o                         
 -28   6   9       6443.75       6954.85       325.85 o                         
 -26   6   9       2092.84       2205.53       196.26 o                         
 -24   6   9      12751.20      12614.34       422.18 o                         
 -22   6   9        483.10        594.98       154.94 o                         
 -20   6   9         59.21        317.55       152.32 o                         
 -18   6   9      10539.81      11077.84       295.84 o                         
 -16   6   9        104.95         91.26       117.70 o                         
 -14   6   9      19978.73      19427.38       376.03 o                         
 -12   6   9       6118.42       6154.56       249.84 o                         
 -10   6   9        109.15        239.95        95.81 o                         
  -8   6   9       5423.60       5211.02       250.10 o                         
  -6   6   9       6465.48       5942.01       263.56 o                         
  -4   6   9      26469.59      26009.94       417.65 o                         
  -2   6   9        695.01        827.71       162.21 o                         
   0   6   9       2314.68       2578.19       207.98 o                         
   2   6   9       4728.11       4499.89       484.49 o                         
   4   6   9       5449.09       5551.48       316.38 o                         
   6   6   9       4456.11       4561.31       341.55 o                         
   8   6   9       2786.93       2447.36       198.84 o                         
  10   6   9         44.32       -155.20       155.20 o                         
  12   6   9       3992.11       3751.56       234.61 o                         
  14   6   9      16031.08      16562.30       419.71 o                         
  16   6   9       1232.62       1252.01       221.39 o                         
  18   6   9       3412.62       3204.35       383.46 o                         
 -27   7   9         85.04         34.32       169.45 o                         
 -25   7   9        167.16        -52.35       157.05 o                         
 -23   7   9        250.72        303.60       156.26 o                         
 -21   7   9       8576.12       8874.63       306.75 o                         
 -19   7   9       3284.80       3478.33       198.39 o                         
 -17   7   9       3930.31       4263.00       217.23 o                         
 -15   7   9        561.63        784.12       136.18 o                         
 -13   7   9        176.29        156.40       120.18 o                         
 -11   7   9      14404.83      14214.02       293.86 o                         
  -9   7   9         54.82        181.15       159.59 o                         
  -7   7   9       4716.71       5480.05       356.76 o                         
  -5   7   9       4741.40       5424.24       279.77 o                         
  -3   7   9        315.05        291.42       162.21 o                         
  -1   7   9       5373.20       5319.10       282.08 o                         
   1   7   9       1269.23       1317.67       197.54 o                         
   3   7   9      10780.60      11083.99       382.02 o                         
   5   7   9       1253.69       1436.41       261.09 o                         
   7   7   9       3702.85       3223.89       385.43 o                         
   9   7   9         73.35       -203.09       203.09 o                         
  11   7   9       2369.18       2142.89       263.84 o                         
  13   7   9       4202.30       4178.30       390.89 o                         
  15   7   9        625.40        327.76       241.84 o                         
 -22   8   9       3753.81       3999.53       225.70 o                         
 -20   8   9       9672.67       9885.42       320.69 o                         
 -18   8   9          4.34        -71.36       140.25 o                         
 -16   8   9       1781.76       1938.39       232.27 o                         
 -14   8   9         89.48        146.08       163.32 o                         
 -12   8   9       7684.66       8045.92       281.07 o                         
 -10   8   9       3938.85       3825.40       216.72 o                         
  -8   8   9         86.99        111.84       187.90 o                         
  -6   8   9       2698.68       2816.62       229.18 o                         
  -4   8   9       3249.75       3733.30       233.57 o                         
  -2   8   9       2051.09       2207.68       211.71 o                         
   0   8   9       3574.92       3318.11       240.70 o                         
   2   8   9        939.67        916.83       205.63 o                         
   4   8   9        634.81        832.58       208.34 o                         
   6   8   9       5027.59       4845.26       341.50 o                         
   8   8   9       1724.22       1393.19       336.99 o                         
  10   8   9       1931.42       2101.77       271.27 o                         
  12   8   9         97.66        156.15       234.35 o                         
 -17   9   9        228.09         77.04       177.93 o                         
 -15   9   9       5221.64       5782.94       356.07 o                         
 -13   9   9        458.74        779.97       204.37 o                         
 -11   9   9        313.25        155.21       177.93 o                         
  -9   9   9        984.07       1200.02       229.42 o                         
  -7   9   9        200.79        311.44       215.68 o                         
  -5   9   9       3141.60       3207.65       297.18 o                         
  -3   9   9       1299.71       1794.87       273.48 o                         
  -1   9   9         47.49         24.35       237.38 o                         
   1   9   9       1462.53       1361.50       328.68 o                         
   3   9   9       2390.86       2733.54       419.98 o                         
   5   9   9        306.87        -92.96       429.11 o                         
   7   9   9          7.05       -447.38       447.38 o                         
  -8  10   9         44.94        474.77       438.24 o                         
  -6  10   9        745.56        988.84       520.42 o                         
  -4  10   9       1298.98       1280.70       276.48 o                         
 -34   0  10       1953.27       1698.20       328.68 o                         
 -32   0  10      12688.50      12031.65       566.07 o                         
 -30   0  10      18511.96      17619.27       657.37 o                         
 -28   0  10     103864.23      99545.52      2227.75 o                         
 -26   0  10       1557.01       2848.59       310.42 o                         
 -24   0  10       3729.49       4260.43       280.12 o                         
 -22   0  10       3689.19       4554.29       280.56 o                         
 -20   0  10      12166.15      12078.96       401.72 o                         
 -18   0  10     221858.20     214357.80      3150.43 o                         
 -16   0  10      27152.42      26169.34       405.89 o                         
 -14   0  10      18415.38      18311.63       399.65 o                         
 -12   0  10          7.71        309.16        98.04 o                         
 -10   0  10        699.71        958.75       129.12 o                         
  -8   0  10      82364.84      82596.90      1043.71 o                         
  -6   0  10      33326.27      32682.12       839.97 o                         
  -4   0  10      65542.34      64904.66      2409.43 o                         
  -2   0  10      10231.15      10965.62       474.77 o                         
   0   0  10      24944.19      26234.49       592.27 o                         
   2   0  10      61065.10      57820.07      1044.91 o                         
   4   0  10      27442.48      26018.97       894.75 o                         
   6   0  10     108320.54     107961.65      2519.91 o                         
   8   0  10      11401.15      12652.50       675.63 o                         
  10   0  10      24577.15      25012.03       913.01 o                         
  12   0  10       3320.20       3553.99       329.06 o                         
  14   0  10       1424.74       1460.82       290.30 o                         
  16   0  10      54953.89      56080.44      3387.27 o                         
  18   0  10      17399.83      17432.05       645.21 o                         
  20   0  10        525.90        556.94       296.97 o                         
  22   0  10        356.69        225.46       316.14 o                         
 -35   1  10      46934.34      43868.19       858.57 o                         
 -33   1  10        320.54        442.37       199.82 o                         
 -31   1  10        567.16        679.60       193.68 o                         
 -29   1  10       9286.27       8652.58       306.05 o                         
 -27   1  10       8360.25       7794.25       360.86 o                         
 -25   1  10      51699.35      48958.65       721.81 o                         
 -23   1  10       7623.03       7399.33       274.52 o                         
 -21   1  10      34630.34      34832.83       412.54 o                         
 -19   1  10      17428.22      17213.83       255.27 o                         
 -17   1  10      29442.03      29393.87       353.27 o                         
 -15   1  10      25739.40      25011.07       281.34 o                         
 -13   1  10       1003.89       1296.09        90.50 o                         
 -11   1  10     100680.88     101527.49      1268.42 o                         
  -9   1  10        284.01        281.56       100.59 o                         
  -7   1  10      29331.23      29358.04       499.09 o                         
  -5   1  10         62.59        335.99       121.55 o                         
  -3   1  10       2065.03       2171.01       178.60 o                         
  -1   1  10     141612.05     136282.83      2082.35 o                         
   1   1  10      11597.05      11447.93       289.55 o                         
   3   1  10       1047.01       1141.49       156.93 o                         
   5   1  10       8576.71       8410.64       323.19 o                         
   7   1  10      22906.99      22862.78       687.97 o                         
   9   1  10      28910.37      29655.67       752.08 o                         
  11   1  10      18619.70      18293.64       688.93 o                         
  13   1  10       8580.58       7931.35       382.65 o                         
  15   1  10          7.72         51.29       178.86 o                         
  17   1  10      50466.08      51314.61       969.91 o                         
  19   1  10        463.61        420.45       204.67 o                         
  21   1  10       2084.93       1955.99       253.03 o                         
 -34   2  10      35331.32      32965.12       710.16 o                         
 -32   2  10       4062.69       4188.72       277.38 o                         
 -30   2  10        583.69        652.28       166.37 o                         
 -28   2  10       7774.87       7482.32       290.75 o                         
 -26   2  10      26108.57      25374.83       470.27 o                         
 -24   2  10      55172.39      53382.46       773.73 o                         
 -22   2  10      45568.51      43990.79       579.01 o                         
 -20   2  10      28490.09      27595.10       434.35 o                         
 -18   2  10      18776.91      18612.91       300.76 o                         
 -16   2  10       6494.01       7139.99       200.24 o                         
 -14   2  10      39200.59      38333.84       493.36 o                         
 -12   2  10      86393.84      87601.50       960.15 o                         
 -10   2  10      68418.09      68646.20       832.86 o                         
  -8   2  10       7389.40       8146.02       224.13 o                         
  -6   2  10        175.82        566.07       219.12 o                         
  -4   2  10         32.59        112.04       128.43 o                         
  -2   2  10      55960.98      55085.46       732.71 o                         
   0   2  10     175859.23     169352.98      1950.11 o                         
   2   2  10       2012.73       2098.91       167.07 o                         
   4   2  10       2741.30       3409.52       194.21 o                         
   6   2  10      18031.02      18905.54       477.05 o                         
   8   2  10       5516.61       6252.49       319.00 o                         
  10   2  10      78555.81      79164.23      1236.36 o                         
  12   2  10       6790.70       7092.25       363.51 o                         
  14   2  10       8486.60       8413.96       398.76 o                         
  16   2  10      23295.99      23400.08       579.28 o                         
  18   2  10       4106.21       3945.88       295.19 o                         
  20   2  10       2756.47       2499.58       245.79 o                         
  22   2  10       4347.15       3842.20       281.82 o                         
 -33   3  10       2727.71       2835.69       300.01 o                         
 -31   3  10       7609.20       7639.98       325.85 o                         
 -29   3  10      43283.60      42536.36       690.29 o                         
 -27   3  10      25770.32      25698.30       485.71 o                         
 -25   3  10       1995.67       2111.74       179.25 o                         
 -23   3  10       1349.64       1326.19       158.39 o                         
 -21   3  10        898.04       1269.47       148.44 o                         
 -19   3  10      34542.55      33742.82       533.98 o                         
 -17   3  10      99432.95      98387.18      1331.93 o                         
 -15   3  10       9941.99      10597.49       267.29 o                         
 -13   3  10       1340.66       2081.77       163.53 o                         
 -11   3  10      41282.32      41533.41       509.09 o                         
  -9   3  10      15447.70      15360.48       299.55 o                         
  -7   3  10     135667.00     133581.58      1782.05 o                         
  -5   3  10      36202.95      37599.79       503.41 o                         
  -3   3  10      14859.77      15432.79       257.29 o                         
  -1   3  10      16788.03      16796.35       276.93 o                         
   1   3  10        687.77        874.91       146.16 o                         
   3   3  10      31861.22      31710.55       506.77 o                         
   5   3  10      48487.18      48197.32       674.70 o                         
   7   3  10      48477.50      50090.12       593.72 o                         
   9   3  10       2671.32       3150.03       189.77 o                         
  11   3  10       5808.82       5210.67       312.85 o                         
  13   3  10         19.36       -103.61       194.50 o                         
  15   3  10      20551.59      20032.12      1184.18 o                         
  17   3  10      42172.06      43632.12       970.82 o                         
  19   3  10        133.42        -13.12       230.02 o                         
  21   3  10       2177.46       2114.37       332.09 o                         
 -32   4  10       1287.24       1526.32       207.12 o                         
 -30   4  10      18863.83      18464.48       728.61 o                         
 -28   4  10      22539.81      22162.71       468.34 o                         
 -26   4  10         31.01        147.16       151.10 o                         
 -24   4  10       1445.14       1808.47       171.96 o                         
 -22   4  10       3200.21       3230.18       188.01 o                         
 -20   4  10       3650.59       3849.68       274.70 o                         
 -18   4  10      66319.82      64974.80       893.85 o                         
 -16   4  10      30809.44      30283.33       575.15 o                         
 -14   4  10       1145.30       1155.40       133.64 o                         
 -12   4  10      14527.50      15929.50       462.51 o                         
 -10   4  10        532.56        832.71       131.71 o                         
  -8   4  10      42103.65      42016.16       999.25 o                         
  -6   4  10      58305.92      59136.67       706.12 o                         
  -4   4  10      22648.62      22091.28       311.65 o                         
  -2   4  10       7926.62       8046.02       255.22 o                         
   0   4  10      18486.99      17678.14       359.14 o                         
   2   4  10       5618.07       5637.14       426.97 o                         
   4   4  10      32465.67      32201.81       516.86 o                         
   6   4  10      71207.49      73801.21      1552.39 o                         
   8   4  10       2827.16       2931.96       206.13 o                         
  10   4  10      14180.50      14499.53       574.57 o                         
  12   4  10       3248.01       3168.29       258.28 o                         
  14   4  10        505.62        707.51       214.07 o                         
  16   4  10      22910.74      22860.31       598.17 o                         
  18   4  10       6853.46       5726.97       354.19 o                         
  20   4  10          7.80        -25.36       226.85 o                         
 -31   5  10        393.68        489.71       189.79 o                         
 -29   5  10        387.85        438.54       171.96 o                         
 -27   5  10       4897.31       5447.27       294.02 o                         
 -25   5  10      33397.32      33059.62       581.53 o                         
 -23   5  10      77991.32      78530.95      1082.26 o                         
 -21   5  10      11120.40      11167.27       314.19 o                         
 -19   5  10       2572.77       2725.06       177.21 o                         
 -17   5  10        914.33        743.13       135.00 o                         
 -15   5  10       7050.00       7003.48       249.08 o                         
 -13   5  10      66559.01      65802.54       895.15 o                         
 -11   5  10      83101.43      81173.80       914.67 o                         
  -9   5  10      17610.94      17538.40       316.28 o                         
  -7   5  10       5739.44       5777.91       256.44 o                         
  -5   5  10        154.07        500.32       141.96 o                         
  -3   5  10      29118.47      28698.23       460.53 o                         
  -1   5  10      62452.11      61296.09       789.89 o                         
   1   5  10      48251.28      48064.48       665.22 o                         
   3   5  10        964.05        928.20       168.68 o                         
   5   5  10       5571.86       5612.59       261.71 o                         
   7   5  10        135.75         90.71       154.79 o                         
   9   5  10      15484.12      16146.95       753.79 o                         
  11   5  10      50183.95      50831.31      1072.60 o                         
  13   5  10      12796.40      12826.33       395.45 o                         
  15   5  10       1369.37        999.24       226.85 o                         
  17   5  10       5754.37       5953.70       546.40 o                         
 -28   6  10       3405.28       3178.70       240.69 o                         
 -26   6  10        127.57        153.59       164.49 o                         
 -24   6  10      15844.89      16147.88       404.23 o                         
 -22   6  10      15866.25      15665.79       382.66 o                         
 -20   6  10       4252.10       4696.60       388.24 o                         
 -18   6  10       9183.89       9363.03       291.26 o                         
 -16   6  10       6577.15       6708.25       303.99 o                         
 -14   6  10       7151.27       7009.77       246.57 o                         
 -12   6  10      29949.53      29315.52       484.70 o                         
 -10   6  10        553.45        724.54       108.73 o                         
  -8   6  10          1.06        343.77       141.96 o                         
  -6   6  10      28119.69      28088.49       905.28 o                         
  -4   6  10       2659.90       2730.59       171.53 o                         
  -2   6  10      11522.96      11833.25       304.50 o                         
   0   6  10      10127.81      10469.45       296.30 o                         
   2   6  10       4232.08       4714.72       247.94 o                         
   4   6  10      16850.34      16383.10       461.24 o                         
   6   6  10      10976.76      10840.53       545.58 o                         
   8   6  10         25.21        -18.15       160.97 o                         
  10   6  10       6292.12       6411.97       432.24 o                         
  12   6  10      17345.41      17188.16       429.36 o                         
  14   6  10       2118.32       2139.25       337.36 o                         
  16   6  10       5888.98       6240.29       498.15 o                         
 -25   7  10       3532.70       3992.81       242.59 o                         
 -23   7  10       3174.85       3289.83       216.22 o                         
 -21   7  10      11996.03      12420.21       351.91 o                         
 -19   7  10      21319.31      21230.22       438.45 o                         
 -17   7  10      26450.20      26203.47       478.78 o                         
 -15   7  10      15798.25      15526.92       352.59 o                         
 -13   7  10       8267.63       8749.90       247.05 o                         
 -11   7  10       4163.88       4199.27       203.15 o                         
  -9   7  10       6066.96       6654.17       458.77 o                         
  -7   7  10      46310.21      46609.14       962.79 o                         
  -5   7  10      55502.80      57472.90      1582.74 o                         
  -3   7  10        321.69        657.39       173.21 o                         
  -1   7  10       1044.81       1098.33       195.99 o                         
   1   7  10       2196.94       2468.70       448.46 o                         
   3   7  10      13346.92      13834.69       493.84 o                         
   5   7  10      58155.10      57518.59       940.28 o                         
   7   7  10       5698.92       5068.68       327.06 o                         
   9   7  10       7272.66       6897.51       383.77 o                         
  11   7  10       5452.50       5706.24       360.69 o                         
  13   7  10        217.42        546.81       348.39 o                         
 -22   8  10      17967.10      18450.02       556.42 o                         
 -20   8  10       3280.18       3101.08       262.69 o                         
 -18   8  10         59.67        -24.35       179.66 o                         
 -16   8  10       1840.31       1774.07       234.87 o                         
 -14   8  10       6808.55       6880.14       958.66 o                         
 -12   8  10      29787.67      30186.30       655.58 o                         
 -10   8  10        144.91        307.42       128.33 o                         
  -8   8  10       5037.84       5296.67       287.21 o                         
  -6   8  10      20846.10      21561.04       481.11 o                         
  -4   8  10        282.11        839.26       186.29 o                         
  -2   8  10      13375.74      13318.50       445.58 o                         
   0   8  10       5148.32       5340.96       600.37 o                         
   2   8  10      13360.41      12882.11       462.36 o                         
   4   8  10      10885.76      10198.08       565.17 o                         
   6   8  10        680.67        271.09       306.25 o                         
   8   8  10        189.35        293.78       225.33 o                         
  10   8  10       2782.17       2751.68       291.00 o                         
 -15   9  10        602.51        957.68       215.68 o                         
 -13   9  10      39370.90      40632.03      1378.64 o                         
 -11   9  10       5562.35       5008.04       327.61 o                         
  -9   9  10       5255.80       6007.61       620.85 o                         
  -7   9  10         31.12        -98.21       218.37 o                         
  -5   9  10       5099.43       5397.76       390.37 o                         
  -3   9  10      16697.72      16633.89       580.92 o                         
  -1   9  10       3441.56       3558.91       334.26 o                         
   1   9  10      20648.00      20584.40      1068.22 o                         
   3   9  10        154.72       -129.44       721.28 o                         
 -33   1  11        157.30        253.88       199.82 o                         
 -31   1  11        676.73        723.09       200.86 o                         
 -29   1  11       7571.40       7200.99       295.30 o                         
 -27   1  11       1154.36       1130.78       164.54 o                         
 -25   1  11       9412.97       8667.84       286.72 o                         
 -23   1  11      11653.03      11140.26       301.76 o                         
 -21   1  11      11767.74      11056.98       215.34 o                         
 -19   1  11      19162.83      18324.31       270.63 o                         
 -17   1  11       7172.83       6744.09       171.87 o                         
 -15   1  11      25391.13      25054.72       319.48 o                         
 -13   1  11      22788.72      21899.57       290.11 o                         
 -11   1  11      15332.09      15460.78       308.43 o                         
  -9   1  11      55455.42      55100.74       747.93 o                         
  -7   1  11      23593.16      23471.57       488.62 o                         
  -5   1  11      37265.47      36021.22       564.41 o                         
  -3   1  11      11775.86      11465.45       348.59 o                         
  -1   1  11      28894.86      28350.38       544.22 o                         
   1   1  11      19139.79      17147.26       431.99 o                         
   3   1  11       2241.10       2486.24       169.03 o                         
   5   1  11      19855.41      19587.83       477.05 o                         
   7   1  11      19177.22      18612.72       583.60 o                         
   9   1  11      12948.14      13321.03       918.42 o                         
  11   1  11      16427.68      17315.78       626.75 o                         
  13   1  11       3895.37       3959.49       252.31 o                         
  15   1  11      13331.54      13744.66       601.92 o                         
  17   1  11       5370.93       6758.34       434.28 o                         
  19   1  11       8380.77       9125.89       398.77 o                         
  21   1  11       6578.05       7292.32       619.37 o                         
 -34   2  11         49.34        359.31       199.82 o                         
 -32   2  11       4137.01       4301.57       247.72 o                         
 -30   2  11        611.24        381.38       166.37 o                         
 -28   2  11       1072.40        737.91       166.37 o                         
 -26   2  11       3318.54       3160.60       207.46 o                         
 -24   2  11        179.42        336.51       142.93 o                         
 -22   2  11      17138.70      16565.05       357.39 o                         
 -20   2  11        128.51        160.33       126.09 o                         
 -18   2  11       5832.12       5614.74       233.05 o                         
 -16   2  11       4698.19       4797.24       214.07 o                         
 -14   2  11         22.71         56.81       113.43 o                         
 -12   2  11      32813.04      31540.13       420.81 o                         
 -10   2  11       1276.98       1341.81       113.12 o                         
  -8   2  11      26580.60      26689.22       443.90 o                         
  -6   2  11      10563.29      10576.37       245.65 o                         
  -4   2  11        591.77        791.89       109.66 o                         
  -2   2  11      15630.83      15666.80       341.19 o                         
   0   2  11        423.77        442.10       144.68 o                         
   2   2  11      15035.75      13941.16       343.30 o                         
   4   2  11       8692.82       9149.40       308.40 o                         
   6   2  11       4794.47       5333.48       266.52 o                         
   8   2  11       6270.11       6719.73       538.00 o                         
  10   2  11        108.72        139.44       185.50 o                         
  12   2  11      16774.40      16653.21       787.22 o                         
  14   2  11       3319.29       3799.08       542.53 o                         
  16   2  11         33.88        362.03       319.24 o                         
  18   2  11       4646.75       5135.82       502.13 o                         
  20   2  11         55.13        390.56       220.12 o                         
 -33   3  11       1681.27       1575.80       210.01 o                         
 -31   3  11       4082.46       3837.86       243.81 o                         
 -29   3  11       1749.65       2010.11       224.16 o                         
 -27   3  11       8397.53       8198.21       404.29 o                         
 -25   3  11         35.29        -14.45       135.00 o                         
 -23   3  11       3604.02       3588.15       203.35 o                         
 -21   3  11      10263.36      10286.43       295.30 o                         
 -19   3  11        614.29        687.45       133.64 o                         
 -17   3  11      26066.29      25622.51       446.49 o                         
 -15   3  11         91.34        254.82       122.64 o                         
 -13   3  11       7629.46       7544.07       243.81 o                         
 -11   3  11      25148.37      24460.46       396.14 o                         
  -9   3  11       1175.21       1475.08       129.15 o                         
  -7   3  11      37384.57      37475.93       500.98 o                         
  -5   3  11       1583.31       1778.06       133.76 o                         
  -3   3  11      27110.08      27207.84       376.11 o                         
  -1   3  11       8008.71       7594.61       250.00 o                         
   1   3  11       2655.05       2800.31       194.17 o                         
   3   3  11      50087.47      48195.86       683.84 o                         
   5   3  11        103.49        194.35       158.17 o                         
   7   3  11      10446.34      11213.61       384.80 o                         
   9   3  11       9197.37      10075.78       343.19 o                         
  11   3  11       2334.12       2653.80       308.45 o                         
  13   3  11      27062.13      29193.39       800.30 o                         
  15   3  11        917.26       1475.68       297.77 o                         
  17   3  11      11462.99      11967.17       729.39 o                         
  19   3  11        511.69        742.61       229.30 o                         
 -32   4  11       2494.57       2698.85       287.09 o                         
 -30   4  11       5639.79       5562.68       279.90 o                         
 -28   4  11       1507.28       1332.14       189.79 o                         
 -26   4  11       3582.78       3170.28       213.20 o                         
 -24   4  11      29887.59      28848.56       524.26 o                         
 -22   4  11       1919.76       2420.06       191.66 o                         
 -20   4  11      23989.69      23227.31       443.01 o                         
 -18   4  11       5503.60       5233.66       243.01 o                         
 -16   4  11      11513.32      11914.32       303.38 o                         
 -14   4  11      59702.55      58568.61       941.47 o                         
 -12   4  11        372.61        322.54       123.89 o                         
 -10   4  11      55939.79      55210.81       760.45 o                         
  -8   4  11        962.71       1079.47       187.74 o                         
  -6   4  11       9601.60       9563.05       236.40 o                         
  -4   4  11      42497.18      40691.83       494.65 o                         
  -2   4  11         75.36         10.30        98.22 o                         
   0   4  11      34274.99      33147.98       643.09 o                         
   2   4  11         95.98        258.29       168.68 o                         
   4   4  11       8361.50       8326.45       301.38 o                         
   6   4  11      19181.85      20851.92       430.68 o                         
   8   4  11        370.15        333.54       174.06 o                         
  10   4  11      24728.78      26451.15       514.18 o                         
  12   4  11         37.61        219.27       184.69 o                         
  14   4  11       2353.20       2893.36       368.20 o                         
  16   4  11       8129.58       9397.96       644.17 o                         
  18   4  11         29.25        205.46       231.03 o                         
 -29   5  11       4750.79       5317.20       279.90 o                         
 -27   5  11        204.24        314.69       169.45 o                         
 -25   5  11       8535.54       8352.21       315.97 o                         
 -23   5  11         17.87        220.82       151.40 o                         
 -21   5  11       1769.18       1813.47       177.21 o                         
 -19   5  11       3773.86       4191.95       208.74 o                         
 -17   5  11       2993.60       3320.99       196.26 o                         
 -15   5  11      22415.79      22533.47       423.05 o                         
 -13   5  11       1675.06       1705.46       147.33 o                         
 -11   5  11        110.84        205.29        97.01 o                         
  -9   5  11       2192.84       2346.59       138.44 o                         
  -7   5  11       9086.26       8955.43       307.64 o                         
  -5   5  11      13939.14      13950.73       324.42 o                         
  -3   5  11       1360.36       1507.56       161.90 o                         
  -1   5  11         48.39         59.11       179.22 o                         
   1   5  11       7590.29       7296.36       516.58 o                         
   3   5  11       8292.63       8412.71       466.24 o                         
   5   5  11      11598.70      11876.78       348.82 o                         
   7   5  11       4210.38       4533.47       256.56 o                         
   9   5  11        465.72        772.34       186.12 o                         
  11   5  11       3815.47       4223.93       283.69 o                         
  13   5  11       2815.94       2862.19       249.29 o                         
  15   5  11       3839.02       3773.42       432.24 o                         
 -28   6  11       1835.78       1781.83       230.61 o                         
 -26   6  11        545.30        249.82       167.46 o                         
 -24   6  11       1945.90       2323.06       222.86 o                         
 -22   6  11      26652.69      26194.87       505.18 o                         
 -20   6  11       3365.96       3341.66       275.44 o                         
 -18   6  11      21091.33      19999.40       484.86 o                         
 -16   6  11      15533.61      14588.02       345.30 o                         
 -14   6  11         67.76         27.58       131.44 o                         
 -12   6  11      33685.96      33175.47       480.48 o                         
 -10   6  11       3374.19       3657.37       232.55 o                         
  -8   6  11      33968.22      33184.69       593.88 o                         
  -6   6  11      18454.62      18318.02       372.61 o                         
  -4   6  11        405.31        505.66       141.98 o                         
  -2   6  11      30785.27      30190.80       501.85 o                         
   0   6  11       1234.54       1158.48       167.50 o                         
   2   6  11      32889.28      32817.28       541.47 o                         
   4   6  11      18774.42      20347.90       532.40 o                         
   6   6  11       2033.52       2000.48       202.67 o                         
   8   6  11      24066.51      25715.28       588.44 o                         
  10   6  11         41.09        -11.94       188.95 o                         
  12   6  11      15092.67      16164.24       529.76 o                         
  14   6  11       7674.59       9311.64       623.47 o                         
 -25   7  11       7792.16       7840.14       341.03 o                         
 -23   7  11        313.03        347.81       167.46 o                         
 -21   7  11        219.14        458.96       169.45 o                         
 -19   7  11        844.47       1048.51       166.04 o                         
 -17   7  11       1467.78       1583.54       167.11 o                         
 -15   7  11       8992.21       9628.58       322.02 o                         
 -13   7  11       2717.43       2714.48       220.95 o                         
 -11   7  11        638.07        548.97       129.20 o                         
  -9   7  11        349.23        499.64       171.94 o                         
  -7   7  11       3526.50       4091.65       222.12 o                         
  -5   7  11       5087.67       5373.59       294.54 o                         
  -3   7  11       1196.58       1090.49       239.81 o                         
  -1   7  11        311.77        393.81       212.76 o                         
   1   7  11       2925.27       3081.84       394.99 o                         
   3   7  11       4510.60       5238.60       362.02 o                         
   5   7  11       4149.01       4964.14       550.29 o                         
   7   7  11        446.50        420.65       292.83 o                         
   9   7  11       3129.43       3275.76       295.84 o                         
  11   7  11       2679.01       2956.92       339.72 o                         
 -20   8  11        628.30        743.86       220.82 o                         
 -18   8  11       1651.28       1547.99       255.64 o                         
 -16   8  11       5109.59       5117.80       317.48 o                         
 -14   8  11      21402.70      22289.46       676.77 o                         
 -12   8  11       2030.84       2250.84       216.38 o                         
 -10   8  11       8740.09       9564.95       489.85 o                         
  -8   8  11        165.43        350.21       181.22 o                         
  -6   8  11        181.07        457.55       206.84 o                         
  -4   8  11      13191.50      13870.62       421.76 o                         
  -2   8  11       5167.87       5511.49       485.62 o                         
   0   8  11      12000.76      12789.61       553.10 o                         
   2   8  11       1781.21       2076.93       405.69 o                         
   4   8  11        260.88        176.04       255.48 o                         
   6   8  11       6830.17       6964.51       750.63 o                         
 -13   9  11        438.84        448.34       228.25 o                         
 -11   9  11       4716.53       4570.20       309.69 o                         
  -9   9  11       8825.54       8417.96       839.97 o                         
  -7   9  11       6449.32       6617.93       821.71 o                         
  -5   9  11       2298.41       2105.18       293.10 o                         
  -3   9  11       3080.39       3130.47       323.51 o                         
  -1   9  11        169.90       -249.27       383.46 o                         
 -32   0  12       2416.49       2209.49       328.68 o                         
 -30   0  12       3306.52       3049.45       365.20 o                         
 -28   0  12      36675.39      35932.43      1022.57 o                         
 -26   0  12        135.22        147.34       184.24 o                         
 -24   0  12        285.66        365.20       175.30 o                         
 -22   0  12      26402.64      27148.77       579.32 o                         
 -20   0  12       7664.21       9625.73       473.85 o                         
 -18   0  12      43487.58      41959.93       821.68 o                         
 -16   0  12       2418.78       2342.71       192.39 o                         
 -14   0  12        386.46        396.40       153.34 o                         
 -12   0  12      72364.15      77608.88      1239.54 o                         
 -10   0  12     100590.59     105084.86      1620.41 o                         
  -8   0  12         76.81        273.90       200.86 o                         
  -6   0  12        436.59        566.07       237.38 o                         
  -4   0  12      37110.27      37584.57       756.56 o                         
  -2   0  12      36923.05      38204.14       790.23 o                         
   0   0  12     118162.86     112256.77      2392.09 o                         
   2   0  12      24898.03      25355.49       651.19 o                         
   4   0  12      24929.05      25047.70       658.13 o                         
   6   0  12      34054.67      36040.01      1616.03 o                         
   8   0  12       1710.48       1770.39       277.38 o                         
  10   0  12       8787.72       9395.62       503.56 o                         
  12   0  12      34433.84      37132.08      1004.31 o                         
  14   0  12      22353.84      23995.51      1908.19 o                         
  16   0  12       9261.97       9675.27       674.71 o                         
  18   0  12         24.73        100.43       296.97 o                         
 -33   1  12       1229.54        930.75       225.68 o                         
 -31   1  12       3339.92       3200.91       218.97 o                         
 -29   1  12      32912.27      30895.28       555.20 o                         
 -27   1  12       5433.20       5795.18       583.76 o                         
 -25   1  12       3851.20       3893.39       215.79 o                         
 -23   1  12       5495.57       5222.86       222.90 o                         
 -21   1  12      52198.25      50941.48       640.88 o                         
 -19   1  12      11552.03      11049.60       215.72 o                         
 -17   1  12      17074.08      17591.12       306.75 o                         
 -15   1  12      15516.95      15896.34       284.21 o                         
 -13   1  12         46.00         99.36       117.43 o                         
 -11   1  12     170663.92     172616.72      2101.36 o                         
  -9   1  12        967.45       1211.53       238.22 o                         
  -7   1  12       1693.26       1951.54       184.24 o                         
  -5   1  12      39177.50      39987.40       555.11 o                         
  -3   1  12      16257.47      15842.54       413.48 o                         
  -1   1  12      37960.09      37251.68       666.96 o                         
   1   1  12       2598.51       2824.90       206.96 o                         
   3   1  12      16560.21      16554.01       342.01 o                         
   5   1  12      26391.08      27779.70       878.73 o                         
   7   1  12      51279.62      53274.92      1346.81 o                         
   9   1  12       4066.00       5236.47       495.95 o                         
  11   1  12        301.78        536.57       264.20 o                         
  13   1  12      19039.26      20304.05       498.13 o                         
  15   1  12       2847.46       3183.07       259.06 o                         
  17   1  12      22432.49      23696.12       938.29 o                         
  19   1  12       2684.64       2738.56       276.10 o                         
 -32   2  12       3411.41       3511.00       319.68 o                         
 -30   2  12       1289.69       1116.46       188.01 o                         
 -28   2  12      30988.07      31173.64       561.86 o                         
 -26   2  12       1194.59       1998.37       186.04 o                         
 -24   2  12       3909.77       3794.64       222.99 o                         
 -22   2  12      37443.43      35617.35       651.00 o                         
 -20   2  12       5794.22       6000.43       254.56 o                         
 -18   2  12      40467.27      39707.72       613.18 o                         
 -16   2  12      11010.73      12610.14       305.80 o                         
 -14   2  12       4120.22       4930.94       185.98 o                         
 -12   2  12      16872.99      17035.20       296.43 o                         
 -10   2  12      23189.68      23011.63       353.89 o                         
  -8   2  12       4437.00       4389.06       224.23 o                         
  -6   2  12      13041.14      14094.59       299.42 o                         
  -4   2  12      87619.85      86633.55       915.39 o                         
  -2   2  12         55.35        149.57       145.64 o                         
   0   2  12      15834.73      14319.71       357.58 o                         
   2   2  12         80.10        -60.83       157.75 o                         
   4   2  12       1662.86       1863.62       196.72 o                         
   6   2  12      83606.07      86163.02      1637.37 o                         
   8   2  12      11714.56      12653.55       493.17 o                         
  10   2  12        451.82        411.31       238.76 o                         
  12   2  12       2399.43       2623.33       294.12 o                         
  14   2  12       2024.10       2585.17       423.62 o                         
  16   2  12      24017.67      25897.47       848.41 o                         
  18   2  12      11729.55      12878.49       701.08 o                         
 -31   3  12        229.75        275.29       178.91 o                         
 -29   3  12      17304.25      15971.88       410.92 o                         
 -27   3  12      14012.91      13264.63       369.93 o                         
 -25   3  12       1064.77       1017.13       177.21 o                         
 -23   3  12       8154.72       8544.04       301.53 o                         
 -21   3  12      19949.57      20111.89       413.01 o                         
 -19   3  12      16595.37      16984.68       368.05 o                         
 -17   3  12       8455.09       8853.42       278.06 o                         
 -15   3  12       5525.88       5234.80       234.90 o                         
 -13   3  12       1076.64       1428.03       144.59 o                         
 -11   3  12      77848.90      79180.84       902.61 o                         
  -9   3  12       2928.05       3874.41       261.78 o                         
  -7   3  12        209.39        301.60       115.93 o                         
  -5   3  12      11099.66      11088.67       247.08 o                         
  -3   3  12       1300.44       1336.81       130.84 o                         
  -1   3  12      44251.72      43316.87       678.00 o                         
   1   3  12      31312.64      30877.36       525.31 o                         
   3   3  12      17724.60      17483.35       403.69 o                         
   5   3  12       2784.05       3024.91       258.29 o                         
   7   3  12      13113.17      13856.29       387.13 o                         
   9   3  12       2920.40       2897.75       237.67 o                         
  11   3  12       6163.15       6367.66       355.81 o                         
  13   3  12      31840.88      34918.88      1332.05 o                         
  15   3  12       2775.24       3196.83       473.74 o                         
  17   3  12       9040.96      10316.20       472.30 o                         
 -30   4  12       1856.17       2172.40       207.97 o                         
 -28   4  12      28986.15      29253.63       558.56 o                         
 -26   4  12        130.58        416.52       166.37 o                         
 -24   4  12       2021.90       1937.35       189.79 o                         
 -22   4  12      18937.87      18124.30       404.58 o                         
 -20   4  12        974.46       1096.05       157.05 o                         
 -18   4  12      17162.67      16590.03       372.47 o                         
 -16   4  12      16156.14      16184.73       604.97 o                         
 -14   4  12         49.09        324.91       133.64 o                         
 -12   4  12      14135.97      14157.31       271.50 o                         
 -10   4  12      18392.58      18499.09       362.77 o                         
  -8   4  12       2161.85       2333.22       143.56 o                         
  -6   4  12       4917.98       5085.15       190.38 o                         
  -4   4  12      17830.96      16794.15       297.02 o                         
  -2   4  12       2647.01       2586.44       210.64 o                         
   0   4  12      28058.30      27246.03       401.23 o                         
   2   4  12      14549.34      14927.75       375.66 o                         
   4   4  12        317.89        820.98       263.56 o                         
   6   4  12       9004.78       9712.61       560.86 o                         
   8   4  12        588.16        859.09       292.56 o                         
  10   4  12       6645.41       7438.59       337.26 o                         
  12   4  12      13321.06      14814.78       479.24 o                         
  14   4  12       6320.20       6637.26       563.93 o                         
  16   4  12        782.23       1019.41       459.78 o                         
 -29   5  12       1368.84       1136.32       200.72 o                         
 -27   5  12       7294.84       7186.72       506.03 o                         
 -25   5  12        420.61        741.24       174.46 o                         
 -23   5  12      17631.18      17636.28       645.30 o                         
 -21   5  12       8156.26       7695.15       300.64 o                         
 -19   5  12        843.88        810.18       163.51 o                         
 -17   5  12      12707.65      13458.36       405.14 o                         
 -15   5  12       8096.20       8022.77       278.25 o                         
 -13   5  12       1249.70       1438.28       209.89 o                         
 -11   5  12      12713.78      12845.04       246.83 o                         
  -9   5  12       2132.73       2061.57       142.21 o                         
  -7   5  12      20171.83      19498.77       429.99 o                         
  -5   5  12      38121.90      36450.79       560.67 o                         
  -3   5  12      13243.23      12946.58       348.46 o                         
  -1   5  12          1.26         35.23       224.40 o                         
   1   5  12       7150.00       7148.78       324.16 o                         
   3   5  12       1787.18       2177.09       205.30 o                         
   5   5  12      13983.13      14410.89       389.20 o                         
   7   5  12      23420.20      24608.71       503.11 o                         
   9   5  12       4640.82       5311.62       291.74 o                         
  11   5  12       1269.08       1267.49       226.21 o                         
  13   5  12       1154.25       1313.56       229.97 o                         
 -26   6  12       2396.22       2052.23       214.78 o                         
 -24   6  12       7379.22       7740.11       328.52 o                         
 -22   6  12      10806.03      10828.58       350.21 o                         
 -20   6  12       1232.66       1248.35       175.88 o                         
 -18   6  12       2129.25       2261.40       189.43 o                         
 -16   6  12      20059.46      19140.45       407.09 o                         
 -14   6  12        491.65        450.72       138.13 o                         
 -12   6  12       8187.27       7528.66       205.84 o                         
 -10   6  12      11188.41      11127.35       353.31 o                         
  -8   6  12       1123.03       1314.05       195.45 o                         
  -6   6  12      25238.29      24052.71       446.79 o                         
  -4   6  12       4189.76       4215.84       227.55 o                         
  -2   6  12         77.58        -57.04       149.34 o                         
   0   6  12      17116.52      16938.06       548.21 o                         
   2   6  12      12366.08      12322.38       743.25 o                         
   4   6  12       3448.49       3927.45       324.18 o                         
   6   6  12       5753.55       6524.28       311.19 o                         
   8   6  12       4844.79       5466.94       298.99 o                         
  10   6  12       1808.58       2299.53       321.19 o                         
  12   6  12      15409.70      17856.66       949.53 o                         
 -23   7  12      13681.10      12629.14       376.88 o                         
 -21   7  12        428.37        322.26       226.60 o                         
 -19   7  12       1907.07       1918.58       251.35 o                         
 -17   7  12      24082.35      23002.74       958.66 o                         
 -15   7  12       8999.90       8627.71       354.11 o                         
 -13   7  12       5562.34       5323.02       288.15 o                         
 -11   7  12       6449.58       5982.02       269.13 o                         
  -9   7  12      16720.47      16358.84       460.64 o                         
  -7   7  12       3386.16       3231.90       200.57 o                         
  -5   7  12       4112.05       4028.00       235.10 o                         
  -3   7  12       1846.90       1727.20       325.33 o                         
  -1   7  12       3332.97       3121.08       226.53 o                         
   1   7  12      39207.18      38628.07       905.46 o                         
   3   7  12        652.25        850.30       450.05 o                         
   5   7  12        255.39        348.03       314.45 o                         
   7   7  12       1058.09        971.86       255.66 o                         
 -18   8  12        765.01        818.97       283.03 o                         
 -16   8  12      24433.42      23642.92       630.75 o                         
 -14   8  12        144.62        536.35       191.24 o                         
 -12   8  12        410.25        802.25       185.22 o                         
 -10   8  12       2862.54       2771.34       374.33 o                         
  -8   8  12         52.47        183.95       191.36 o                         
  -6   8  12      37390.38      36950.12       690.19 o                         
  -4   8  12       2702.10       2617.15       245.18 o                         
  -2   8  12       2197.05       2363.21       548.41 o                         
   0   8  12       2891.26       3049.55       645.62 o                         
   2   8  12       4381.48       4702.60       587.63 o                         
 -31   1  13       5412.25       5120.90       263.14 o                         
 -29   1  13       5992.42       6101.65       299.55 o                         
 -27   1  13       3676.08       3781.56       228.83 o                         
 -25   1  13      13308.42      13064.69       348.36 o                         
 -23   1  13       2788.41       2733.17       166.98 o                         
 -21   1  13       6417.44       6280.34       227.98 o                         
 -19   1  13       6411.02       6060.91       221.56 o                         
 -17   1  13       5291.28       5134.03       205.72 o                         
 -15   1  13      17507.16      17610.96       364.20 o                         
 -13   1  13      14848.64      14826.14       332.46 o                         
 -11   1  13      14255.14      14616.26       325.84 o                         
  -9   1  13       5566.03       5544.13       234.85 o                         
  -7   1  13       1057.51       1313.58       236.45 o                         
  -5   1  13      12551.36      12844.61       312.10 o                         
  -3   1  13       1109.44       1181.81       207.15 o                         
  -1   1  13       3593.80       4147.71       239.38 o                         
   1   1  13       3553.29       3422.45       227.47 o                         
   3   1  13        201.65        146.56       158.98 o                         
   5   1  13       3863.12       4122.73       220.83 o                         
   7   1  13        583.72        674.35       169.97 o                         
   9   1  13        529.42        869.82       240.64 o                         
  11   1  13         29.52        166.08       191.08 o                         
  13   1  13          2.12        347.38       202.01 o                         
  15   1  13        134.36        568.57       222.33 o                         
 -32   2  13       2875.70       2962.59       237.59 o                         
 -30   2  13         37.15        197.27       171.96 o                         
 -28   2  13       5004.99       5239.66       262.97 o                         
 -26   2  13        407.91         32.93       159.35 o                         
 -24   2  13         61.20       -131.61       148.44 o                         
 -22   2  13       3701.59       3781.53       209.56 o                         
 -20   2  13       1836.65       1805.41       170.22 o                         
 -18   2  13      14040.77      14613.24       348.36 o                         
 -16   2  13        382.63        470.69       141.02 o                         
 -14   2  13        985.65       1197.91       125.38 o                         
 -12   2  13       2179.63       2523.37       150.32 o                         
 -10   2  13        523.61        531.18       118.97 o                         
  -8   2  13      13416.40      13381.80       304.74 o                         
  -6   2  13        175.50        265.57       119.11 o                         
  -4   2  13          2.51        115.04       116.85 o                         
  -2   2  13       2122.12       2114.83       152.28 o                         
   0   2  13        616.82        247.36       172.02 o                         
   2   2  13      10811.45      10473.13       352.46 o                         
   4   2  13       3424.26       3384.36       235.00 o                         
   6   2  13       1344.34       1708.36       213.06 o                         
   8   2  13        402.50        417.76       194.48 o                         
  10   2  13       4852.55       4847.56       371.62 o                         
  12   2  13        498.37        859.82       216.04 o                         
  14   2  13       2321.40       2803.71       535.66 o                         
  16   2  13        870.51       1524.26       276.88 o                         
 -31   3  13       1091.45       1434.49       216.10 o                         
 -29   3  13       1127.14        763.58       193.74 o                         
 -27   3  13       7850.34       7802.37       323.05 o                         
 -25   3  13       2022.86       2047.26       194.54 o                         
 -23   3  13       5729.89       5510.09       281.72 o                         
 -21   3  13        566.28        705.39       162.01 o                         
 -19   3  13       2201.67       2485.53       189.79 o                         
 -17   3  13      12660.59      12466.01       331.70 o                         
 -15   3  13        202.90        285.02       138.63 o                         
 -13   3  13       6986.03       7334.08       219.28 o                         
 -11   3  13        849.05       1136.63       123.78 o                         
  -9   3  13       6467.45       6623.14       255.66 o                         
  -7   3  13      23755.98      23814.67       402.55 o                         
  -5   3  13       1210.20       1205.35       134.28 o                         
  -3   3  13      10303.28       9790.11       259.38 o                         
  -1   3  13        180.79         73.53       122.84 o                         
   1   3  13         60.47       -147.78       200.31 o                         
   3   3  13       8303.41       8080.20       333.72 o                         
   5   3  13        850.34        698.90       194.63 o                         
   7   3  13      10630.60      11422.13       432.24 o                         
   9   3  13       2213.29       2242.36       233.86 o                         
  11   3  13         66.25        234.08       209.77 o                         
  13   3  13        160.50        458.20       219.08 o                         
  15   3  13       1400.28       1796.66       263.56 o                         
 -28   4  13         38.93        196.39       178.91 o                         
 -26   4  13      10087.51       9857.51       346.53 o                         
 -24   4  13       7480.11       7661.26       314.19 o                         
 -22   4  13         24.29        -20.60       151.40 o                         
 -20   4  13      20943.28      21655.04       443.01 o                         
 -18   4  13       1983.01       2173.46       185.38 o                         
 -16   4  13      13213.93      13951.25       512.71 o                         
 -14   4  13       7459.92       7422.08       276.69 o                         
 -12   4  13        161.61        389.53       114.06 o                         
 -10   4  13      20567.86      21043.45       453.33 o                         
  -8   4  13       6857.60       6479.06       240.12 o                         
  -6   4  13       8011.53       8508.61       236.82 o                         
  -4   4  13        397.92        330.26       118.59 o                         
  -2   4  13        947.51        955.45       135.50 o                         
   0   4  13      19016.98      19828.90       345.97 o                         
   2   4  13       7928.20       7977.71       246.18 o                         
   4   4  13        739.80        798.28       192.24 o                         
   6   4  13       1969.14       2072.88       345.27 o                         
   8   4  13        908.25        884.10       216.12 o                         
  10   4  13       5410.69       6130.63       432.24 o                         
  12   4  13       4989.88       5389.96       361.08 o                         
 -27   5  13       1665.51       1687.92       208.74 o                         
 -25   5  13       9898.89      10669.90       361.04 o                         
 -23   5  13         82.17        146.51       169.45 o                         
 -21   5  13       1386.48       1534.67       189.79 o                         
 -19   5  13        801.52        804.07       169.45 o                         
 -17   5  13       1633.88       1819.54       181.81 o                         
 -15   5  13      14874.28      15688.08       372.78 o                         
 -13   5  13       1901.19       1733.09       174.91 o                         
 -11   5  13       3259.12       3136.89       162.90 o                         
  -9   5  13       1020.32        906.07       135.93 o                         
  -7   5  13       5689.10       5730.04       212.16 o                         
  -5   5  13       7649.90       8100.60       305.51 o                         
  -3   5  13       1964.61       2002.21       229.30 o                         
  -1   5  13       6557.94       6095.67       298.02 o                         
   1   5  13         13.51       -194.26       195.77 o                         
   3   5  13       5007.25       4718.34       276.50 o                         
   5   5  13        843.36        978.07       234.24 o                         
   7   5  13       4783.50       5281.64       561.39 o                         
   9   5  13       6670.87       7355.36       371.62 o                         
  11   5  13        402.66        591.25       214.85 o                         
 -24   6  13        832.40        747.17       219.15 o                         
 -22   6  13      11154.97      12004.46       369.14 o                         
 -20   6  13         21.22        110.15       160.71 o                         
 -18   6  13      15422.04      15493.05       386.95 o                         
 -16   6  13         12.00        -40.53       267.79 o                         
 -14   6  13          9.70        -90.15       133.69 o                         
 -12   6  13       7344.62       7262.35       274.37 o                         
 -10   6  13        292.85        259.24       174.89 o                         
  -8   6  13      28099.15      28678.93       501.74 o                         
  -6   6  13         19.97        147.31       150.91 o                         
  -4   6  13       5964.99       5594.24       270.82 o                         
  -2   6  13       1206.75       1327.76       363.72 o                         
   0   6  13       3903.14       4454.92       279.38 o                         
   2   6  13       9989.22      10677.87       582.21 o                         
   4   6  13        591.70        884.28       208.22 o                         
   6   6  13        300.34        678.21       195.51 o                         
   8   6  13         21.49        -73.43       358.45 o                         
 -21   7  13         82.63        162.37       283.03 o                         
 -19   7  13        259.00        340.22       310.42 o                         
 -17   7  13        300.31        134.93       183.77 o                         
 -15   7  13      10378.84      10330.75       394.20 o                         
 -13   7  13         26.25        -48.07       185.42 o                         
 -11   7  13       1767.93       1725.93       234.49 o                         
  -9   7  13         93.06         88.47       151.55 o                         
  -7   7  13       2828.35       2590.97       202.68 o                         
  -5   7  13       5655.84       5716.12       280.86 o                         
  -3   7  13         53.65       -204.56       204.56 o                         
  -1   7  13       5300.02       5276.42       585.16 o                         
   1   7  13          3.13        152.20       299.84 o                         
   3   7  13       1290.67       1500.17       494.29 o                         
   5   7  13        190.14         48.36       483.56 o                         
 -14   8  13       5388.97       5258.67       329.62 o                         
 -12   8  13       1497.50       1538.55       231.62 o                         
 -10   8  13       3962.77       4092.07       280.31 o                         
  -8   8  13         16.39        589.44       319.71 o                         
  -6   8  13       2159.55       2146.25       385.37 o                         
  -4   8  13       4701.45       4614.41       322.13 o                         
  -2   8  13       3834.12       3717.69       371.88 o                         
 -30   0  14       2306.07       2099.92       346.94 o                         
 -28   0  14       3066.28       2440.93       392.59 o                         
 -26   0  14        460.42        638.03       218.37 o                         
 -24   0  14        375.41        846.41       218.37 o                         
 -22   0  14     102036.65      99766.48      1613.83 o                         
 -20   0  14      22655.87      22039.18       958.66 o                         
 -18   0  14       2082.08       2247.91       223.48 o                         
 -16   0  14       3016.04       3103.76       231.34 o                         
 -14   0  14       4996.14       5230.78       309.08 o                         
 -12   0  14      29351.79      30690.73       626.13 o                         
 -10   0  14      32279.41      32655.04       658.51 o                         
  -8   0  14      33478.79      34033.66       583.96 o                         
  -6   0  14      12149.17      12384.38       562.46 o                         
  -4   0  14      22160.87      22920.29       618.18 o                         
  -2   0  14      24749.19      24576.89       657.38 o                         
   0   0  14      21338.32      21005.81       629.13 o                         
   2   0  14      42209.55      44106.41       954.44 o                         
   4   0  14      21503.71      23185.70      1059.09 o                         
   6   0  14       4900.21       5464.21       375.48 o                         
   8   0  14       1018.51       1556.05       255.55 o                         
  10   0  14         29.69        618.55       252.58 o                         
  12   0  14      20820.68      22350.47       748.89 o                         
  14   0  14      36053.96      40733.99      2081.66 o                         
 -31   1  14      10710.52      10108.16       508.89 o                         
 -29   1  14      19093.95      17316.30       429.35 o                         
 -27   1  14       6578.39       6569.16       308.11 o                         
 -25   1  14      13201.22      12672.47       358.99 o                         
 -23   1  14        640.31        696.77       143.94 o                         
 -21   1  14      23400.01      23986.71       400.85 o                         
 -19   1  14       4994.75       5438.88       228.30 o                         
 -17   1  14        366.63        495.39       127.86 o                         
 -15   1  14      56654.84      57753.61       825.52 o                         
 -13   1  14        529.29        856.85       149.47 o                         
 -11   1  14      16783.57      17397.74       374.78 o                         
  -9   1  14         79.03        172.64       136.88 o                         
  -7   1  14       2634.85       2988.25       194.26 o                         
  -5   1  14      50331.18      51083.78       701.21 o                         
  -3   1  14      13667.89      13998.35       447.13 o                         
  -1   1  14         29.36        -92.60       208.22 o                         
   1   1  14       1959.02       2168.38       263.56 o                         
   3   1  14      23644.75      24186.96       439.83 o                         
   5   1  14      15993.66      16987.97       468.24 o                         
   7   1  14      16624.80      17714.84       813.01 o                         
   9   1  14       4326.79       5006.88       261.78 o                         
  11   1  14       1493.89       1959.87       214.60 o                         
  13   1  14      30122.76      34194.29       714.26 o                         
 -30   2  14       3907.24       4232.55       258.46 o                         
 -28   2  14      28285.83      27630.51       538.03 o                         
 -26   2  14      17020.59      16012.04       404.00 o                         
 -24   2  14      17437.30      17220.64       410.63 o                         
 -22   2  14       6489.16       6944.65       299.55 o                         
 -20   2  14        158.94        587.74       155.50 o                         
 -18   2  14      17468.39      17612.97       423.28 o                         
 -16   2  14      23773.30      24017.16       389.77 o                         
 -14   2  14      55615.48      56526.27       704.13 o                         
 -12   2  14        732.42        850.85       131.76 o                         
 -10   2  14       1342.09       1445.53       143.36 o                         
  -8   2  14        150.02        233.02       140.15 o                         
  -6   2  14      13299.41      14002.00       363.55 o                         
  -4   2  14     112708.59     112471.89      1177.67 o                         
  -2   2  14       3389.02       3594.76       193.31 o                         
   0   2  14       1096.67       1228.66       199.31 o                         
   2   2  14       2145.36       2608.62       276.74 o                         
   4   2  14         62.89        410.82       193.56 o                         
   6   2  14      43230.85      45803.42      1385.82 o                         
   8   2  14      14455.80      16341.88       450.06 o                         
  10   2  14       7770.46       8947.03       388.13 o                         
  12   2  14       4323.18       4653.79       375.00 o                         
 -29   3  14         49.36        720.69       198.80 o                         
 -27   3  14        856.16        931.61       189.79 o                         
 -25   3  14        378.84        591.21       171.96 o                         
 -23   3  14      11747.87      11712.32       357.29 o                         
 -21   3  14      57370.23      57753.32       858.19 o                         
 -19   3  14       5618.92       6122.67       284.54 o                         
 -17   3  14        544.16        826.85       171.11 o                         
 -15   3  14      12602.87      12570.96       652.20 o                         
 -13   3  14       3470.11       3616.01       183.00 o                         
 -11   3  14      53719.47      53282.51       677.34 o                         
  -9   3  14      28539.18      28627.27       464.23 o                         
  -7   3  14      12316.00      12307.07       282.97 o                         
  -5   3  14       4232.98       4113.85       189.51 o                         
  -3   3  14        466.64        332.34       132.83 o                         
  -1   3  14      11295.62      10555.98       316.52 o                         
   1   3  14      28281.59      28837.78       581.35 o                         
   3   3  14      47381.91      48806.16       869.76 o                         
   5   3  14        520.68        750.91       216.12 o                         
   7   3  14       1245.96       1262.18       219.49 o                         
   9   3  14        172.18         86.65       235.86 o                         
  11   3  14       5340.37       6514.67       643.09 o                         
 -28   4  14       4197.83       4043.93       261.08 o                         
 -26   4  14       1373.38       1319.94       200.64 o                         
 -24   4  14       1181.94       1270.38       186.87 o                         
 -22   4  14      17721.55      18084.86       617.61 o                         
 -20   4  14      20636.14      19763.66       518.91 o                         
 -18   4  14         68.04        226.29       158.41 o                         
 -16   4  14       4178.25       4124.97       228.09 o                         
 -14   4  14       5293.77       5377.07       266.94 o                         
 -12   4  14      16357.91      16614.18       303.96 o                         
 -10   4  14      32641.80      32524.57       445.27 o                         
  -8   4  14      11129.35      11189.30       271.75 o                         
  -6   4  14         61.57         45.49       123.10 o                         
  -4   4  14      15785.99      15512.09       364.10 o                         
  -2   4  14       2248.10       2282.00       319.61 o                         
   0   4  14      17327.48      17462.74       437.11 o                         
   2   4  14      32934.29      32792.49       588.57 o                         
   4   4  14       9247.22       9798.39       472.56 o                         
   6   4  14       4850.49       5273.61       308.27 o                         
   8   4  14       4789.12       5151.23       316.28 o                         
  10   4  14        439.13        796.46       226.83 o                         
 -25   5  14      13347.39      13657.02       413.13 o                         
 -23   5  14        336.24        689.40       189.79 o                         
 -21   5  14        789.44        626.11       176.16 o                         
 -19   5  14       1734.14       1988.97       199.24 o                         
 -17   5  14      35342.71      35634.82       615.53 o                         
 -15   5  14      40101.21      39529.96       651.32 o                         
 -13   5  14      12516.14      12246.92       338.20 o                         
 -11   5  14         29.49        -12.18       118.02 o                         
  -9   5  14        987.21        784.31       151.69 o                         
  -7   5  14      13287.03      13653.42       372.74 o                         
  -5   5  14      30500.77      29986.51       538.95 o                         
  -3   5  14      30938.55      30257.53       551.71 o                         
  -1   5  14       4555.31       4357.89       268.83 o                         
   1   5  14       2411.18       2288.81       229.11 o                         
   3   5  14          4.14        -56.91       192.40 o                         
   5   5  14      11195.07      12663.49       500.77 o                         
   7   5  14      31971.56      34442.24       630.78 o                         
 -22   6  14       3616.59       3770.15       273.16 o                         
 -20   6  14       5823.22       5126.36       289.49 o                         
 -18   6  14       1722.91       1674.95       262.69 o                         
 -16   6  14      15307.73      14668.08       448.41 o                         
 -14   6  14       2399.27       2136.63       233.66 o                         
 -12   6  14         20.27        -22.56       193.75 o                         
 -10   6  14      13900.37      13770.51       421.86 o                         
  -8   6  14       2817.09       2552.88       208.55 o                         
  -6   6  14       2983.42       2925.45       220.10 o                         
  -4   6  14       9037.79       9169.16       346.83 o                         
  -2   6  14       3890.93       3897.45       324.18 o                         
   0   6  14       6530.81       6491.86       521.86 o                         
   2   6  14       8954.89       9571.33       363.42 o                         
   4   6  14          1.38        224.30       271.47 o                         
 -17   7  14       2448.64       2440.88       269.74 o                         
 -15   7  14        264.12        265.08       200.22 o                         
 -13   7  14       4054.89       3899.15       292.11 o                         
 -11   7  14      14742.40      14535.63       403.14 o                         
  -9   7  14      43032.85      41919.52       933.43 o                         
  -7   7  14        195.64        121.55       177.88 o                         
  -5   7  14        529.03        574.66       230.14 o                         
  -3   7  14         78.49       -167.82       383.87 o                         
  -1   7  14       2869.39       3049.42       318.49 o                         
 -29   1  15       1413.05       1306.30       201.17 o                         
 -27   1  15       1216.10       1341.82       234.49 o                         
 -25   1  15        411.84        556.50       156.60 o                         
 -23   1  15       2571.29       2713.61       184.12 o                         
 -21   1  15       1145.10       1178.93       153.59 o                         
 -19   1  15       2713.77       2753.45       178.86 o                         
 -17   1  15       4154.53       4238.67       221.87 o                         
 -15   1  15       3454.61       3843.60       234.61 o                         
 -13   1  15      16510.25      16424.28       377.58 o                         
 -11   1  15       2209.59       2141.14       188.14 o                         
  -9   1  15      13495.65      13080.34       293.32 o                         
  -7   1  15       4297.44       4205.42       194.77 o                         
  -5   1  15       3443.55       3337.15       213.91 o                         
  -3   1  15       8636.78       7981.59       348.23 o                         
  -1   1  15       1598.41       1519.96       216.97 o                         
   1   1  15       3984.18       3827.74       263.01 o                         
   3   1  15       5555.72       5873.03       311.00 o                         
   5   1  15       5950.88       6197.16       298.77 o                         
   7   1  15       6174.26       6886.30       311.11 o                         
   9   1  15        879.49       1062.48       201.09 o                         
  11   1  15       5605.68       6149.39       341.90 o                         
 -28   2  15        664.66        647.79       192.62 o                         
 -26   2  15       2461.69       2468.00       220.31 o                         
 -24   2  15         12.16        355.01       175.30 o                         
 -22   2  15        236.15          6.29       164.54 o                         
 -20   2  15       3276.54       3398.47       222.49 o                         
 -18   2  15       3506.56       4125.79       224.77 o                         
 -16   2  15      11189.11      11294.60       289.84 o                         
 -14   2  15         12.40        170.77       129.05 o                         
 -12   2  15        721.66        906.12       145.12 o                         
 -10   2  15       4400.33       4174.69       212.06 o                         
  -8   2  15         78.54        220.64       140.51 o                         
  -6   2  15       5843.15       5681.87       248.86 o                         
  -4   2  15       1680.71       1523.97       162.98 o                         
  -2   2  15       8598.29       8463.26       360.42 o                         
   0   2  15       4548.79       4424.15       417.92 o                         
   2   2  15         11.94        -73.23       193.17 o                         
   4   2  15       6001.39       6602.56       348.31 o                         
   6   2  15         40.41        172.37       201.92 o                         
   8   2  15       3215.65       3255.78       269.52 o                         
  10   2  15       1786.30       1982.50       252.14 o                         
 -27   3  15         32.07        139.70       229.61 o                         
 -25   3  15       3996.32       3877.84       247.72 o                         
 -23   3  15        476.85        779.75       183.72 o                         
 -21   3  15       3455.60       3722.53       231.03 o                         
 -19   3  15         39.37        275.26       162.01 o                         
 -17   3  15        314.85        354.38       162.01 o                         
 -15   3  15       5455.60       5556.57       222.71 o                         
 -13   3  15        310.67        237.09       130.98 o                         
 -11   3  15      20547.48      20440.70       446.48 o                         
  -9   3  15         29.51        116.94       117.25 o                         
  -7   3  15       3876.89       3734.85       190.96 o                         
  -5   3  15       9319.13       8374.16       274.33 o                         
  -3   3  15         87.85       -134.43       134.43 o                         
  -1   3  15      13733.12      13463.41       484.31 o                         
   1   3  15        839.61        779.58       267.16 o                         
   3   3  15       3056.04       3194.39       255.22 o                         
   5   3  15       3044.41       3477.06       379.10 o                         
   7   3  15        444.99        515.49       324.18 o                         
   9   3  15      16196.87      17038.07       535.03 o                         
 -26   4  15       1172.58       1303.88       202.31 o                         
 -24   4  15       2496.09       2204.00       343.03 o                         
 -22   4  15       1048.10        903.98       189.79 o                         
 -20   4  15        132.58        136.31       169.45 o                         
 -18   4  15      25041.47      24959.06       508.78 o                         
 -16   4  15        227.47        316.72       164.85 o                         
 -14   4  15      10850.36      10356.58       340.08 o                         
 -12   4  15       1211.85        961.78       133.61 o                         
 -10   4  15         64.40        128.12       121.57 o                         
  -8   4  15      14751.45      14373.56       317.18 o                         
  -6   4  15        141.58        187.14       139.13 o                         
  -4   4  15      11684.87      11497.03       535.03 o                         
  -2   4  15         15.82       -181.10       181.10 o                         
   0   4  15        481.43        261.46       199.64 o                         
   2   4  15      12947.89      13056.38       417.65 o                         
   4   4  15        611.61        805.69       215.50 o                         
   6   4  15       8182.68       9840.34       563.74 o                         
 -23   5  15       2159.62       2316.14       220.44 o                         
 -21   5  15       3324.71       3291.78       231.41 o                         
 -19   5  15       4829.31       4781.79       262.40 o                         
 -17   5  15       1921.01       1659.56       194.15 o                         
 -15   5  15        487.90        503.70       162.45 o                         
 -13   5  15       1709.06       1631.55       204.11 o                         
 -11   5  15       5587.30       5168.10       256.05 o                         
  -9   5  15       3370.21       3273.03       226.06 o                         
  -7   5  15       1246.23        951.57       194.42 o                         
  -5   5  15        959.85        961.77       194.13 o                         
  -3   5  15       5965.95       5668.87       309.62 o                         
  -1   5  15       7103.81       7527.53       390.07 o                         
   1   5  15       1947.57       1912.91       235.82 o                         
   3   5  15        344.62        328.16       212.15 o                         
   5   5  15        125.57        303.21       210.59 o                         
 -18   6  15        919.40       1339.48       273.48 o                         
 -16   6  15       6003.64       6217.34       352.00 o                         
 -14   6  15        188.70       -199.43       207.01 o                         
 -12   6  15       8063.57       7363.76       389.36 o                         
 -10   6  15       9508.21       9393.51       461.90 o                         
  -8   6  15        110.30         95.70       208.22 o                         
  -6   6  15       6983.09       6719.45       317.56 o                         
  -4   6  15       1231.89        988.46       204.94 o                         
  -2   6  15       7082.03       6862.93       334.84 o                         
   0   6  15       9847.36      10292.50       549.23 o                         
 -26   0  16       3869.41       3236.45       356.07 o                         
 -24   0  16       3010.80       2837.51       277.38 o                         
 -22   0  16      17610.23      17967.74       522.81 o                         
 -20   0  16       8139.85       7945.54       392.59 o                         
 -18   0  16       8532.53       9718.11       405.34 o                         
 -16   0  16      12367.04      12188.40       432.40 o                         
 -14   0  16      36855.77      36466.02       748.89 o                         
 -12   0  16       3271.55       3795.21       277.38 o                         
 -10   0  16       1060.13       1092.26       227.32 o                         
  -8   0  16      31056.44      32470.44       603.60 o                         
  -6   0  16        916.90       1062.41       194.49 o                         
  -4   0  16      36897.02      36609.79       859.50 o                         
  -2   0  16       5552.17       5395.31       684.76 o                         
   0   0  16      11857.41      10794.05       558.89 o                         
   2   0  16      27394.73      29871.00       666.65 o                         
   4   0  16       1320.63       1298.44       269.61 o                         
   6   0  16       3999.05       4197.11       336.33 o                         
   8   0  16       4400.89       4498.59       365.96 o                         
 -27   1  16       1585.87       1413.61       216.98 o                         
 -25   1  16      31826.69      31878.67       592.93 o                         
 -23   1  16       1319.32       1516.38       196.76 o                         
 -21   1  16      14254.69      14871.65       354.41 o                         
 -19   1  16       1018.65       1029.81       162.44 o                         
 -17   1  16        505.48        849.83       173.16 o                         
 -15   1  16      56922.69      57234.87       853.42 o                         
 -13   1  16       4280.59       4398.39       247.67 o                         
 -11   1  16        530.23        468.39       147.35 o                         
  -9   1  16       9128.63       9321.91       279.76 o                         
  -7   1  16      16156.74      15495.44       307.80 o                         
  -5   1  16      17276.65      17885.81       411.94 o                         
  -3   1  16       6397.48       6589.02       425.75 o                         
  -1   1  16       6453.50       6116.32       358.45 o                         
   1   1  16       1905.31       1834.23       255.66 o                         
   3   1  16      32224.82      33333.98       625.16 o                         
   5   1  16        749.33       1015.06       237.99 o                         
   7   1  16         80.24        122.08       196.42 o                         
 -26   2  16      18184.41      17336.91       449.00 o                         
 -24   2  16       8006.04       8197.35       342.39 o                         
 -22   2  16       5806.32       5483.17       317.29 o                         
 -20   2  16       2054.86       1794.18       200.64 o                         
 -18   2  16       2801.67       2630.09       218.15 o                         
 -16   2  16      13407.75      13850.66       329.40 o                         
 -14   2  16      36408.52      36248.00      1074.78 o                         
 -12   2  16        208.78        318.66       137.06 o                         
 -10   2  16         52.88         35.24       124.29 o                         
  -8   2  16      27007.15      26661.35       397.35 o                         
  -6   2  16         83.06         50.94       148.16 o                         
  -4   2  16      17129.96      16919.78       365.69 o                         
  -2   2  16       1205.02       1299.53       173.35 o                         
   0   2  16       1030.92       1147.94       208.41 o                         
   2   2  16      26327.79      26735.58       562.37 o                         
   4   2  16       6364.17       5842.96       363.72 o                         
   6   2  16        111.43        185.94       222.33 o                         
 -25   3  16      12630.71      13191.91       406.71 o                         
 -23   3  16       3685.65       4059.85       256.80 o                         
 -21   3  16      17275.39      17750.50       485.55 o                         
 -19   3  16       4693.23       4470.27       248.31 o                         
 -17   3  16        185.32        488.59       178.91 o                         
 -15   3  16      15669.56      15687.26       410.22 o                         
 -13   3  16       2608.96       1962.66       158.67 o                         
 -11   3  16        848.63       1041.47       148.96 o                         
  -9   3  16       8370.42       7820.22       250.27 o                         
  -7   3  16       5358.34       4882.58       228.72 o                         
  -5   3  16       7748.88       7245.58       274.49 o                         
  -3   3  16      11812.36      11377.36       370.99 o                         
  -1   3  16       6534.36       6061.52       270.10 o                         
   1   3  16       1287.97       1334.62       232.87 o                         
   3   3  16      14299.74      15176.31       461.07 o                         
   5   3  16        259.93        -11.97       219.49 o                         
 -22   4  16       6932.73       6926.50       339.37 o                         
 -20   4  16       7785.52       8163.25       550.69 o                         
 -18   4  16       3874.58       3633.12       247.47 o                         
 -16   4  16       3009.51       2576.44       220.44 o                         
 -14   4  16      12204.05      11655.42       339.88 o                         
 -12   4  16          3.57       -129.94       129.94 o                         
 -10   4  16       2291.49       2277.00       158.41 o                         
  -8   4  16      19294.68      19386.46       468.74 o                         
  -6   4  16          0.75       -187.25       187.25 o                         
  -4   4  16      10310.77      10162.43       393.59 o                         
  -2   4  16       4863.33       4201.49       294.72 o                         
   0   4  16        189.13        214.24       213.30 o                         
   2   4  16       3863.75       3618.65       278.18 o                         
 -19   5  16       2504.10       1906.77       238.91 o                         
 -17   5  16       3436.14       3542.11       331.04 o                         
 -15   5  16       7967.91       8492.67       409.63 o                         
 -13   5  16       7886.14       7735.90       407.31 o                         
 -11   5  16       1465.58        968.92       205.42 o                         
  -9   5  16      12138.62      11304.43       385.93 o                         
  -7   5  16       1868.54       1371.43       214.06 o                         
  -5   5  16          8.32         35.21       193.58 o                         
  -3   5  16      10400.02      10295.69       396.98 o                         
  -1   5  16        746.23        776.29       221.14 o                         
 -10   6  16       6922.95       6270.38       332.67 o                         
  -8   6  16       5552.79       4951.87       420.84 o                         
 -23   1  17       3206.13       2946.34       241.18 o                         
 -21   1  17       3099.31       3023.35       230.58 o                         
 -19   1  17       9408.65       9992.86       356.38 o                         
 -17   1  17       5346.44       5158.27       311.98 o                         
 -15   1  17       8197.73       8430.02       337.73 o                         
 -13   1  17       4885.55       4832.12       237.40 o                         
 -11   1  17        959.16        907.80       146.78 o                         
  -9   1  17       5963.32       5834.75       228.33 o                         
  -7   1  17       3840.93       4135.95       197.81 o                         
  -5   1  17       3418.14       3715.98       224.79 o                         
  -3   1  17       4166.73       4272.74       264.79 o                         
  -1   1  17       1433.08       1271.59       236.07 o                         
   1   1  17       3980.89       4243.84       336.88 o                         
   3   1  17        118.71        335.84       258.29 o                         
 -22   2  17       4575.04       4713.23       269.72 o                         
 -20   2  17        476.05        800.66       201.17 o                         
 -18   2  17         12.99        105.93       177.21 o                         
 -16   2  17       1138.56       1348.95       209.56 o                         
 -14   2  17         37.64        -70.26       147.65 o                         
 -12   2  17       5315.43       5391.49       219.57 o                         
 -10   2  17       1194.63       1031.62       159.24 o                         
  -8   2  17         10.82         -9.25       134.85 o                         
  -6   2  17       4213.60       4069.16       222.86 o                         
  -4   2  17        776.19        474.13       170.87 o                         
  -2   2  17       5347.70       5129.36       291.64 o                         
   0   2  17         39.27         75.62       176.87 o                         
   2   2  17         64.66        183.69       223.08 o                         
 -21   3  17       6528.98       6768.21       346.53 o                         
 -19   3  17         70.28         96.78       183.72 o                         
 -17   3  17       4075.32       3937.24       254.56 o                         
 -15   3  17        644.94        648.46       174.01 o                         
 -13   3  17       2059.01       2044.20       242.95 o                         
 -11   3  17      13362.66      12996.36       318.94 o                         
  -9   3  17         39.38       -106.25       134.04 o                         
  -7   3  17       4473.36       4183.72       220.68 o                         
  -5   3  17        289.42        124.43       169.51 o                         
  -3   3  17        169.16        167.43       210.35 o                         
  -1   3  17       7187.05       7401.78       380.15 o                         
   1   3  17         88.27        102.92       257.57 o                         
 -18   4  17       8374.17       9136.40       385.01 o                         
 -16   4  17         51.30       -106.40       169.79 o                         
 -14   4  17      13289.66      14119.83       393.48 o                         
 -12   4  17        506.59        307.72       202.82 o                         
 -10   4  17       1068.34        958.33       177.92 o                         
  -8   4  17       4988.96       4989.45       366.35 o                         
  -6   4  17        287.67         45.04       205.30 o                         
  -4   4  17      13199.07      13884.54       452.74 o                         
  -2   4  17        822.16        614.60       321.55 o                         
 -20   0  18         33.75        273.90       310.42 o                         
 -18   0  18       7883.45       7888.41       584.33 o                         
 -16   0  18      11377.73      11502.10       639.11 o                         
 -14   0  18      11530.74      11348.54       730.41 o                         
 -12   0  18      10249.12      10267.19       499.81 o                         
 -10   0  18       5569.36       5892.50       408.64 o                         
  -8   0  18       9319.93       9813.97       922.14 o                         
  -6   0  18       3417.82       4027.65       350.98 o                         
  -4   0  18       4820.89       4912.99       378.26 o                         
  -2   0  18      20637.19      21416.24       748.67 o                         
 -19   1  18      10128.28      10630.24       380.22 o                         
 -17   1  18       6725.48       6717.91       337.73 o                         
 -15   1  18       8155.62       8681.17       327.76 o                         
 -13   1  18         92.25        -16.14       142.14 o                         
 -11   1  18       2479.32       2406.57       182.98 o                         
  -9   1  18      13326.55      13661.77       324.58 o                         
  -7   1  18      15756.91      16517.43       353.86 o                         
  -5   1  18        910.21        970.87       166.66 o                         
  -3   1  18         15.95        321.39       181.46 o                         
 -18   2  18      25100.79      24983.64       691.64 o                         
 -16   2  18        483.71        389.84       194.54 o                         
 -14   2  18       1283.70        994.76       197.67 o                         
 -12   2  18         37.34       -137.94       137.94 o                         
 -10   2  18       1914.44       1630.86       170.02 o                         
  -8   2  18      39578.06      41547.53       600.95 o                         
  -6   2  18       4321.96       4147.72       236.68 o                         
  -4   2  18        373.76        432.82       179.74 o                         
 -15   3  18      18691.65      18318.55       706.35 o                         
 -13   3  18      14027.69      13033.01       353.63 o                         
 -11   3  18       5485.85       4981.77       251.79 o                         
  -9   3  18        879.52        599.61       186.91 o                         
  -7   3  18       3155.60       2519.68       363.72 o                         
                                                                                
